# Supplementary material for: Genomic Characterization of Endemic and Ecdemic Non-typhoidal Salmonella enterica Lineages Circulating Among Animals and Animal Products in South Africa
Source: Front Microbiol. 2021 Oct 4;12:748611. doi: 10.3389/fmicb.2021.748611 (PMC8521152; doi:10.3389/fmicb.2021.748611)
Supplement: Supplementary file 1 [file Data_Sheet_1.zip]

Archive with 8 entries (8 files):
- Supplementary Figures.PDF
- Supplementary Text.PDF
- Table S1.XLSX
- Table S2.XLSX
- Table S3.XLSX
- Table S4.XLSX
- Table S5.XLSX
- Table S6.XLSX
