# Supplementary material for: Genomic Characterization of Endemic and Ecdemic Non-typhoidal Salmonella enterica Lineages Circulating Among Animals and Animal Products in South Africa
Source: Front Microbiol. 2021 Oct 4;12:748611. doi: 10.3389/fmicb.2021.748611 (PMC8521152; doi:10.3389/fmicb.2021.748611)
Supplement: Supplementary file 1 [file Data_Sheet_1.zip › Table S3.XLSX]

## Sheet: s3
Supplementary Table S3. Publicly available Salmonella enterica serotype Dublin Sequence Type 10 (ST10) genomes used in this study (n = 2,784).
Study ID	Uberstrain	Name	Data Source(Accession No.;Sequencing Platform;Sequencing Library;Insert Size;Experiment;Bases;Average Length;Status)	Barcode	Source Niche	Source Type	Source Details	Collection Year	Collection Month	Collection Day	Collection Time	Continent	Country	Region	District	City	Post Code	Latitude	Longitude	Serovar	Subspecies	Disease	Antigenic Formulas	Lab Contact	Phage Type	Comment	Bio Project ID	Project ID	Sample ID	Secondary Sample ID	Date Entered	Release Date	Status	Coverage	N50	Length	Species	Contig Number(>=200 bp)	Low Quality Bases	Version	Assembly Barcode
BOV_2014_UnitedStates_Minnesota_NA_SRR2175358_SAL_EA2726AA_AS	SAL_BA0704AA	ADRDL-14-14363	SRR2175358;ILLUMINA;Paired;500;SRX1159790;348369500;230	SAL_BA0704AA	Livestock	Bovine	Bos taurus; bovine kidney	2014	8			North America	United States	Minnesota						Dublin	I			Food and Drug Administration - Center for Food Safety and Applied Nutrition (US)			PRJNA280335	SRP059853	SAMN03734292	SRS1040807	2015-08-26	2015-08-19	Assembled	70	390016	4988273	Salmonella enterica;100.0%	52	4262	2.2	SAL_EA2726AA_AS
BOV_2014_UnitedStates_SouthDakota_NA_SRR2175343_SAL_EA2740AA_AS	SAL_BA0719AA	ADRDL-14-11772	SRR2175343;ILLUMINA;Paired;500;SRX1159775;323690948;238	SAL_BA0719AA	Livestock	Bovine	Bos taurus; bovine lntnestine	2014	6			North America	United States	South Dakota						Dublin	I			Food and Drug Administration - Center for Food Safety and Applied Nutrition (US)			PRJNA280335	SRP059853	SAMN03734286	SRS1040793	2015-08-26	2015-08-19	Assembled	66	258246	4956000	Salmonella enterica;100.0%	61	8399	2.2	SAL_EA2740AA_AS
ANI_2014_UnitedStates_Nebraska_NA_SRR2175335_SAL_EA2747AA_AS	SAL_BA0727AA	ADRDL-14-8649	SRR2175335;ILLUMINA;Paired;500;SRX1159767;362654776;239	SAL_BA0727AA	Livestock	Swine	Sus scrofa; porcine feces	2014	5			North America	United States	Nebraska						Berta	I			Food and Drug Administration - Center for Food Safety and Applied Nutrition (US)			PRJNA280335	SRP059853	SAMN03734288	SRS1040784	2015-08-26	2015-08-19	Assembled	73	259322	4986735	Salmonella enterica;100.0%	62	7553	2.2	SAL_EA2747AA_AS
BOV_2014_UnitedStates_California_NA_SRR2132196_SAL_CA4358AA_AS	SAL_BA1469AA	FSIS1503217	SRR2132196;ILLUMINA;Paired;500;SRX1122672;192572414;151	SAL_BA1469AA	Livestock	Bovine	comminuted beef	2014				North America	United States	California						Dublin	I			Department of Agriculture - Food Safety and Inspection Service (US)			PRJNA242847	SRP040648	SAMN03941016	SRS1015307	2015-08-26	2015-07-28	Assembled	40	153853	4932722	Salmonella enterica;100.0%	64	10732	2.2	SAL_CA4358AA_AS
BOV_2014_UnitedStates_Minnesota_NA_SRR2102508_SAL_CA4360AA_AS	SAL_BA1889AA	ADRDL-14-20267	SRR2102508;ILLUMINA;Paired;500;SRX1097109;233153536;224	SAL_BA1889AA	Livestock	Bovine	Bos taurus; bovine intestine	2014	11			North America	United States	Minnesota						Dublin	I			Food and Drug Administration - Center for Food Safety and Applied Nutrition (US)			PRJNA280335	SRP059853	SAMN03734322	SRS992397	2015-08-27	2015-07-14	Assembled	47	278411	4995377	Salmonella enterica;97.73%	59	9912	2.2	SAL_CA4360AA_AS
BOV_2014_UnitedStates_Minnesota_NA_SRR2102470_SAL_CA4362AA_AS	SAL_BA1916AA	ADRDL-14-19199	SRR2102470;ILLUMINA;Paired;500;SRX1097075;253930826;227	SAL_BA1916AA	Livestock	Bovine	Bos taurus; bovine lung	2014	10			North America	United States	Minnesota						Dublin	I			Food and Drug Administration - Center for Food Safety and Applied Nutrition (US)			PRJNA280335	SRP059853	SAMN03734323	SRS992360	2015-08-27	2015-07-14	Assembled	52	183812	4935757	Salmonella enterica;100.0%	86	14266	2.2	SAL_CA4362AA_AS
BOV_2014_UnitedStates_SouthDakota_NA_SRR2102453_SAL_CA4364AA_AS	SAL_BA1929AA	ADRDL-14-10989	SRR2102453;ILLUMINA;Paired;500;SRX1097058;478836540;234	SAL_BA1929AA	Livestock	Bovine	Bos taurus; bovine colon	2014	6			North America	United States	South Dakota						Dublin	I			Food and Drug Administration - Center for Food Safety and Applied Nutrition (US)			PRJNA280335	SRP059853	SAMN03734297	SRS992346	2015-08-27	2015-07-14	Assembled	96	312212	4988719	Salmonella enterica;100.0%	61	7507	2.2	SAL_CA4364AA_AS
BOV_2014_UnitedStates_SouthDakota_NA_SRR2096623_SAL_CA4366AA_AS	SAL_BA1998AA	ADRDL-14-7489	SRR2096623;ILLUMINA;Paired;500;SRX1091724;343569096;234	SAL_BA1998AA	Livestock	Bovine	Bos taurus; bovine lung	2014	4			North America	United States	South Dakota						Dublin	I			Food and Drug Administration - Center for Food Safety and Applied Nutrition (US)			PRJNA280335	SRP059853	SAMN03734309	SRS987356	2015-08-27	2015-07-10	Assembled	70	142814	4977548	Salmonella enterica;100.0%	79	16232	2.2	SAL_CA4366AA_AS
BOV_2014_UnitedStates_SouthDakota_NA_SRR2096614_SAL_CA4368AA_AS	SAL_BA2005AA	ADRDL-14-19293	SRR2096614;ILLUMINA;Paired;500;SRX1091715;334988346;231	SAL_BA2005AA	Livestock	Bovine	Bos taurus; bovine lung	2014	10			North America	United States	South Dakota						Dublin	I			Food and Drug Administration - Center for Food Safety and Applied Nutrition (US)			PRJNA280335	SRP059853	SAMN03734318	SRS987344	2015-08-27	2015-07-10	Assembled	68	124358	4958534	Salmonella enterica;98.7%	86	15570	2.2	SAL_CA4368AA_AS
BOV_2014_UnitedStates_Nebraska_NA_SRR2096609_SAL_CA4370AA_AS	SAL_BA2009AA	ADRDL-14-18584	SRR2096609;ILLUMINA;Paired;500;SRX1091710;446018034;231	SAL_BA2009AA	Livestock	Bovine	Bos taurus; bovine intestine	2014	10			North America	United States	Nebraska						Dublin	I			Food and Drug Administration - Center for Food Safety and Applied Nutrition (US)			PRJNA280335	SRP059853	SAMN03734317	SRS987349	2015-08-27	2015-07-10	Assembled	90	99692	4968232	Salmonella enterica;100.0%	103	15314	2.2	SAL_CA4370AA_AS
BOV_2014_UnitedStates_SouthDakota_NA_SRR2096601_SAL_CA4372AA_AS	SAL_BA2016AA	ADRDL-14-12435	SRR2096601;ILLUMINA;Paired;500;SRX1091702;357038016;233	SAL_BA2016AA	Livestock	Bovine	Bos taurus; bovine tissue	2014	7			North America	United States	South Dakota						Dublin	I			Food and Drug Administration - Center for Food Safety and Applied Nutrition (US)			PRJNA280335	SRP059853	SAMN03734304	SRS987336	2015-08-27	2015-07-10	Assembled	74	429488	4852239	Salmonella enterica;100.0%	54	5506	2.2	SAL_CA4372AA_AS
BOV_2014_UnitedStates_SouthDakota_NA_SRR2096548_SAL_CA4376AA_AS	SAL_BA2049AA	ADRDL-14-15921	SRR2096548;ILLUMINA;Paired;500;SRX1091658;334937946;239	SAL_BA2049AA	Livestock	Bovine	bovine:foodon_03414374, liver:uberon_0002107; beef; Bos taurus; bovine liver (Bos taurus)	2014	8			North America	United States	South Dakota						Dublin	I			Food and Drug Administration - Center for Food Safety and Applied Nutrition (US)			PRJNA280335	SRP059853	SAMN03734307	SRS987302	2015-08-27	2015-07-10	Assembled	68	154474	4989480	Salmonella enterica;100.0%	79	15836	2.2	SAL_CA4376AA_AS
BOV_2014_UnitedStates_Minnesota_NA_SRR2096540_SAL_CA4374AA_AS	SAL_BA2065AA	ADRDL-14-19429	SRR2096540;ILLUMINA;Paired;500;SRX1091650;367547584;239	SAL_BA2065AA	Livestock	Bovine	Bos taurus; bovine lntestine	2014	10			North America	United States	Minnesota						Dublin	I			Food and Drug Administration - Center for Food Safety and Applied Nutrition (US)			PRJNA280335	SRP059853	SAMN03734319	SRS987286	2015-08-27	2015-07-10	Assembled	74	402283	4987588	Salmonella enterica;100.0%	46	6316	2.2	SAL_CA4374AA_AS
BOV_2014_UnitedStates_SouthDakota_NA_SRR2077395_SAL_CA4378AA_AS	SAL_BA2603AA	ADRDL-14-13879	SRR2077395;ILLUMINA;Paired;500;SRX1072527;478225840;155	SAL_BA2603AA	Livestock	Bovine	Bos taurus; bovine lung	2014	7			North America	United States	South Dakota						Dublin	I			Food and Drug Administration - Center for Food Safety and Applied Nutrition (US)			PRJNA280335	SRP059853	SAMN03734284	SRS971434	2015-08-27	2015-06-30	Assembled	99	155062	4843150	Salmonella enterica;100.0%	77	5286	2.2	SAL_CA4378AA_AS
BOV_2014_UnitedStates_SouthDakota_NA_SRR2077393_SAL_EA3861AA_AS	SAL_BA2605AA	ADRDL-14-14468	SRR2077393;ILLUMINA;Paired;500;SRX1072525;667204092;183	SAL_BA2605AA	Livestock	Bovine	Bos taurus; bovine lung	2014	8			North America	United States	South Dakota						Dublin	I			Food and Drug Administration - Center for Food Safety and Applied Nutrition (US)			PRJNA280335	SRP059853	SAMN03734279	SRS971436	2015-08-27	2015-06-30	Assembled	136	201287	4939486	Salmonella enterica;100.0%	69	3165	2.2	SAL_EA3861AA_AS
BOV_2014_UnitedStates_SouthDakota_NA_SRR2077386_SAL_CA4381AA_AS	SAL_BA2611AA	ADRDL-14-15777	SRR2077386;ILLUMINA;Paired;500;SRX1072509;719554392;186	SAL_BA2611AA	Livestock	Bovine	Bos taurus; bovine lung	2014	8			North America	United States	South Dakota						Dublin	I			Food and Drug Administration - Center for Food Safety and Applied Nutrition (US)			PRJNA280335	SRP059853	SAMN03734277	SRS971450	2015-08-27	2015-06-30	Assembled	145	402282	4986366	Salmonella enterica;100.0%	55	1862	2.2	SAL_CA4381AA_AS
BOV_2014_UnitedStates_Minnesota_NA_SRR2077258_SAL_EA3866AA_AS	SAL_BA2618AA	ADRDL-14-8408	SRR2077258;ILLUMINA;Paired;500;SRX1072354;646579968;192	SAL_BA2618AA	Livestock	Bovine	bovine:foodon_03414374, liver:uberon_0002107; beef; Bos taurus; bovine liver (Bos taurus)	2014	5			North America	United States	Minnesota						Berta	I			Food and Drug Administration - Center for Food Safety and Applied Nutrition (US)			PRJNA280335	SRP059853	SAMN03734282	SRS971601	2015-08-27	2015-06-30	Assembled	129	493387	5035793	Salmonella enterica;100.0%	46	1081	2.2	SAL_EA3866AA_AS
BOV_2009_UnitedStates_NewMexico_NA_SRR1171404_SAL_FA6868AA_AS	SAL_BA2959AA	AZ_TG68224	SRR1171404;ILLUMINA;Paired;500;SRX472490;412196526;243,SRR1002868;ILLUMINA;Paired;500;SRX360344;12168;234	SAL_BA2959AA	Livestock	Bovine	ground beef food product:foodon_00001282; beef; ground beef	2009				North America	United States	New Mexico						Dublin	I			Food and Drug Administration - Center for Food Safety and Applied Nutrition (US)			PRJNA183847	SRP028894	SAMN02261141	SRS487541	2015-08-27	2013-09-25	Assembled	82.88	478715	4973393	Salmonella enterica;100.0%	45	2736	2.2	SAL_FA6868AA_AS
BOV_2006_UnitedStates_NewMexico_NA_SRR2064127_SAL_BA3154AA_AS	SAL_BA3156AA	WAPHL_SAL-A00801	SRR2064127;ILLUMINA;Paired;500;SRX1059660;549721224;234	SAL_BA3156AA	Livestock	Bovine	ground beef food product:foodon_00001282; beef; ground beef	2006				North America	United States	New Mexico						Dublin	I			Food and Drug Administration - Center for Food Safety and Applied Nutrition (US)			PRJNA183851	SRP028334	SAMN03291630	SRS962763	2015-08-27	2015-06-17	Assembled	111.5	168330	4930251	Salmonella enterica;88.16%	81	7635	2.1	SAL_BA3154AA_AS
BOV_2014_UnitedStates_Texas_NA_SRR2054167_SAL_CA4383AA_AS	SAL_BA3561AA	TX-ACF1400064	SRR2054167;ILLUMINA;Paired;500;SRX1051635;401064960;240	SAL_BA3561AA	Livestock	Bovine	ground beef food product:foodon_00001282; beef; ground beef	2014	1			North America	United States	Texas						Dublin	I			Food and Drug Administration - Center for Food Safety and Applied Nutrition (US)			PRJNA284276	SRP059203	SAMN03702722	SRS955808	2015-08-27	2015-06-05	Assembled	81	354018	4990815	Salmonella enterica;97.72%	57	5861	2.2	SAL_CA4383AA_AS
BOV_2005_UnitedStates_Washington_NA_SRR980326_SAL_EA4254AA_AS	SAL_BA3605AA	WAPHL_SAL-A00048	SRR980326;ILLUMINA;Paired;500;SRX349420;567521752;239	SAL_BA3605AA	Livestock	Bovine	cow	2005	1			North America	United States	Washington						Dublin	I			Food and Drug Administration - Center for Food Safety and Applied Nutrition (US)			PRJNA183851	SRP028334	SAMN02182911	SRS479773	2015-08-27	2013-09-12	Assembled	114	405793	4981520	Salmonella enterica;100.0%	54	2807	2.2	SAL_EA4254AA_AS
HUM_2015_UnitedStates_noReg_NA_SRR2043691_SAL_EA4493AA_AS	SAL_BA4058AA	PNUSAS000201	SRR2043691;ILLUMINA;Paired;500;SRX1041890;122086248;228	SAL_BA4058AA	Human	Human	Age: 70-79; stool	2015	2			North America	United States							Dublin				Centers for Disease Control and Prevention - PulseNet			PRJNA230403	SRP040281	SAMN03568996	SRS948240	2015-08-27	2015-05-28	Assembled	25	42631	4945195	Salmonella enterica;100.0%	235	74698	2.2	SAL_EA4493AA_AS
HUM_2015_UnitedStates_noReg_NA_SRR2043690_SAL_EA4494AA_AS	SAL_BA4060AA	PNUSAS000200	SRR2043690;ILLUMINA;Paired;500;SRX1041889;285007624;188	SAL_BA4060AA	Human	Human	Age: 50-59; stool	2015	2			North America	United States							Dublin				Centers for Disease Control and Prevention - PulseNet			PRJNA230403	SRP040281	SAMN03568995	SRS948241	2015-08-27	2015-05-28	Assembled	59	465524	4886175	Salmonella enterica;100.0%	40	2250	2.2	SAL_EA4494AA_AS
HUM_2015_UnitedStates_noReg_NA_SRR2043689_SAL_EA4498AA_AS	SAL_BA4062AA	PNUSAS000199	SRR2043689;ILLUMINA;Paired;500;SRX1041888;195543386;233	SAL_BA4062AA	Human	Human	Age: 70-79; stool	2015	2			North America	United States							Dublin				PulseNet Next Generation Subtyping Methods Unit			PRJNA230403	SRP040281	SAMN03568994	SRS948226	2015-08-27	2015-05-28	Assembled	40	374390	4963044	Salmonella enterica;100.0%	49	6313	2.2	SAL_EA4498AA_AS
BOV_2009_UnitedStates_Oregon_NA_SRR961986_SAL_BA4330AA_AS	SAL_BA4698AA	OSF005665	SRR961986;ILLUMINA;Paired;500;SRX343055;578892202;217	SAL_BA4698AA	Livestock	Bovine	ground beef food product:foodon_00001282; beef; ground beef	2009	6			North America	United States	Oregon						Dublin (Predicted)				FDA/CFSAN			PRJNA186035	SRP018785	SAMN02265292	SRS475638	2015-08-27	2013-09-03	Assembled	118.53	341084	4883958	Salmonella enterica;100.0%	47	2115	2.2	SAL_BA4330AA_AS
BOV_2009_UnitedStates_Washington_NA_SRR961985_SAL_EA4753AA_AS	SAL_BA4700AA	OSF005664	SRR961985;ILLUMINA;Paired;500;SRX343054;463511094;233	SAL_BA4700AA	Livestock	Bovine	ground beef food product:foodon_00001282; beef; ground beef	2009	1			North America	United States	Washington						Dublin (Predicted)				FDA/CFSAN			PRJNA186035	SRP018785	SAMN02265291	SRS475637	2015-08-27	2013-09-03	Assembled	94	297396	4963030	Salmonella enterica;100.0%	62	4391	2.2	SAL_EA4753AA_AS
ENV_2015_UnitedStates_Colorado_NA_SRR2015692_SAL_CA4389AA_AS	SAL_BA4972AA	FDA858773-2	SRR2015692;ILLUMINA;Paired;500;SRX1022846;371615252;241	SAL_BA4972AA	Animal Feed	Bovine	beef food product:foodon_00001041, pet food:foodon_00002682, trachea:uberon_0003126; animal feed; unlabeled beef trachea pet food	2015	4			North America	United States	Colorado						Dublin				Food and Drug Administration - Center for Food Safety and Applied Nutrition (US)			PRJNA186035	SRP018785	SAMN03573628	SRS932618	2015-08-27	2015-05-11	Assembled	77	287806	4880290	Salmonella enterica;100.0%	53	8712	2.2	SAL_CA4389AA_AS
BOV_2015_UnitedStates_Minnesota_NA_SRR1980626_SAL_CA4391AA_AS	SAL_BA6543AA	15MN00093	SRR1980626;ILLUMINA;Paired;500;SRX999552;457862622;217	SAL_BA6543AA	Livestock	Bovine	beef suet	2015	3			North America	United States	Minnesota						Dublin	I			Food and Drug Administration - Center for Food Safety and Applied Nutrition (US)			PRJNA215333	SRP032981	SAMN03418504	SRS913573	2015-08-27	2015-04-18	Assembled	92	420883	4983934	Salmonella enterica;100.0%	43	1903	2.2	SAL_CA4391AA_AS
BOV_2009_Canada_BritishColumbia_NA_SRR1976179_SAL_EA5835AA_AS	SAL_BA7392AA	SA20093032	SRR1976179;LS454;Single;;SRX984344;;,SRR1976180;ILLUMINA;Paired;;SRX994291;360652150;235	SAL_BA7392AA	Livestock	Bovine	Bos taurus; lymph node	2009	7			North America	Canada	British Columbia						D	I			Laboratory for Foodborne Zoonoses			PRJNA177209	SRP057011	SAMN03468238	SRS898976	2015-08-27	2015-07-04	Assembled	74	478708	4889277	Salmonella enterica;97.06%	41	1843	2.2	SAL_EA5835AA_AS
HUM_2014_UnitedKingdom_England_EU_SRR1970319_SAL_CA4393AA_AS	SAL_BA7444AA	61912	SRR1970319;ILLUMINA;Paired;;SRX992135;384358392;99	SAL_BA7444AA	Human	Human	Homo sapiens; human	2014	9			Europe	United Kingdom	England						Dublin	I			Public Health England - Gastrointestinal Bacteria Reference Unit			PRJNA248792	SRP042645	SAMN03480395	SRS906888	2015-08-27	2015-04-13	Assembled	74	462320	5219068	Salmonella enterica;100.0%	52	3833	2.2	SAL_CA4393AA_AS
HUM_2014_UnitedKingdom_England_EU_SRR1970047_SAL_CA4395AA_AS	SAL_BA7951AA	42170	SRR1970047;ILLUMINA;Paired;;SRX991866;297952704;96	SAL_BA7951AA	Human	Human	Homo sapiens; human	2014	9			Europe	United Kingdom	England						Dublin	I			Public Health England - Gastrointestinal Bacteria Reference Unit			PRJNA248792	SRP042645	SAMN03480125	SRS906632	2015-08-27	2015-04-13	Assembled	58	200621	5178430	Salmonella enterica;93.34%	57	2387	2.2	SAL_CA4395AA_AS
ANI_2014_UnitedKingdom_England_EU_SRR1969992_SAL_BA6416AA_AS	SAL_BA8064AA	73112	SRR1969992;ILLUMINA;Paired;;SRX991811;305754512;98	SAL_BA8064AA	Wild Animal	ND/Others	animal	2014	12			Europe	United Kingdom	England	Bournemouth, Christchurch and Poole			50.7413	-1.83309	Enteritidis	I			Public Health England - Gastrointestinal Bacteria Reference Unit			PRJNA248792	SRP042645	SAMN03480070	SRS906583	2015-08-27	2015-04-13	Assembled	62.68	351508	4877803	Salmonella enterica;100.0%	46	1183	2.2	SAL_BA6416AA_AS
BOV_2004_UnitedStates_Washington_NA_SRR950707_SAL_EA6234AA_AS	SAL_BA8546AA	WAPHL_SAL-A00039	SRR950707;ILLUMINA;Paired;500;SRX333981;603427968;234	SAL_BA8546AA	Livestock	Bovine	cow	2004	6			North America	United States	Washington						Dublin	I			Food and Drug Administration - Center for Food Safety and Applied Nutrition (US)			PRJNA183851	SRP028334	SAMN02182902	SRS469297	2015-08-27	2013-08-13	Assembled	122	401960	4981608	Salmonella enterica;100.0%	57	3329	2.2	SAL_EA6234AA_AS
BOV_2003_UnitedStates_Washington_NA_SRR950704_SAL_EA6237AA_AS	SAL_BA8551AA	WAPHL_SAL-A00036	SRR950704;ILLUMINA;Paired;500;SRX333978;486974880;210	SAL_BA8551AA	Livestock	Bovine	cow	2003	12			North America	United States	Washington						Dublin	I			Food and Drug Administration - Center for Food Safety and Applied Nutrition (US)			PRJNA183851	SRP028334	SAMN02182899	SRS469294	2015-08-27	2013-08-13	Assembled	98	402274	4979558	Salmonella enterica;100.0%	55	1759	2.2	SAL_EA6237AA_AS
HUM_2015_UnitedKingdom_England_EU_SRR1969377_SAL_CA4397AA_AS	SAL_BA9360AA	83708	SRR1969377;ILLUMINA;Paired;;SRX991195;408913362;99	SAL_BA9360AA	Human	Human	Homo sapiens; human	2015	1			Europe	United Kingdom	England	London				0	Dublin	I			Gastrointestinal Bacteria Reference Unit, Public Health England			PRJNA248792	SRP042645	SAMN03479454	SRS905962	2015-08-27	2015-04-12	Assembled	84	330236	4877803	Salmonella enterica;100.0%	48	1138	2.2	SAL_CA4397AA_AS
HUM_2015_UnitedKingdom_England_EU_SRR1969178_SAL_CA4399AA_AS	SAL_BA9648AA	85738	SRR1969178;ILLUMINA;Paired;;SRX990996;286939296;98	SAL_BA9648AA	Human	Human	Homo sapiens; human	2015	2			Europe	United Kingdom	England	London				0	Dublin	I			Public Health England - Gastrointestinal Bacteria Reference Unit			PRJNA248792	SRP042645	SAMN03479255	SRS905754	2015-08-27	2015-04-12	Assembled	59	401118	4875602	Salmonella enterica;100.0%	45	1020	2.2	SAL_CA4399AA_AS
HUM_2015_UnitedKingdom_Wales_EU_SRR1969045_SAL_CA4401AA_AS	SAL_BA9878AA	94099	SRR1969045;ILLUMINA;Paired;;SRX990882;267049412;98	SAL_BA9878AA	Human	Human	Homo sapiens; human	2015	3			Europe	United Kingdom	Wales						Dublin	I			Gastrointestinal Bacteria Reference Unit, Public Health England			PRJNA248792	SRP042645	SAMN03479141	SRS905747	2015-08-27	2015-04-12	Assembled	55	351435	4874238	Salmonella enterica;100.0%	48	1206	2.2	SAL_CA4401AA_AS
HUM_2014_UnitedKingdom_England_EU_SRR1969030_SAL_CA4406AA_AS	SAL_BA9910AA	75976	SRR1969030;ILLUMINA;Paired;;SRX990867;458545032;99	SAL_BA9910AA	Human	Human	Homo sapiens; human	2014	12			Europe	United Kingdom	England						Dublin	I			Public Health England - Gastrointestinal Bacteria Reference Unit			PRJNA248792	SRP042645	SAMN03479126	SRS905723	2015-08-27	2015-04-12	Assembled	94	162494	4878585	Salmonella enterica;100.0%	67	2962	2.2	SAL_CA4406AA_AS
HUM_2014_UnitedKingdom_England_EU_SRR1968946_SAL_CA4403AA_AS	SAL_CA0073AA	6456	SRR1968946;ILLUMINA;Paired;;SRX990783;177899136;94	SAL_CA0073AA	Human	Human	Homo sapiens; human	2014	4			Europe	United Kingdom	England	London				0	Dublin	I			Gastrointestinal Bacteria Reference Unit, Public Health England			PRJNA248792	SRP042645	SAMN03479044	SRS905649	2015-08-27	2015-04-12	Assembled	37	174142	4867867	Salmonella enterica;100.0%	54	2789	2.2	SAL_CA4403AA_AS
HUM_2014_UnitedKingdom_England_EU_SRR1968923_SAL_CA4408AA_AS	SAL_CA0117AA	57161	SRR1968923;ILLUMINA;Paired;;SRX990760;374070144;96	SAL_CA0117AA	Human	Human	Homo sapiens; human	2014	10			Europe	United Kingdom	England						Dublin	I			Gastrointestinal Bacteria Reference Unit, Public Health England			PRJNA248792	SRP042645	SAMN03479021	SRS905627	2015-08-27	2015-04-12	Assembled	74	224069	5116671	Salmonella enterica;80.89%	74	2859	2.2	SAL_CA4408AA_AS
HUM_2014_UnitedKingdom_England_EU_SRR1968838_SAL_CA4411AA_AS	SAL_CA0294AA	13858	SRR1968838;ILLUMINA;Paired;;SRX990675;275291000;95	SAL_CA0294AA	Human	Human	Homo sapiens; human	2014	5			Europe	United Kingdom	England	Midlands and East of England					Dublin	I			Public Health England - Gastrointestinal Bacteria Reference Unit			PRJNA248792	SRP042645	SAMN03478936	SRS905562	2015-08-27	2015-04-12	Assembled	57	306375	4878013	Salmonella enterica;100.0%	51	1108	2.2	SAL_CA4411AA_AS
HUM_2015_UnitedKingdom_England_EU_SRR1968569_SAL_CA4410AA_AS	SAL_CA0811AA	84430	SRR1968569;ILLUMINA;Paired;;SRX990406;298749330;99	SAL_CA0811AA	Human	Human	Homo sapiens; human	2015	2			Europe	United Kingdom	England	Midlands and East of England					Dublin	I			Public Health England - Gastrointestinal Bacteria Reference Unit			PRJNA248792	SRP042645	SAMN03478662	SRS905196	2015-08-27	2015-04-12	Assembled	61	297809	4956241	Salmonella enterica;98.04%	50	1225	2.2	SAL_CA4410AA_AS
HUM_2014_UnitedKingdom_England_EU_SRR1966872_SAL_CA4414AA_AS	SAL_CA3099AA	69901	SRR1966872;ILLUMINA;Paired;;SRX988709;271772622;99	SAL_CA3099AA	Human	Human	Homo sapiens; human	2014	11			Europe	United Kingdom	England						Dublin	I			Gastrointestinal Bacteria Reference Unit, Public Health England			PRJNA248792	SRP042645	SAMN03476950	SRS903460	2015-08-27	2015-04-12	Assembled	56	259463	4876807	Salmonella enterica;100.0%	54	1534	2.2	SAL_CA4414AA_AS
HUM_2015_UnitedKingdom_England_EU_SRR1966346_SAL_CA4419AA_AS	SAL_CA3621AA	89884	SRR1966346;ILLUMINA;Paired;;SRX988188;338126264;98	SAL_CA3621AA	Human	Human	Homo sapiens; human	2015	2			Europe	United Kingdom	England	Midlands and East of England					Dublin	I			Public Health England - Gastrointestinal Bacteria Reference Unit			PRJNA248792	SRP042645	SAMN03476429	SRS902966	2015-08-27	2015-04-12	Assembled	70	375636	4875096	Salmonella enterica;100.0%	48	1088	2.2	SAL_CA4419AA_AS
HUM_2014_UnitedKingdom_England_EU_SRR1966250_SAL_CA4429AA_AS	SAL_CA3717AA	5372	SRR1966250;ILLUMINA;Paired;;SRX988092;304469572;94	SAL_CA3717AA	Human	Human	Homo sapiens; human	2014	4			Europe	United Kingdom	England						Dublin	I			Gastrointestinal Bacteria Reference Unit, Public Health England			PRJNA248792	SRP042645	SAMN03476333	SRS902822	2015-08-27	2015-04-12	Assembled	62	297420	4954175	Salmonella enterica;98.41%	60	1319	2.2	SAL_CA4429AA_AS
HUM_2015_UnitedKingdom_England_EU_SRR1965937_SAL_CA4434AA_AS	SAL_CA4021AA	83707	SRR1965937;ILLUMINA;Paired;;SRX987787;398847042;99	SAL_CA4021AA	Human	Human	Homo sapiens; human	2015	1			Europe	United Kingdom	England	London				0	Dublin	I			Gastrointestinal Bacteria Reference Unit, Public Health England			PRJNA248792	SRP042645	SAMN03476028	SRS902581	2015-08-27	2015-04-12	Assembled	82	401118	4877589	Salmonella enterica;100.0%	52	966	2.2	SAL_CA4434AA_AS
HUM_2015_UnitedKingdom_England_EU_SRR1965601_SAL_CA4435AA_AS	SAL_CA4334AA	93566	SRR1965601;ILLUMINA;Paired;;SRX987450;348453308;98	SAL_CA4334AA	Human	Human	Homo sapiens; human	2015	3			Europe	United Kingdom	England						Dublin	I			Public Health England - Gastrointestinal Bacteria Reference Unit			PRJNA248792	SRP042645	SAMN03475714	SRS902263	2015-08-27	2015-04-12	Assembled	72	488978	4877778	Salmonella enterica;100.0%	42	1098	2.2	SAL_CA4435AA_AS
ANI_2014_UnitedKingdom_England_EU_SRR1965478_SAL_CA4437AA_AS	SAL_CA4443AA	73113	SRR1965478;ILLUMINA;Paired;;SRX987326;273816508;98	SAL_CA4443AA	Wild Animal	ND/Others	animal	2014	12			Europe	United Kingdom	England	Bournemouth, Christchurch and Poole			50.7413	-1.83309	Dublin	I			Public Health England - Gastrointestinal Bacteria Reference Unit			PRJNA248792	SRP042645	SAMN03475599	SRS902226	2015-08-27	2015-04-12	Assembled	57	283793	4876185	Salmonella enterica;100.0%	52	1450	2.2	SAL_CA4437AA_AS
HUM_2014_UnitedKingdom_England_EU_SRR1965368_SAL_CA4439AA_AS	SAL_CA4551AA	61891	SRR1965368;ILLUMINA;Paired;;SRX987215;357626214;99	SAL_CA4551AA	Human	Human	Homo sapiens; human	2014	10			Europe	United Kingdom	England						Dublin	I			Gastrointestinal Bacteria Reference Unit, Public Health England			PRJNA248792	SRP042645	SAMN03475491	SRS901952	2015-08-27	2015-04-12	Assembled	74	331145	4873340	Salmonella enterica;100.0%	44	1456	2.2	SAL_CA4439AA_AS
HUM_2014_UnitedKingdom_England_EU_SRR1965308_SAL_CA4441AA_AS	SAL_CA4610AA	13813	SRR1965308;ILLUMINA;Paired;;SRX987155;306314040;94	SAL_CA4610AA	Human	Human	Homo sapiens; human	2014	5			Europe	United Kingdom	England	Midlands and East of England					Dublin	I			Public Health England - Gastrointestinal Bacteria Reference Unit			PRJNA248792	SRP042645	SAMN03475432	SRS902103	2015-08-27	2015-04-12	Assembled	63	405367	4877892	Salmonella enterica;100.0%	50	757	2.2	SAL_CA4441AA_AS
ANI_2014_UnitedKingdom_England_EU_SRR1965049_SAL_CA4443AA_AS	SAL_CA4855AA	72280	SRR1965049;ILLUMINA;Paired;;SRX986896;419233914;99	SAL_CA4855AA	Wild Animal	ND/Others	animal	2014	12			Europe	United Kingdom	England	Bournemouth, Christchurch and Poole			50.7413	-1.83309	Dublin	I			Public Health England - Gastrointestinal Bacteria Reference Unit			PRJNA248792	SRP042645	SAMN03473947	SRS901737	2015-08-27	2015-04-12	Assembled	86	341306	4878152	Salmonella enterica;100.0%	47	1220	2.2	SAL_CA4443AA_AS
HUM_2014_UnitedKingdom_England_EU_SRR1963530_SAL_CA4445AA_AS	SAL_CA4892AA	69756	SRR1963530;ILLUMINA;Paired;;SRX986026;592820316;99	SAL_CA4892AA	Human	Human	Homo sapiens; human	2014	11			Europe	United Kingdom	England						Dublin	I			Gastrointestinal Bacteria Reference Unit, Public Health England			PRJNA248792	SRP042645	SAMN03469984	SRS900925	2015-08-27	2015-04-10	Assembled	122	476899	4879647	Salmonella enterica;100.0%	40	460	2.2	SAL_CA4445AA_AS
HUM_2014_UnitedKingdom_England_EU_SRR1963463_SAL_CA4450AA_AS	SAL_CA4959AA	70665	SRR1963463;ILLUMINA;Paired;;SRX985958;341620488;99	SAL_CA4959AA	Human	Human	Homo sapiens; human	2014	11			Europe	United Kingdom	England	Midlands and East of England					Dublin	I			Public Health England - Gastrointestinal Bacteria Reference Unit			PRJNA248792	SRP042645	SAMN03469911	SRS900856	2015-08-27	2015-04-10	Assembled	69	356591	4964949	Salmonella enterica;96.08%	52	2030	2.2	SAL_CA4450AA_AS
HUM_2014_UnitedKingdom_England_EU_SRR1963347_SAL_CA4447AA_AS	SAL_CA5041AA	78738	SRR1963347;ILLUMINA;Paired;;SRX985864;334585916;98	SAL_CA5041AA	Human	Human	Homo sapiens; human	2014	12			Europe	United Kingdom	England						Dublin	I			Gastrointestinal Bacteria Reference Unit, Public Health England			PRJNA248792	SRP042645	SAMN03469824	SRS900761	2015-08-27	2015-04-10	Assembled	69	321835	4873061	Salmonella enterica;100.0%	37	1147	2.2	SAL_CA4447AA_AS
HUM_2015_UnitedKingdom_England_EU_SRR1963292_SAL_CA4452AA_AS	SAL_CA5095AA	78763	SRR1963292;ILLUMINA;Paired;;SRX985810;359905980;98	SAL_CA5095AA	Human	Human	Homo sapiens; human	2015	1			Europe	United Kingdom	England	London				0	Dublin	I			Gastrointestinal Bacteria Reference Unit, Public Health England			PRJNA248792	SRP042645	SAMN03469769	SRS900690	2015-08-27	2015-04-10	Assembled	74	401103	4878144	Salmonella enterica;100.0%	49	646	2.2	SAL_CA4452AA_AS
HUM_2015_UnitedKingdom_England_EU_SRR1961102_SAL_CA4457AA_AS	SAL_CA5289AA	79091	SRR1961102;ILLUMINA;Paired;;SRX985550;267851248;98	SAL_CA5289AA	Human	Human	Homo sapiens; human	2015	1			Europe	United Kingdom	England						Dublin	I			Gastrointestinal Bacteria Reference Unit, Public Health England			PRJNA248792	SRP042645	SAMN03469156	SRS900474	2015-08-27	2015-04-10	Assembled	55	330412	4878790	Salmonella enterica;100.0%	57	1564	2.2	SAL_CA4457AA_AS
HUM_2014_UnitedKingdom_England_EU_SRR1960161_SAL_CA4455AA_AS	SAL_CA5512AA	75678	SRR1960161;ILLUMINA;Paired;;SRX985316;285709446;99	SAL_CA5512AA	Human	Human	Homo sapiens; human	2014	12			Europe	United Kingdom	England						Dublin	I			Gastrointestinal Bacteria Reference Unit, Public Health England			PRJNA248792	SRP042645	SAMN03468970	SRS899872	2015-08-27	2015-04-10	Assembled	59	276276	4877248	Salmonella enterica;100.0%	48	1151	2.2	SAL_CA4455AA_AS
HUM_2014_UnitedKingdom_England_EU_SRR1958638_SAL_CA4460AA_AS	SAL_CA5939AA	53997	SRR1958638;ILLUMINA;Paired;;SRX984039;283235712;96	SAL_CA5939AA	Human	Human	Homo sapiens; human	2014	9			Europe	United Kingdom	England	Bournemouth, Christchurch and Poole			50.7413	-1.83309	Dublin	I			Gastrointestinal Bacteria Reference Unit, Public Health England			PRJNA248792	SRP042645	SAMN03466531	SRS898679	2015-08-27	2015-04-09	Assembled	59	286386	4879309	Salmonella enterica;100.0%	60	1209	2.2	SAL_CA4460AA_AS
HUM_2014_UnitedKingdom_England_EU_SRR1958598_SAL_CA4462AA_AS	SAL_CA5979AA	66490	SRR1958598;ILLUMINA;Paired;;SRX983999;274848750;99	SAL_CA5979AA	Human	Human	Homo sapiens; human	2014	10			Europe	United Kingdom	England						Dublin	I			Gastrointestinal Bacteria Reference Unit, Public Health England			PRJNA248792	SRP042645	SAMN03466491	SRS898647	2015-08-27	2015-04-09	Assembled	57	161350	4873124	Salmonella enterica;100.0%	64	3432	2.2	SAL_CA4462AA_AS
HUM_2014_UnitedKingdom_England_EU_SRR1958200_SAL_CA4464AA_AS	SAL_CA6377AA	63551	SRR1958200;ILLUMINA;Paired;;SRX983601;308880000;99	SAL_CA6377AA	Human	Human	Homo sapiens; human	2014	10			Europe	United Kingdom	England						Dublin	I			Gastrointestinal Bacteria Reference Unit, Public Health England			PRJNA248792	SRP042645	SAMN03466092	SRS898239	2015-08-27	2015-04-09	Assembled	64	522033	4879716	Salmonella enterica;100.0%	48	1472	2.2	SAL_CA4464AA_AS
ENV_2014_UnitedKingdom_England_EU_SRR1958112_SAL_JA4159AA_AS	SAL_CA6458AA	60142	SRR1958112;ILLUMINA;Paired;;SRX983514;333162956;98	SAL_CA6458AA	Environment	ND/Others	Enviromental	2014	10			Europe	United Kingdom	England						Dublin	I			Public Health England - Gastrointestinal Bacteria Reference Unit			PRJNA248792	SRP042645	SAMN03466012	SRS898151	2015-08-27	2015-04-09	Assembled	69	371078	4876168	Salmonella enterica;100.0%	50	989	2.2	SAL_JA4159AA_AS
HUM_2014_UnitedStates_noReg_NA_SRR1953054_SAL_EA8841AA_AS	SAL_CA6869AA	2015K-0183	SRR1953054;ILLUMINA;Paired;500;SRX978964;378372816;216	SAL_CA6869AA	Human	Human	Age: 20-29; blood	2014	3			North America	United States							Dublin				PulseNet Next Generation Subtyping Methods Unit			PRJNA230403	SRP040281	SAMN03460316	SRS893839	2015-08-27	2015-04-06	Assembled	77	314184	4975542	Salmonella enterica;100.0%	58	2408	2.2	SAL_EA8841AA_AS
BOV_2004_UnitedStates_California_NA_SRR1793247_SAL_CA4466AA_AS	SAL_CA8245AA	NY-N28	SRR1793247;ILLUMINA;Paired;500;SRX868710;278135136;207	SAL_CA8245AA	Livestock	Bovine	ground beef food product:foodon_00001282; beef; ground beef	2004				North America	United States	California						Dublin	I			Food and Drug Administration - Center for Food Safety and Applied Nutrition (US)			PRJNA183850	SRP028607	SAMN02777814	SRS839545	2015-08-27	2015-02-07	Assembled	57	489495	4900220	Salmonella enterica;100.0%	49	4667	2.2	SAL_CA4466AA_AS
HUM_2012_UnitedKingdom_England_EU_SRR1646229_SAL_CA4468AA_AS	SAL_DA0494AA	H121060572	SRR1646229;ILLUMINA;Paired;;SRX755650;377619858;99	SAL_DA0494AA	Human	Human	Homo sapiens; human	2012	3			Europe	United Kingdom	England						Dublin	I			Gastrointestinal Bacteria Reference Unit, Public Health England			PRJNA248792	SRP042645	SAMN03169571	SRS740880	2015-08-27	2014-11-16	Assembled	78	321819	4879395	Salmonella enterica;100.0%	53	987	2.2	SAL_CA4468AA_AS
HUM_2012_UnitedKingdom_England_EU_SRR1645734_SAL_CA4470AA_AS	SAL_DA0931AA	H121940493	SRR1645734;ILLUMINA;Paired;;SRX755154;315490032;99	SAL_DA0931AA	Human	Human	Homo sapiens; human	2012	5			Europe	United Kingdom	England						Dublin	I			Gastrointestinal Bacteria Reference Unit, Public Health England			PRJNA248792	SRP042645	SAMN03168998	SRS740385	2015-08-27	2014-11-16	Assembled	65	301688	4876548	Salmonella enterica;100.0%	52	1584	2.2	SAL_CA4470AA_AS
HUM_2012_UnitedKingdom_England_EU_SRR1645182_SAL_CA4472AA_AS	SAL_DA1259AA	H124440644	SRR1645182;ILLUMINA;Paired;;SRX754648;243440604;99	SAL_DA1259AA	Human	Human	Homo sapiens; human	2012	10			Europe	United Kingdom	England						Dublin	I			Gastrointestinal Bacteria Reference Unit, Public Health England			PRJNA248792	SRP042645	SAMN03168562	SRS739885	2015-08-27	2014-11-16	Assembled	50	272384	4954757	Salmonella enterica;95.0%	40	2098	2.2	SAL_CA4472AA_AS
ANI_2014_UnitedStates_Florida_NA_SRR1636692_SAL_CA4474AA_AS	SAL_DA1676AA	FSIS1400280	SRR1636692;ILLUMINA;Paired;500;SRX749005;222483072;148	SAL_DA1676AA	Poultry	Poultry	Comminuted poultry	2014				North America	United States	Florida						Dublin	I			Food Safety and Inspection Service (US)			PRJNA242847	SRP040648	SAMN03154420	SRS734989	2015-08-27	2014-10-31	Assembled	46	107608	4941337	Salmonella enterica;100.0%	107	17374	2.2	SAL_CA4474AA_AS
BOV_2003_UnitedStates_Minnesota_NA_SRR1612307_SAL_FA1945AA_AS	SAL_DA2355AA	MDH-2014-00565	SRR1612307;ILLUMINA;Paired;500;SRX732806;655225792;229	SAL_DA2355AA	Livestock	Bovine	bovine:foodon_03414374, liver:uberon_0002107; beef; Bos taurus; bovine liver (Bos taurus)	2003	10			North America	United States	Minnesota						Dublin	I			Food and Drug Administration - Center for Food Safety and Applied Nutrition (US)			PRJNA215333	SRP032981	SAMN02699731	SRS721590	2015-08-27	2014-10-14	Assembled	129	414943	5089739	Salmonella enterica;97.73%	53	1824	2.2	SAL_FA1945AA_AS
BOV_2003_UnitedStates_Minnesota_NA_SRR1598960_SAL_FA1994AA_AS	SAL_DA2450AA	MDH-2014-00552	SRR1598960;ILLUMINA;Paired;500;SRX722091;626577218;239	SAL_DA2450AA	Livestock	Bovine	Bos taurus; bovine feces	2003	9			North America	United States	Minnesota						Dublin (Predicted)	I			Food and Drug Administration - Center for Food Safety and Applied Nutrition (US)			PRJNA215333	SRP032981	SAMN02699718	SRS716299	2015-08-27	2014-10-06	Assembled	125	351948	5052409	Salmonella enterica;94.86%	55	2925	2.2	SAL_FA1994AA_AS
BOV_2003_UnitedStates_Minnesota_NA_SRR1598956_SAL_FA1996AA_AS	SAL_DA2454AA	MDH-2014-00546	SRR1598956;ILLUMINA;Paired;500;SRX722087;500263300;235	SAL_DA2454AA	Livestock	Bovine	Bos taurus; Bovine Lung	2003	8			North America	United States	Minnesota						Dublin (Predicted)	I			FDA/CFSAN			PRJNA215333	SRP032981	SAMN02699712	SRS716297	2015-08-27	2014-10-06	Assembled	103	402181	4887861	Salmonella enterica;100.0%	43	2441	2.2	SAL_FA1996AA_AS
BOV_2003_UnitedStates_Minnesota_NA_SRR1598954_SAL_BA4662AA_AS	SAL_DA2455AA	MDH-2014-00554	SRR1598954;ILLUMINA;Paired;500;SRX722085;596044572;237	SAL_DA2455AA	Livestock	Bovine	Bos taurus; Bovine Brain	2003	9			North America	United States	Minnesota						Dublin (Predicted)	I			FDA/CFSAN			PRJNA215333	SRP032981	SAMN02699720	SRS716294	2015-08-27	2014-10-06	Assembled	120.13	405792	4961571	Salmonella enterica;96.97%	42	2381	2.2	SAL_BA4662AA_AS
BOV_2005_UnitedStates_California_NA_SRR1598881_SAL_CA4476AA_AS	SAL_DA2465AA	WAPHL_SAL-A00575	SRR1598881;ILLUMINA;Paired;500;SRX722047;295774560;240	SAL_DA2465AA	Livestock	Bovine	ground beef food product:foodon_00001282; beef; ground beef	2005				North America	United States	California						Dublin	I			Food and Drug Administration - Center for Food Safety and Applied Nutrition (US)			PRJNA183851	SRP028334	SAMN02782627	SRS716260	2015-08-27	2014-10-06	Assembled	59	127685	5044460	Salmonella enterica;91.36%	99	15132	2.2	SAL_CA4476AA_AS
BOV_2003_UnitedStates_Minnesota_NA_SRR1593391_SAL_CA0343AA_AS	SAL_DA2575AA	MDH-2014-00544	SRR1593391;ILLUMINA;Paired;500;SRX717714;496491080;235	SAL_DA2575AA	Livestock	Bovine	Bos taurus; bovine feces	2003	8			North America	United States	Minnesota						Dublin (Predicted)	I			FDA/CFSAN			PRJNA215333	SRP032981	SAMN02699710	SRS713582	2015-08-27	2014-09-30	Assembled	97.36	215006	5099654	Salmonella enterica;100.0%	67	4530	2.2	SAL_CA0343AA_AS
BOV_2003_UnitedStates_Wisconsin_NA_SRR1593389_SAL_FA2076AA_AS	SAL_DA2577AA	MDH-2014-00538	SRR1593389;ILLUMINA;Paired;500;SRX717712;569237192;236	SAL_DA2577AA	Livestock	Bovine	Bos taurus; Bovine Lung	2003	8			North America	United States	Wisconsin						Dublin	I			Food and Drug Administration - Center for Food Safety and Applied Nutrition (US)			PRJNA215333	SRP032981	SAMN02699704	SRS713581	2015-08-27	2014-09-30	Assembled	115	420940	4990436	Salmonella enterica;100.0%	45	4486	2.2	SAL_FA2076AA_AS
BOV_2003_UnitedStates_Minnesota_NA_SRR1578511_SAL_JA0840AA_AS	SAL_DA2930AA	MDH-2014-00513	SRR1578511;ILLUMINA;Paired;500;SRX704027;530658432;233	SAL_DA2930AA	Livestock	Bovine	bovine:foodon_03414374, liver:uberon_0002107; beef; Bos taurus; bovine liver (Bos taurus)	2003	7			North America	United States	Minnesota						Dublin	I			Food and Drug Administration - Center for Food Safety and Applied Nutrition (US)			PRJNA215333	SRP032981	SAMN02699679	SRS703673	2015-08-27	2014-09-18	Assembled	102	494424	5202562	Salmonella enterica;97.62%	48	2216	2.2	SAL_JA0840AA_AS
BOV_2003_UnitedStates_Minnesota_NA_SRR1576556_SAL_FA2364AA_AS	SAL_DA3023AA	MDH-2014-00420	SRR1576556;ILLUMINA;Paired;500;SRX702323;409847040;240	SAL_DA3023AA	Livestock	Bovine	bovine:foodon_03414374, liver:uberon_0002107; beef; Bos taurus; bovine liver (Bos taurus)	2003	3			North America	United States	Minnesota						Dublin	I			FDA/CFSAN			PRJNA215333	SRP032981	SAMN02699586	SRS702183	2015-08-27	2014-09-17	Assembled	83	349987	4987829	Salmonella enterica;100.0%	47	4743	2.2	SAL_FA2364AA_AS
ANI_2007_UnitedStates_Washington_NA_SRR1567848_SAL_BA3228AA_AS	SAL_DA3573AA	OSF023227	SRR1567848;ILLUMINA;Paired;500;SRX694774;638941602;229	SAL_DA3573AA	Companion Animal	Feline	feline (necropsy-kidney)	2007	1			North America	United States	Washington						Dublin (Predicted)				FDA/CFSAN			PRJNA186035	SRP018785	SAMN02952813	SRS696118	2015-08-27	2014-09-06	Assembled	125.64	439600	5085486	Salmonella enterica;97.37%	49	1523	2.1	SAL_BA3228AA_AS
ENV_2007_UnitedStates_Washington_NA_SRR1559006_SAL_FA2921AA_AS	SAL_DA4003AA	OSF023151	SRR1559006;ILLUMINA;Paired;500;SRX687534;323486144;236	SAL_DA4003AA	Environment	Animal-related	bovine (environmental)	2007	1			North America	United States	Washington						Dublin (Predicted)				FDA/CFSAN			PRJNA186035	SRP018785	SAMN02952737	SRS690203	2015-08-27	2014-08-26	Assembled	67	176913	4887571	Salmonella enterica;100.0%	59	8978	2.2	SAL_FA2921AA_AS
BOV_2003_UnitedStates_Minnesota_NA_SRR1556986_SAL_FA2935AA_AS	SAL_DA4023AA	MDH-2014-00455	SRR1556986;ILLUMINA;Paired;500;SRX685820;600266160;234	SAL_DA4023AA	Livestock	Bovine	Bos taurus; Bovine Lung	2003	4			North America	United States	Minnesota						Dublin (Predicted)	I			FDA/CFSAN			PRJNA215333	SRP032981	SAMN02699621	SRS688669	2015-08-27	2014-08-25	Assembled	123	405791	4887789	Salmonella enterica;100.0%	42	1619	2.2	SAL_FA2935AA_AS
BOV_2003_UnitedStates_Minnesota_NA_SRR1556977_SAL_BA9774AA_AS	SAL_DA4030AA	MDH-2014-00451	SRR1556977;ILLUMINA;Paired;500;SRX685811;521398104;237	SAL_DA4030AA	Livestock	Bovine	Bos taurus; Bovine Spleen	2003	4			North America	United States	Minnesota						Dublin	I			Food and Drug Administration - Center for Food Safety and Applied Nutrition (US)			PRJNA215333	SRP032981	SAMN02699617	SRS688660	2015-08-27	2014-08-25	Assembled	102.26	478723	5098691	Salmonella enterica;100.0%	53	2467	2.2	SAL_BA9774AA_AS
BOV_2003_UnitedStates_Minnesota_NA_SRR1556962_SAL_FA2944AA_AS	SAL_DA4042AA	MDH-2014-00450	SRR1556962;ILLUMINA;Paired;500;SRX685796;352680636;231	SAL_DA4042AA	Livestock	Bovine	bovine:foodon_03414374, liver:uberon_0002107; beef; Bos taurus; bovine liver (Bos taurus)	2003	4			North America	United States	Minnesota						Dublin	I			Food and Drug Administration - Center for Food Safety and Applied Nutrition (US)			PRJNA215333	SRP032981	SAMN02699616	SRS688646	2015-08-27	2014-08-25	Assembled	70	414943	5096573	Salmonella enterica;100.0%	50	4799	2.2	SAL_FA2944AA_AS
BOV_2003_UnitedStates_Minnesota_NA_SRR1553807_SAL_FA3043AA_AS	SAL_DA4199AA	MDH-2014-00425	SRR1553807;ILLUMINA;Paired;500;SRX683070;259787544;233	SAL_DA4199AA	Livestock	Bovine	Bos taurus; bovine feces	2003	3			North America	United States	Minnesota						Dublin (Predicted)	I			Food and Drug Administration - Center for Food Safety and Applied Nutrition (US)			PRJNA215333	SRP032981	SAMN02699591	SRS686550	2015-08-27	2014-08-19	Assembled	54	351878	4890367	Salmonella enterica;100.0%	43	4364	2.2	SAL_FA3043AA_AS
BOV_2007_UnitedStates_Washington_NA_SRR1553762_SAL_FA3054AA_AS	SAL_DA4229AA	OSF022573	SRR1553762;ILLUMINA;Paired;500;SRX683024;601658592;232	SAL_DA4229AA	Livestock	Bovine	Bovine (necropsy)	2007	1			North America	United States	Washington						Dublin (Predicted)				Food and Drug Administration - Center for Food Safety and Applied Nutrition (US)			PRJNA186035	SRP018785	SAMN02902813	SRS686508	2015-08-27	2014-08-19	Assembled	122	420484	4944307	Salmonella enterica;80.01%	53	3593	2.2	SAL_FA3054AA_AS
BOV_2012_UnitedStates_Pennsylvania_NA_SRR1548423_SAL_FA3099AA_AS	SAL_DA4295AA	MOD1-Sal_904	SRR1548423;ILLUMINA;Paired;500;SRX679155;265872288;237	SAL_DA4295AA	Livestock	Bovine	ground beef food product:foodon_00001282; beef; ground beef	2012	11			North America	United States	Pennsylvania	Lancaster County					Dublin				FDA/CFSAN			PRJNA186035	SRP018785	SAMN02645790	SRS682327	2015-08-27	2014-08-12	Assembled	54	420848	4988022	Salmonella enterica;100.0%	48	6136	2.2	SAL_FA3099AA_AS
ANI_2007_UnitedStates_Washington_NA_SRR1544327_SAL_FA3172AA_AS	SAL_DA4403AA	OSF022411	SRR1534848;ILLUMINA;Paired;500;SRX668255;571195322;223,SRR1544327;ILLUMINA;Paired;500;SRX675783;99155420;245	SAL_DA4403AA	Livestock	Swine	porcine	2007	1			North America	United States	Washington						Dublin (Predicted)				Food and Drug Administration - Center for Food Safety and Applied Nutrition (US)			PRJNA186035	SRP018785	SAMN02902651	SRS672741	2015-08-27	2014-08-12	Assembled	117	494465	4883569	Salmonella enterica;100.0%	39	1836	2.2	SAL_FA3172AA_AS
BOV_2003_UnitedStates_Wisconsin_NA_SRR1384569_SAL_FA3184AA_AS	SAL_DA4419AA	MDH-2014-00077	SRR1544307;ILLUMINA;Paired;500;SRX675763;48382320;186,SRR1384569;ILLUMINA;Paired;500;SRX592757;550876228;238	SAL_DA4419AA	Livestock	Bovine	bovine:foodon_03414374, liver:uberon_0002107; beef; Bos taurus; bovine liver (Bos taurus)	2003	10			North America	United States	Wisconsin						Dublin (Predicted)	I			Food and Drug Administration - Center for Food Safety and Applied Nutrition (US)			PRJNA215333	SRP032981	SAMN02646851	SRS635340	2015-08-27	2014-08-12	Assembled	108	369218	5102641	Salmonella enterica;100.0%	58	3022	2.2	SAL_FA3184AA_AS
FOO_2012_UnitedStates_Wisconsin_NA_SRR1539582_SAL_FA6979AA_AS	SAL_DA5176AA	OSF022504	SRR1539582;ILLUMINA;Paired;500;SRX672478;;	SAL_DA5176AA	Food	Bovine	beef food product:foodon_00001041; beef; boneless beef	2012	11			North America	United States	Wisconsin						Dublin (Predicted)				Food and Drug Administration - Center for Food Safety and Applied Nutrition (US)			PRJNA186035	SRP018785	SAMN02902744	SRS676968	2015-08-27	2014-08-08	Assembled	0	217105	4992198	Salmonella enterica;100.0%	70	6445	2.2	SAL_FA6979AA_AS
BOV_2007_UnitedStates_Washington_NA_SRR1534817_SAL_FA7287AA_AS	SAL_DA5339AA	OSF022412	SRR1534817;ILLUMINA;Paired;500;SRX668225;522201792;212,SRR1523275;ILLUMINA;Paired;500;SRX659810;235060316;227	SAL_DA5339AA	Livestock	Bovine	Bovine (necropsy-intestine,lung,spleen)	2007	1			North America	United States	Washington						Dublin (Predicted)				Food and Drug Administration - Center for Food Safety and Applied Nutrition (US)			PRJNA186035	SRP018785	SAMN02902652	SRS664814	2015-08-27	2014-08-01	Assembled	47	187677	5057884	Salmonella enterica;97.73%	93	9082	2.2	SAL_FA7287AA_AS
BOV_2007_UnitedStates_Washington_NA_SRR1528538_SAL_FA3600AA_AS	SAL_DA5367AA	OSF022453	SRR1528538;ILLUMINA;Paired;500;SRX663164;577201608;228	SAL_DA5367AA	Livestock	Bovine	Bovine (necropsy)	2007	1			North America	United States	Washington						Dublin (Predicted)				FDA/CFSAN			PRJNA186035	SRP018785	SAMN02902693	SRS668037	2015-08-27	2014-07-28	Assembled	112	405793	5191261	Salmonella enterica;90.24%	58	2765	2.2	SAL_FA3600AA_AS
BOV_2007_UnitedStates_Washington_NA_SRR1528537_SAL_FA3599AA_AS	SAL_DA5368AA	OSF022422	SRR1528537;ILLUMINA;Paired;500;SRX663163;505068800;212	SAL_DA5368AA	Livestock	Bovine	Bovine (necropsy-intestine-lung-spleen)	2007	1			North America	United States	Washington						Dublin (Predicted)				Food and Drug Administration - Center for Food Safety and Applied Nutrition (US)			PRJNA186035	SRP018785	SAMN02902662	SRS668036	2015-08-27	2014-07-28	Assembled	99	421387	5130779	Salmonella enterica;88.23%	43	1658	2.2	SAL_FA3599AA_AS
BOV_2007_UnitedStates_Washington_NA_SRR1528528_SAL_FA3606AA_AS	SAL_DA5377AA	OSF022429	SRR1528528;ILLUMINA;Paired;500;SRX663154;344708940;223	SAL_DA5377AA	Livestock	Bovine	bovine feces	2007	1			North America	United States	Washington						Dublin (Predicted)				FDA/CFSAN			PRJNA186035	SRP018785	SAMN02902669	SRS668027	2015-08-27	2014-07-28	Assembled	68	313598	5098604	Salmonella enterica;100.0%	50	2914	2.2	SAL_FA3606AA_AS
BOV_2007_UnitedStates_Washington_NA_SRR1528527_SAL_FA3605AA_AS	SAL_DA5378AA	OSF022428	SRR1528527;ILLUMINA;Paired;500;SRX663153;294688650;229	SAL_DA5378AA	Livestock	Bovine	bovine feces	2007	1			North America	United States	Washington						Dublin (Predicted)				FDA/CFSAN			PRJNA186035	SRP018785	SAMN02902668	SRS668026	2015-08-27	2014-07-28	Assembled	61	417614	4881624	Salmonella enterica;100.0%	38	3975	2.2	SAL_FA3605AA_AS
BOV_2007_UnitedStates_Washington_NA_SRR1528519_SAL_FA3608AA_AS	SAL_DA5386AA	OSF022446	SRR1528519;ILLUMINA;Paired;500;SRX663145;415943682;231	SAL_DA5386AA	Livestock	Bovine	bovine feces	2007	1			North America	United States	Washington						Dublin (Predicted)				FDA/CFSAN			PRJNA186035	SRP018785	SAMN02902686	SRS668019	2015-08-27	2014-07-28	Assembled	82	221782	5129280	Salmonella enterica;94.91%	82	6594	2.2	SAL_FA3608AA_AS
BOV_2007_UnitedStates_Washington_NA_SRR1528518_SAL_JA7768AA_AS	SAL_DA5387AA	OSF022442	SRR1528518;ILLUMINA;Paired;500;SRX663144;359489592;231	SAL_DA5387AA	Livestock	Bovine	bovine feces	2007	1			North America	United States	Washington						Dublin (Predicted)				FDA/CFSAN			PRJNA186035	SRP018785	SAMN02902682	SRS668017	2015-08-27	2014-07-28	Assembled	73	244766	4945386	Salmonella enterica;90.39%	54	6150	2.2	SAL_JA7768AA_AS
BOV_2007_UnitedStates_Washington_NA_SRR1528514_SAL_FA3611AA_AS	SAL_DA5391AA	OSF022424	SRR1528514;ILLUMINA;Paired;500;SRX663140;459133400;220	SAL_DA5391AA	Livestock	Bovine	Bovine (necropsy)	2007	1			North America	United States	Washington						Dublin (Predicted)				FDA/CFSAN			PRJNA186035	SRP018785	SAMN02902664	SRS668012	2015-08-27	2014-07-28	Assembled	90	215087	5105824	Salmonella enterica;100.0%	74	3575	2.2	SAL_FA3611AA_AS
BOV_2007_UnitedStates_Washington_NA_SRR1528503_SAL_FA3619AA_AS	SAL_DA5402AA	OSF022447	SRR1528503;ILLUMINA;Paired;500;SRX663128;555022644;222	SAL_DA5402AA	Livestock	Bovine	bovine feces	2007	1			North America	United States	Washington						Dublin (Predicted)				FDA/CFSAN			PRJNA186035	SRP018785	SAMN02902687	SRS668000	2015-08-27	2014-07-28	Assembled	113	402112	4941688	Salmonella enterica;78.72%	49	3015	2.2	SAL_FA3619AA_AS
BOV_2007_UnitedStates_Washington_NA_SRR1528500_SAL_FA3622AA_AS	SAL_DA5405AA	OSF022431	SRR1528500;ILLUMINA;Paired;500;SRX663125;374746788;234	SAL_DA5405AA	Livestock	Bovine	Bovine (Culture medium)	2007	1			North America	United States	Washington						Dublin (Predicted)				FDA/CFSAN			PRJNA186035	SRP018785	SAMN02902671	SRS667998	2015-08-27	2014-07-28	Assembled	76	324372	4967508	Salmonella enterica;90.24%	48	4991	2.2	SAL_FA3622AA_AS
BOV_2007_UnitedStates_Washington_NA_SRR1528499_SAL_FA3625AA_AS	SAL_DA5406AA	OSF022419	SRR1528499;ILLUMINA;Paired;500;SRX663123;479996552;196	SAL_DA5406AA	Livestock	Bovine	Bovine (necropsy-intestine,liver)	2007	1			North America	United States	Washington						Dublin (Predicted)				FDA/CFSAN			PRJNA186035	SRP018785	SAMN02902659	SRS667996	2015-08-27	2014-07-28	Assembled	97	337093	4969977	Salmonella enterica;97.37%	45	2208	2.2	SAL_FA3625AA_AS
BOV_2007_UnitedStates_Washington_NA_SRR1528489_SAL_CA1487AA_AS	SAL_DA5416AA	OSF022423	SRR1528489;ILLUMINA;Paired;500;SRX663105;446883078;219	SAL_DA5416AA	Livestock	Bovine	Bovine (necropsy)	2007	1			North America	United States	Washington						Dublin (Predicted)				FDA/CFSAN			PRJNA186035	SRP018785	SAMN02902663	SRS667978	2015-08-27	2014-07-28	Assembled	88	200807	5097980	Salmonella enterica;100.0%	68	3115	2.2	SAL_CA1487AA_AS
BOV_2007_UnitedStates_Washington_NA_SRR1528482_SAL_FA3633AA_AS	SAL_DA5422AA	OSF022430	SRR1528482;ILLUMINA;Paired;500;SRX663094;414510936;219	SAL_DA5422AA	Livestock	Bovine	bovine	2007	1			North America	United States	Washington						Dublin (Predicted)				FDA/CFSAN			PRJNA186035	SRP018785	SAMN02902670	SRS667968	2015-08-27	2014-07-28	Assembled	84	494424	4959383	Salmonella enterica;94.6%	43	2978	2.2	SAL_FA3633AA_AS
BOV_2007_UnitedStates_Washington_NA_SRR1528477_SAL_FA3636AA_AS	SAL_DA5427AA	OSF022454	SRR1528477;ILLUMINA;Paired;500;SRX663087;553930860;210	SAL_DA5427AA	Livestock	Bovine	Bovine (necropsy)	2007	1			North America	United States	Washington						Dublin (Predicted)				FDA/CFSAN			PRJNA186035	SRP018785	SAMN02902694	SRS667961	2015-08-27	2014-07-28	Assembled	109	478570	5102150	Salmonella enterica;91.9%	52	1662	2.2	SAL_FA3636AA_AS
BOV_2007_UnitedStates_Washington_NA_SRR1528474_SAL_CA1315AA_AS	SAL_DA5430AA	OSF022426	SRR1528474;ILLUMINA;Paired;500;SRX663084;398703120;222	SAL_DA5430AA	Livestock	Bovine	Bovine (necropsy)	2007	1			North America	United States	Washington						Dublin (Predicted)				FDA/CFSAN			PRJNA186035	SRP018785	SAMN02902666	SRS667958	2015-08-27	2014-07-28	Assembled	78.24	138722	5095691	Salmonella enterica;100.0%	73	5292	2.1	SAL_CA1315AA_AS
ENV_2009_UnitedStates_Washington_NA_SRR1521563_SAL_FA3679AA_AS	SAL_DA5507AA	OSF018730	SRR1521563;ILLUMINA;Paired;500;SRX658180;302679540;230	SAL_DA5507AA	Environment	Animal-related	Avian (environmental-incubator)	2009	6			North America	United States	Washington						Dublin	I			FDA/CFSAN			PRJNA186035	SRP018785	SAMN02849998	SRS663334	2015-08-27	2014-07-21	Assembled	61	248338	4968584	Salmonella enterica;100.0%	71	9575	2.2	SAL_FA3679AA_AS
ANI_2007_UnitedStates_Washington_NA_SRR1519453_SAL_FA3698AA_AS	SAL_DA5551AA	OSF018716	SRR1519453;ILLUMINA;Paired;500;SRX656677;438780482;193	SAL_DA5551AA	Livestock	Equine	Equine (feces)	2007	2			North America	United States	Washington						Give	I			Food and Drug Administration - Center for Food Safety and Applied Nutrition (US)			PRJNA186035	SRP018785	SAMN02849984	SRS662244	2015-08-27	2014-07-18	Assembled	89	93439	4983065	Salmonella enterica;100.0%	111	10976	2.2	SAL_FA3698AA_AS
BOV_2007_UnitedStates_Washington_NA_SRR1515962_SAL_CA2696AA_AS	SAL_DA5564AA	OSF018686	SRR1515962;ILLUMINA;Paired;500;SRX653554;511874012;221	SAL_DA5564AA	Livestock	Bovine	bovine feces	2007	2			North America	United States	Washington						Dublin	I			Food and Drug Administration - Center for Food Safety and Applied Nutrition (US)			PRJNA186035	SRP018785	SAMN02849954	SRS661129	2015-08-27	2014-07-16	Assembled	103.13	76833	4963222	Salmonella enterica;100.0%	140	18242	2.2	SAL_CA2696AA_AS
ENV_2009_UnitedStates_Washington_NA_SRR1515961_SAL_FA3705AA_AS	SAL_DA5565AA	OSF018685	SRR1515961;ILLUMINA;Paired;500;SRX653553;326971260;231	SAL_DA5565AA	Environment	Animal-related	Bovine (environmental)	2009	6			North America	United States	Washington						Dublin	I			FDA/CFSAN			PRJNA186035	SRP018785	SAMN02849953	SRS661128	2015-08-27	2014-07-16	Assembled	65	136474	5034152	Salmonella enterica;100.0%	92	17602	2.2	SAL_FA3705AA_AS
BOV_2007_UnitedStates_Washington_NA_SRR1515953_SAL_FA3709AA_AS	SAL_DA5573AA	OSF018700	SRR1515953;ILLUMINA;Paired;500;SRX653545;306422424;209	SAL_DA5573AA	Livestock	Bovine	Bovine (lung)	2007	2			North America	United States	Washington						Dublin	I			Food and Drug Administration - Center for Food Safety and Applied Nutrition (US)			PRJNA186035	SRP018785	SAMN02849968	SRS661120	2015-08-27	2014-07-16	Assembled	62	115902	4966719	Salmonella enterica;100.0%	82	8541	2.2	SAL_FA3709AA_AS
BOV_2007_UnitedStates_Idaho_NA_SRR1515023_SAL_FA3718AA_AS	SAL_DA5588AA	OSF018675	SRR1515023;ILLUMINA;Paired;500;SRX652662;357450680;229	SAL_DA5588AA	Livestock	Bovine	Bovine (lung)	2007	1			North America	United States	Idaho						Dublin	I			FDA/CFSAN			PRJNA186035	SRP018785	SAMN02849943	SRS660246	2015-08-27	2014-07-15	Assembled	72	298959	4985550	Salmonella enterica;100.0%	63	6461	2.2	SAL_FA3718AA_AS
BOV_2009_UnitedStates_Washington_NA_SRR1515020_SAL_FA3720AA_AS	SAL_DA5591AA	OSF018672	SRR1515020;ILLUMINA;Paired;500;SRX652659;756422524;206	SAL_DA5591AA	Livestock	Bovine	bovine feces	2009	6			North America	United States	Washington						Dublin	I			FDA/CFSAN			PRJNA186035	SRP018785	SAMN02849940	SRS660243	2015-08-27	2014-07-15	Assembled	151	402148	5034922	Salmonella enterica;100.0%	37	1168	2.2	SAL_FA3720AA_AS
BOV_2007_UnitedStates_Oregon_NA_SRR1514770_SAL_FA3746AA_AS	SAL_DA5631AA	OSF018648	SRR1514770;ILLUMINA;Paired;500;SRX652338;465920224;227	SAL_DA5631AA	Livestock	Bovine	Bovine (tissue)	2007	1			North America	United States	Oregon						Dublin	I			Food and Drug Administration - Center for Food Safety and Applied Nutrition (US)			PRJNA186035	SRP018785	SAMN02849916	SRS660013	2015-08-27	2014-07-14	Assembled	94	85234	4971483	Salmonella enterica;100.0%	124	11463	2.2	SAL_FA3746AA_AS
BOV_2007_UnitedStates_Idaho_NA_SRR1511581_SAL_FA3782AA_AS	SAL_DA5717AA	OSF018619	SRR1511581;ILLUMINA;Paired;500;SRX649279;411881090;233	SAL_DA5717AA	Livestock	Bovine	Bovine (lung)	2007	1			North America	United States	Idaho						Dublin	I			FDA/CFSAN			PRJNA186035	SRP018785	SAMN02849887	SRS657369	2015-08-27	2014-07-10	Assembled	83	128873	4964596	Salmonella enterica;100.0%	72	9543	2.2	SAL_FA3782AA_AS
BOV_2007_UnitedStates_Washington_NA_SRR1511568_SAL_FA3784AA_AS	SAL_DA5730AA	OSF018599	SRR1511568;ILLUMINA;Paired;500;SRX649266;303695592;237	SAL_DA5730AA	Livestock	Bovine	Bovine (blood)	2007	1			North America	United States	Washington						Dublin	I			Food and Drug Administration - Center for Food Safety and Applied Nutrition (US)			PRJNA186035	SRP018785	SAMN02849867	SRS657356	2015-08-27	2014-07-10	Assembled	62	174061	4940664	Salmonella enterica;93.42%	82	18161	2.2	SAL_FA3784AA_AS
BOV_2007_UnitedStates_Washington_NA_SRR1511549_SAL_EA1716AA_AS	SAL_DA5749AA	OSF018615	SRR1511549;ILLUMINA;Paired;500;SRX649247;424344956;238	SAL_DA5749AA	Livestock	Bovine	bovine feces	2007	1			North America	United States	Washington						Dublin	I			Food and Drug Administration - Center for Food Safety and Applied Nutrition (US)			PRJNA186035	SRP018785	SAMN02849883	SRS657337	2015-08-27	2014-07-10	Assembled	85.05	297397	4989151	Salmonella enterica;100.0%	63	5376	2.2	SAL_EA1716AA_AS
BOV_2007_UnitedStates_Utah_NA_SRR1511548_SAL_FA3790AA_AS	SAL_DA5750AA	OSF018608	SRR1511548;ILLUMINA;Paired;500;SRX649246;362597416;239	SAL_DA5750AA	Livestock	Bovine	Bovine (lung)	2007	1			North America	United States	Utah						Dublin	I			FDA/CFSAN			PRJNA186035	SRP018785	SAMN02849876	SRS657336	2015-08-27	2014-07-10	Assembled	72	175690	5093197	Salmonella enterica;100.0%	79	11510	2.2	SAL_FA3790AA_AS
BOV_2007_UnitedStates_Washington_NA_SRR1511542_SAL_FA3794AA_AS	SAL_DA5756AA	OSF018646	SRR1511542;ILLUMINA;Paired;500;SRX649240;385379840;232	SAL_DA5756AA	Livestock	Bovine	Bovine (intestine)	2007	1			North America	United States	Washington						Dublin	I			FDA/CFSAN			PRJNA186035	SRP018785	SAMN02849914	SRS657331	2015-08-27	2014-07-10	Assembled	79.04	154049	4875660	Salmonella enterica;100.0%	78	13636	2.2	SAL_FA3794AA_AS
BOV_2007_UnitedStates_Oregon_NA_SRR1511527_SAL_FA3803AA_AS	SAL_DA5771AA	OSF018625	SRR1511527;ILLUMINA;Paired;500;SRX649225;488053296;232	SAL_DA5771AA	Livestock	Bovine	Bovine (lung)	2007	1			North America	United States	Oregon						Dublin	I			Food and Drug Administration - Center for Food Safety and Applied Nutrition (US)			PRJNA186035	SRP018785	SAMN02849893	SRS657315	2015-08-27	2014-07-10	Assembled	98	262478	4980436	Salmonella enterica;100.0%	68	4132	2.2	SAL_FA3803AA_AS
BOV_2007_UnitedStates_Idaho_NA_SRR1501685_SAL_FA3885AA_AS	SAL_DA5937AA	OSF018503	SRR1501685;ILLUMINA;Paired;500;SRX641672;651920664;183	SAL_DA5937AA	Livestock	Bovine	bovine	2007	1			North America	United States	Idaho						Dublin	I			FDA/CFSAN			PRJNA186035	SRP018785	SAMN02849771	SRS650617	2015-08-27	2014-06-30	Assembled	131	379824	4978026	Salmonella enterica;100.0%	52	1312	2.2	SAL_FA3885AA_AS
BOV_2007_UnitedStates_Idaho_NA_SRR1501680_SAL_FA3886AA_AS	SAL_DA5942AA	OSF018523	SRR1501680;ILLUMINA;Paired;500;SRX641667;212747864;236	SAL_DA5942AA	Livestock	Bovine	Bovine (multiple tissues)	2007	1			North America	United States	Idaho						Dublin	I			FDA/CFSAN			PRJNA186035	SRP018785	SAMN02849791	SRS650612	2015-08-27	2014-06-30	Assembled	44	351821	4884585	Salmonella enterica;100.0%	41	7407	2.2	SAL_FA3886AA_AS
BOV_2007_UnitedStates_Idaho_NA_SRR1501670_SAL_FA3890AA_AS	SAL_DA5952AA	OSF018487	SRR1501670;ILLUMINA;Paired;500;SRX641657;513529200;225	SAL_DA5952AA	Livestock	Bovine	bovine	2007	1			North America	United States	Idaho						Dublin (Predicted)				Food and Drug Administration - Center for Food Safety and Applied Nutrition (US)			PRJNA186035	SRP018785	SAMN02849755	SRS650602	2015-08-27	2014-06-30	Assembled	100.94	439600	5087442	Salmonella enterica;100.0%	54	2462	2.2	SAL_FA3890AA_AS
BOV_2007_UnitedStates_Washington_NA_SRR1501666_SAL_FA3894AA_AS	SAL_DA5956AA	OSF018496	SRR1501666;ILLUMINA;Paired;500;SRX641653;448716800;224	SAL_DA5956AA	Livestock	Bovine	bovine	2007	1			North America	United States	Washington						Dublin	I			Food and Drug Administration - Center for Food Safety and Applied Nutrition (US)			PRJNA186035	SRP018785	SAMN02849764	SRS650598	2015-08-27	2014-06-30	Assembled	90	299912	5018758	Salmonella enterica;100.0%	57	2580	2.2	SAL_FA3894AA_AS
BOV_2007_UnitedStates_Washington_NA_SRR1501663_SAL_FA3896AA_AS	SAL_DA5959AA	OSF018557	SRR1501663;ILLUMINA;Paired;500;SRX641650;598650900;230	SAL_DA5959AA	Livestock	Bovine	Bovine (lung)	2007	1			North America	United States	Washington						Dublin	I			FDA/CFSAN			PRJNA186035	SRP018785	SAMN02849825	SRS650595	2015-08-27	2014-06-30	Assembled	121	402273	4978411	Salmonella enterica;100.0%	57	2705	2.2	SAL_FA3896AA_AS
BOV_2007_UnitedStates_Idaho_NA_SRR1501633_SAL_FA3912AA_AS	SAL_DA5989AA	OSF018493	SRR1501633;ILLUMINA;Paired;500;SRX641620;334766700;225	SAL_DA5989AA	Livestock	Bovine	bovine	2007	1			North America	United States	Idaho						Dublin	I			FDA/CFSAN			PRJNA186035	SRP018785	SAMN02849761	SRS650565	2015-08-27	2014-06-30	Assembled	68	405793	4966525	Salmonella enterica;97.5%	49	4056	2.2	SAL_FA3912AA_AS
BOV_2007_UnitedStates_Idaho_NA_SRR1501621_SAL_FA3919AA_AS	SAL_DA6001AA	OSF018491	SRR1501621;ILLUMINA;Paired;500;SRX641608;346730242;227	SAL_DA6001AA	Livestock	Bovine	bovine	2007	1			North America	United States	Idaho						Dublin	I			Food and Drug Administration - Center for Food Safety and Applied Nutrition (US)			PRJNA186035	SRP018785	SAMN02849759	SRS650554	2015-08-27	2014-06-30	Assembled	69	405793	5057725	Salmonella enterica;97.37%	46	3389	2.2	SAL_FA3919AA_AS
BOV_2007_UnitedStates_Idaho_NA_SRR1501496_SAL_FA3925AA_AS	SAL_DA6009AA	OSF018490	SRR1501496;ILLUMINA;Paired;500;SRX641536;287486004;222	SAL_DA6009AA	Livestock	Bovine	bovine	2007	1			North America	United States	Idaho						Dublin	I			Food and Drug Administration - Center for Food Safety and Applied Nutrition (US)			PRJNA186035	SRP018785	SAMN02849758	SRS650482	2015-08-27	2014-06-30	Assembled	59	35628	4872963	Salmonella enterica;99.66%	300	50663	2.2	SAL_FA3925AA_AS
BOV_2007_UnitedStates_Washington_NA_SRR1501493_SAL_FA3927AA_AS	SAL_DA6011AA	OSF018531	SRR1501493;ILLUMINA;Paired;500;SRX641534;260675388;239	SAL_DA6011AA	Livestock	Bovine	Bovine (multiple tissues)	2007	1			North America	United States	Washington						Dublin	I			Food and Drug Administration - Center for Food Safety and Applied Nutrition (US)			PRJNA186035	SRP018785	SAMN02849799	SRS650480	2015-08-27	2014-06-30	Assembled	53	260786	4952604	Salmonella enterica;87.1%	65	13080	2.2	SAL_FA3927AA_AS
BOV_2007_UnitedStates_Washington_NA_SRR1501457_SAL_FA3937AA_AS	SAL_DA6046AA	OSF018525	SRR1501457;ILLUMINA;Paired;500;SRX641499;258303334;233	SAL_DA6046AA	Livestock	Bovine	bovine:foodon_03414374, liver:uberon_0002107; beef; bovine liver	2007	1			North America	United States	Washington						Dublin	I			Food and Drug Administration - Center for Food Safety and Applied Nutrition (US)			PRJNA186035	SRP018785	SAMN02849793	SRS650445	2015-08-27	2014-06-30	Assembled	52	317397	4967514	Salmonella enterica;97.56%	48	6800	2.2	SAL_FA3937AA_AS
BOV_2002_UnitedStates_Wisconsin_NA_SRR1461785_SAL_FA6992AA_AS	SAL_DA6150AA	MDH-2014-00348	SRR1461785;ILLUMINA;Paired;500;SRX626713;380787416;236	SAL_DA6150AA	Livestock	Bovine	Bos taurus; Bovine Spleen	2002	11			North America	United States	Wisconsin						Dublin	I			Food and Drug Administration - Center for Food Safety and Applied Nutrition (US)			PRJNA215333	SRP032981	SAMN02699514	SRS647317	2015-08-27	2014-06-25	Assembled	77	478722	4982732	Salmonella enterica;100.0%	45	3396	2.2	SAL_FA6992AA_AS
BOV_2002_UnitedStates_Minnesota_NA_SRR1425279_SAL_FA4058AA_AS	SAL_DA6277AA	MDH-2014-00312	SRR1425279;ILLUMINA;Paired;500;SRX610839;384496134;233	SAL_DA6277AA	Livestock	Bovine	bovine:foodon_03414374, liver:uberon_0002107; beef; Bos taurus; bovine liver (Bos taurus)	2002	10			North America	United States	Minnesota						Dublin (Predicted)	I			FDA/CFSAN			PRJNA215333	SRP032981	SAMN02699478	SRS641835	2015-08-27	2014-06-18	Assembled	77	327651	5051326	Salmonella enterica;94.88%	59	4994	2.2	SAL_FA4058AA_AS
BOV_2002_UnitedStates_Minnesota_NA_SRR1422648_SAL_CA3092AA_AS	SAL_DA6323AA	MDH-2014-00304	SRR1422648;ILLUMINA;Paired;500;SRX608784;347270400;240	SAL_DA6323AA	Livestock	Bovine	Bos taurus; bovine feces	2002	10			North America	United States	Minnesota						Dublin	I			Food and Drug Administration - Center for Food Safety and Applied Nutrition (US)			PRJNA215333	SRP032981	SAMN02699470	SRS640132	2015-08-27	2014-06-17	Assembled	69	219150	5066459	Salmonella enterica;100.0%	55	10783	2.2	SAL_CA3092AA_AS
BOV_2007_UnitedStates_Idaho_NA_SRR1379610_SAL_FA4148AA_AS	SAL_DA6508AA	OSF013332	SRR1379610;ILLUMINA;Paired;500;SRX590676;264128556;186	SAL_DA6508AA	Livestock	Bovine	Bovine (lung)	2007	1			North America	United States	Idaho						Dublin	I			Food and Drug Administration - Center for Food Safety and Applied Nutrition (US)			PRJNA186035	SRP018785	SAMN02782414	SRS634578	2015-08-27	2014-06-11	Assembled	55	328548	4882982	Salmonella enterica;100.0%	48	3819	2.2	SAL_FA4148AA_AS
BOV_2003_UnitedStates_Minnesota_NA_SRR1363299_SAL_FA4183AA_AS	SAL_DA6568AA	WAPHL-SAL-A00399	SRR1363299;ILLUMINA;Paired;500;SRX581723;606035040;221	SAL_DA6568AA	Livestock	Bovine	ground beef food product:foodon_00001282; beef; ground beef	2003				North America	United States	Minnesota						Dublin	I			Food and Drug Administration - Center for Food Safety and Applied Nutrition (US)			PRJNA183851	SRP028334	SAMN02640962	SRS630397	2015-08-27	2014-06-09	Assembled	123	478708	4960020	Salmonella enterica;100.0%	39	1911	2.2	SAL_FA4183AA_AS
BOV_2007_UnitedStates_Washington_NA_SRR1363292_SAL_FA4188AA_AS	SAL_DA6575AA	OSF013325	SRR1363292;ILLUMINA;Paired;500;SRX581716;309771170;233	SAL_DA6575AA	Livestock	Bovine	Bovine (necropsy)	2007	1			North America	United States	Washington						Dublin	I			Food and Drug Administration - Center for Food Safety and Applied Nutrition (US)			PRJNA186035	SRP018785	SAMN02782407	SRS630390	2015-08-27	2014-06-09	Assembled	64	278293	4887347	Salmonella enterica;100.0%	50	6163	2.2	SAL_FA4188AA_AS
BOV_2007_UnitedStates_Washington_NA_SRR1334790_SAL_FA4220AA_AS	SAL_DA6680AA	OSF013268	SRR1334790;ILLUMINA;Paired;500;SRX569899;497035836;198	SAL_DA6680AA	Livestock	Bovine	Bovine (necropsy-lung)	2007	1			North America	United States	Washington						Dublin	I			Food and Drug Administration - Center for Food Safety and Applied Nutrition (US)			PRJNA186035	SRP018785	SAMN02782350	SRS627386	2015-08-27	2014-06-04	Assembled	102	478708	4881903	Salmonella enterica;100.0%	39	2126	2.2	SAL_FA4220AA_AS
BOV_2007_UnitedStates_Idaho_NA_SRR1334226_SAL_FA4236AA_AS	SAL_DA6736AA	OSF013260	SRR1334226;ILLUMINA;Paired;500;SRX569602;316548540;231	SAL_DA6736AA	Livestock	Bovine	Bovine (necropsy)	2007	1			North America	United States	Idaho						Dublin	I			Food and Drug Administration - Center for Food Safety and Applied Nutrition (US)			PRJNA186035	SRP018785	SAMN02782342	SRS627307	2015-08-27	2014-06-04	Assembled	63	351921	5097345	Salmonella enterica;100.0%	47	5171	2.2	SAL_FA4236AA_AS
BOV_2007_UnitedStates_Washington_NA_SRR1333867_SAL_FA4248AA_AS	SAL_DA6783AA	OSF013275	SRR1333867;ILLUMINA;Paired;500;SRX569422;285326288;227	SAL_DA6783AA	Livestock	Bovine	bovine feces	2007	1			North America	United States	Washington						Dublin	I			Food and Drug Administration - Center for Food Safety and Applied Nutrition (US)			PRJNA186035	SRP018785	SAMN02782357	SRS627243	2015-08-27	2014-06-04	Assembled	56	200245	5111838	Salmonella enterica;98.7%	90	7638	2.2	SAL_FA4248AA_AS
BOV_2006_UnitedStates_Idaho_NA_SRR1302845_SAL_FA4266AA_AS	SAL_DA6814AA	OSF013237	SRR1302845;ILLUMINA;Paired;500;SRX555541;236979424;223	SAL_DA6814AA	Livestock	Bovine	Bovine (necropsy)	2006	11			North America	United States	Idaho						Dublin	I			Food and Drug Administration - Center for Food Safety and Applied Nutrition (US)			PRJNA186035	SRP018785	SAMN02782319	SRS622641	2015-08-27	2014-06-02	Assembled	48	130341	4963698	Salmonella enterica;72.52%	119	22600	2.2	SAL_FA4266AA_AS
BOV_2006_UnitedStates_Idaho_NA_SRR1300738_SAL_FA4294AA_AS	SAL_DA6873AA	OSF013247	SRR1300738;ILLUMINA;Paired;500;SRX554526;187758992;232	SAL_DA6873AA	Livestock	Bovine	Bovine (necropsy)	2006	11			North America	United States	Idaho						Dublin	I			Food and Drug Administration - Center for Food Safety and Applied Nutrition (US)			PRJNA186035	SRP018785	SAMN02782329	SRS621800	2015-08-27	2014-06-01	Assembled	38	154111	4944243	Salmonella enterica;79.52%	80	16673	2.2	SAL_FA4294AA_AS
BOV_2006_UnitedStates_Washington_NA_SRR1300732_SAL_FA4298AA_AS	SAL_DA6879AA	OSF013243	SRR1300732;ILLUMINA;Paired;500;SRX554520;254546472;239	SAL_DA6879AA	Livestock	Bovine	Bovine (necropsy)	2006	11			North America	United States	Washington						Dublin	I			Food and Drug Administration - Center for Food Safety and Applied Nutrition (US)			PRJNA186035	SRP018785	SAMN02782325	SRS621794	2015-08-27	2014-06-01	Assembled	50	47224	5128446	Salmonella enterica;98.98%	206	43785	2.2	SAL_FA4298AA_AS
BOV_2007_UnitedStates_Washington_NA_SRR1300628_SAL_BA2623AA_AS	SAL_DA6974AA	OSF012673	SRR1300628;ILLUMINA;Paired;500;SRX554425;342269760;240	SAL_DA6974AA	Livestock	Bovine	Bovine (necropsy-intestine)	2007	1			North America	United States	Washington						Dublin	I			Food and Drug Administration - Center for Food Safety and Applied Nutrition (US)			PRJNA186035	SRP018785	SAMN02742106	SRS621699	2015-08-27	2014-06-01	Assembled	67	274397	5169510	Salmonella enterica;70.84%	87	9006	2.1	SAL_BA2623AA_AS
BOV_2007_UnitedStates_Washington_NA_SRR1300587_SAL_FA4369AA_AS	SAL_DA7004AA	OSF012680	SRR1300587;ILLUMINA;Paired;500;SRX554392;212175580;223	SAL_DA7004AA	Livestock	Bovine	Bovine (necropsy)	2007	1			North America	United States	Washington						Dublin (Predicted)				Food and Drug Administration - Center for Food Safety and Applied Nutrition (US)			PRJNA186035	SRP018785	SAMN02742113	SRS621667	2015-08-27	2014-06-01	Assembled	42	94782	5100472	Salmonella enterica;100.0%	113	15648	2.2	SAL_FA4369AA_AS
BOV_2003_UnitedStates_Minnesota_NA_SRR1300584_SAL_FA4370AA_AS	SAL_DA7007AA	MDH-2014-00007	SRR1300584;ILLUMINA;Paired;500;SRX554389;500500392;237	SAL_DA7007AA	Livestock	Bovine	ground beef food product:foodon_00001282; beef; ground beef	2003	5			North America	United States	Minnesota						Dublin	I			Food and Drug Administration - Center for Food Safety and Applied Nutrition (US)			PRJNA215333	SRP032981	SAMN02646781	SRS621664	2015-08-27	2014-06-01	Assembled	101	405793	4960162	Salmonella enterica;100.0%	42	2482	2.2	SAL_FA4370AA_AS
BOV_2006_UnitedStates_Washington_NA_SRR1300576_SAL_CA1002AA_AS	SAL_DA7011AA	OSF013245	SRR1300576;ILLUMINA;Paired;500;SRX554383;151543962;237	SAL_DA7011AA	Livestock	Bovine	Bovine (culture)	2006	11			North America	United States	Washington						Dublin	I			Food and Drug Administration - Center for Food Safety and Applied Nutrition (US)			PRJNA186035	SRP018785	SAMN02782327	SRS621658	2015-08-27	2014-06-01	Assembled	31.2	48048	4857859	Salmonella enterica;100.0%	186	40577	2.1	SAL_CA1002AA_AS
ANI_2006_UnitedStates_Idaho_NA_SRR1300559_SAL_FA4378AA_AS	SAL_DA7022AA	OSF013256	SRR1300559;ILLUMINA;Paired;500;SRX554364;433764036;237	SAL_DA7022AA	Wild Animal	ND/Others	Bovine (necropsy-liver-lung)	2006	11			North America	United States	Idaho						Dublin	I			Food and Drug Administration - Center for Food Safety and Applied Nutrition (US)			PRJNA186035	SRP018785	SAMN02782338	SRS621642	2015-08-27	2014-06-01	Assembled	89	402239	4890092	Salmonella enterica;100.0%	41	2010	2.2	SAL_FA4378AA_AS
BOV_2003_UnitedStates_Minnesota_NA_SRR1299365_SAL_FA4400AA_AS	SAL_DA7073AA	MDH-2014-00027	SRR1299365;ILLUMINA;Paired;500;SRX553384;653130036;234	SAL_DA7073AA	Livestock	Bovine	Bos taurus; bovine feces	2003	8			North America	United States	Minnesota						Dublin	I			Food and Drug Administration - Center for Food Safety and Applied Nutrition (US)			PRJNA215333	SRP032981	SAMN02646801	SRS620677	2015-08-27	2014-06-01	Assembled	133	415123	4933121	Salmonella enterica;100.0%	45	1911	2.2	SAL_FA4400AA_AS
BOV_2003_UnitedStates_Wisconsin_NA_SRR1299304_SAL_FA4415AA_AS	SAL_DA7101AA	MDH-2014-00013	SRR1299304;ILLUMINA;Paired;500;SRX553321;398068632;234	SAL_DA7101AA	Livestock	Bovine	Bos taurus; Bovine Spleen	2003	8			North America	United States	Wisconsin						Dublin	I			Food and Drug Administration - Center for Food Safety and Applied Nutrition (US)			PRJNA215333	SRP032981	SAMN02646787	SRS620615	2015-08-27	2014-06-01	Assembled	80.17	477905	4965125	Salmonella enterica;96.67%	37	2820	2.2	SAL_FA4415AA_AS
ANI_2003_UnitedStates_California_NA_SRR1299283_SAL_FA4424AA_AS	SAL_DA7121AA	MDH-2014-00036	SRR1299283;ILLUMINA;Paired;500;SRX553300;448618560;240	SAL_DA7121AA	Livestock	Swine	Porcine Tissue	2003	9			North America	United States	California						Dublin	I			FDA/CFSAN			PRJNA215333	SRP032981	SAMN02646810	SRS620594	2015-08-27	2014-06-01	Assembled	88.97	495362	5042151	Salmonella enterica;75.86%	68	3105	2.2	SAL_FA4424AA_AS
BOV_2003_UnitedStates_Wisconsin_NA_SRR1284696_SAL_FA4495AA_AS	SAL_DA7252AA	MDH-2014-00053	SRR1284696;ILLUMINA;Paired;500;SRX541189;551629260;238	SAL_DA7252AA	Livestock	Bovine	Bos taurus; Bovine Lung	2003	9			North America	United States	Wisconsin						Dublin	I			FDA/CFSAN			PRJNA215333	SRP032981	SAMN02646827	SRS606067	2015-08-27	2014-05-13	Assembled	111	420864	4989736	Salmonella enterica;100.0%	42	2582	2.2	SAL_FA4495AA_AS
BOV_2003_UnitedStates_Minnesota_NA_SRR1272901_SAL_FA4546AA_AS	SAL_DA7320AA	MDH-2014-00071	SRR1272901;ILLUMINA;Paired;500;SRX534280;417865440;240	SAL_DA7320AA	Livestock	Bovine	bovine:foodon_03414374, liver:uberon_0002107; beef; Bos taurus; bovine liver (Bos taurus)	2003	10			North America	United States	Minnesota						Dublin (Predicted)	I			FDA/CFSAN			PRJNA215333	SRP032981	SAMN02646845	SRS603006	2015-08-27	2014-05-06	Assembled	84	405792	4978406	Salmonella enterica;100.0%	42	3405	2.2	SAL_FA4546AA_AS
BOV_2003_UnitedStates_Minnesota_NA_SRR1269370_SAL_BA2827AA_AS	SAL_DA7501AA	MDH-2014-00092	SRR1269370;ILLUMINA;Paired;500;SRX532280;302468488;238	SAL_DA7501AA	Livestock	Bovine	Bos taurus; Bovine Lung	2003	10			North America	United States	Minnesota						Dublin	I			Food and Drug Administration - Center for Food Safety and Applied Nutrition (US)			PRJNA215333	SRP032981	SAMN02646866	SRS601253	2015-08-27	2014-05-02	Assembled	60	402273	5047754	Salmonella enterica;95.0%	57	5638	2.1	SAL_BA2827AA_AS
BOV_2003_UnitedStates_Minnesota_NA_SRR1269326_SAL_FA4670AA_AS	SAL_DA7529AA	MDH-2014-00095	SRR1269326;ILLUMINA;Paired;500;SRX532236;837811060;218	SAL_DA7529AA	Livestock	Bovine	Bos taurus; Bovine Lung	2003	10			North America	United States	Minnesota						Dublin	I			Food and Drug Administration - Center for Food Safety and Applied Nutrition (US)			PRJNA215333	SRP032981	SAMN02646869	SRS601209	2015-08-27	2014-05-02	Assembled	169	478722	4985334	Salmonella enterica;100.0%	45	1616	2.2	SAL_FA4670AA_AS
BOV_2003_UnitedStates_Wisconsin_NA_SRR1265001_SAL_BA2385AA_AS	SAL_DA7782AA	MDH-2014-00098	SRR1265001;ILLUMINA;Paired;500;SRX528720;181360236;222	SAL_DA7782AA	Livestock	Bovine	Bovine Lung; Bos taurus	2003	10			North America	United States	Wisconsin						Enteritidis	I			Food and Drug Administration - Center for Food Safety and Applied Nutrition (US)			PRJNA215333	SRP032981	SAMN02646872	SRS598455	2015-08-27	2014-04-28	Assembled	35.62	176946	5090950	Salmonella enterica;100.0%	62	13380	2.1	SAL_BA2385AA_AS
BOV_2003_UnitedStates_Oregon_NA_SRR1257307_SAL_FA4964AA_AS	SAL_DA8058AA	WAPHL-SAL-A00349	SRR1257307;ILLUMINA;Paired;500;SRX522539;477934726;233	SAL_DA8058AA	Livestock	Bovine	ground beef food product:foodon_00001282; beef; ground beef	2003				North America	United States	Oregon						Dublin	I			US Food and Drug Administration			PRJNA183851	SRP028334	SAMN02640912	SRS594893	2015-08-27	2014-04-18	Assembled	96	239571	5012606	Salmonella enterica;100.0%	65	6981	2.2	SAL_FA4964AA_AS
BOV_2003_UnitedStates_Oregon_NA_SRR1257300_SAL_FA4965AA_AS	SAL_DA8064AA	WAPHL-SAL-A00348	SRR1257300;ILLUMINA;Paired;500;SRX522532;501833570;235	SAL_DA8064AA	Livestock	Bovine	ground beef food product:foodon_00001282; beef; ground beef	2003				North America	United States	Oregon						Dublin	I			Food and Drug Administration - Center for Food Safety and Applied Nutrition (US)			PRJNA183851	SRP028334	SAMN02640911	SRS594886	2015-08-27	2014-04-18	Assembled	101	260618	5003271	Salmonella enterica;100.0%	63	8146	2.2	SAL_FA4965AA_AS
BOV_2006_UnitedStates_Washington_NA_SRR1171465_SAL_FA5648AA_AS	SAL_DA9636AA	WAPHL_SAL-A00066	SRR1171465;ILLUMINA;Paired;500;SRX472551;492184512;216	SAL_DA9636AA	Livestock	Bovine	cow	2006	5			North America	United States	Washington						Dublin	I			US Food and Drug Administration			PRJNA183851	SRP028334	SAMN02182929	SRS528641	2015-08-27	2014-02-18	Assembled	99	406569	4987806	Salmonella enterica;97.14%	40	2093	2.2	SAL_FA5648AA_AS
BOV_2012_UnitedStates_NewYork_NA_SRR1107461_SAL_FA5875AA_AS	SAL_EA0064AA	NY_IDR1200021877-01	SRR1107461;ILLUMINA;Paired;500;SRX426093;219083520;236	SAL_EA0064AA	Livestock	Bovine	ground beef food product:foodon_00001282; beef; ground beef	2012	7			North America	United States	New York	Oneida County					Dublin	I			US Food and Drug Administration			PRJNA183850	SRP028607	SAMN01902415	SRS529660	2015-08-27	2014-01-13	Assembled	45	342968	4944945	Salmonella enterica;100.0%	61	8485	2.2	SAL_FA5875AA_AS
BOV_2006_UnitedStates_Washington_NA_SRR1106251_SAL_BA5956AA_AS	SAL_EA0099AA	WAPHL_SAL-A00068	SRR1106251;ILLUMINA;Paired;500;SRX424988;630147308;194	SAL_EA0099AA	Livestock	Bovine	cow	2006	8			North America	United States	Washington						Dublin	I			Food and Drug Administration - Center for Food Safety and Applied Nutrition (US)			PRJNA183851	SRP028334	SAMN02182931	SRS528650	2015-08-27	2014-01-10	Assembled	126.29	299933	4989573	Salmonella enterica;100.0%	57	2300	2.2	SAL_BA5956AA_AS
BOV_2006_UnitedStates_Washington_NA_SRR1106157_SAL_BA2546AA_AS	SAL_EA0173AA	WAPHL_SAL-A00059	SRR1106157;ILLUMINA;Paired;500;SRX424894;523813226;229	SAL_EA0173AA	Livestock	Bovine	cow	2006	2			North America	United States	Washington						Dublin	I			Food and Drug Administration - Center for Food Safety and Applied Nutrition (US)			PRJNA183851	SRP028334	SAMN02182922	SRS528555	2015-08-27	2014-01-10	Assembled	104.95	402282	4990852	Salmonella enterica;100.0%	58	4139	2.1	SAL_BA2546AA_AS
ANI_2010_UnitedStates_Minnesota_NA_SRR1048307_SAL_FA6069AA_AS	SAL_EA0471AA	MDH-2013-00180	SRR1048307;ILLUMINA;Paired;500;SRX390874;410763712;229	SAL_EA0471AA	Wild Animal	ND/Others	feces	2010	9			North America	United States	Minnesota						Dublin	I			Food and Drug Administration - Center for Food Safety and Applied Nutrition (US)			PRJNA215333	SRP032981	SAMN02378185	SRS514269	2015-08-27	2013-12-16	Assembled	82	419977	5014062	Salmonella enterica;100.0%	47	2258	2.2	SAL_FA6069AA_AS
BOV_2011_UnitedStates_Texas_NA_SRR1030845_SAL_FA6230AA_AS	SAL_EA0777AA	AZ_TG68411	SRR1030845;ILLUMINA;Paired;500;SRX378360;365612356;178	SAL_EA0777AA	Livestock	Bovine	beef carcass:foodon_03305517; beef; beef carcass	2011	12			North America	United States	Texas						Dublin	I			Food and Drug Administration - Center for Food Safety and Applied Nutrition (US)			PRJNA183847	SRP028894	SAMN02314158	SRS503156	2015-08-27	2013-11-18	Assembled	74	421050	4948561	Salmonella enterica;97.5%	52	1886	2.2	SAL_FA6230AA_AS
BOV_2014_UnitedStates_Missouri_NA_SRR2407736_SAL_FA8016AA_AS	SAL_EA1943AA	CVM N54720	SRR2407736;ILLUMINA;Paired;;SRX1245922;188920050;275	SAL_EA1943AA	Livestock	Bovine	Ground Beef	2014				North America	United States	Missouri						Dublin				Food and Drug Administration (US)			PRJNA292661	SRP063697	SAMN03988416	SRS1069115	2015-09-14	2015-09-16	Assembled	38	272174	4974420	Salmonella enterica;100.0%	70	11562	2.2	SAL_FA8016AA_AS
BOV_2014_UnitedStates_Washington_NA_SRR2407658_SAL_FA8202AA_AS	SAL_EA2021AA	CVM N53083	SRR2407658;ILLUMINA;Paired;;SRX1245844;320321274;273	SAL_EA2021AA	Livestock	Bovine	Ground Beef	2014				North America	United States	Washington						Dublin				Food and Drug Administration (US)			PRJNA292661	SRP063697	SAMN03988338	SRS1069193	2015-09-14	2015-09-16	Assembled	65	269424	4977842	Salmonella enterica;98.14%	73	3517	2.2	SAL_FA8202AA_AS
BOV_2014_UnitedStates_Minnesota_NA_SRR2407619_SAL_GB9926AA_AS	SAL_EA2060AA	CVM N53043	GCF_003589785;Complete Genome;;;;;,SRR2407619;ILLUMINA;Paired;;SRX1245805;400315734;273	SAL_EA2060AA	Livestock	Bovine	Ground Beef	2014				North America	United States	Minnesota						Dublin				Food and Drug Administration (US)			PRJNA292661	SRP063697	SAMN03988299	SRS1069232	2015-09-14	2015-09-16	Assembled	1	4877387	5056291		3	0	NaN	SAL_GB9926AA_AS
BOV_2013_UnitedStates_NewMexico_NA_SRR2567191_SAL_IA4690AA_AS	SAL_EA3562AA	CVM N51298	SRR2567191;ILLUMINA;Paired;;SRX1308899;363385880;286	SAL_EA3562AA	Livestock	Bovine	Ground Beef	2013				North America	United States	New Mexico						Dublin				Food and Drug Administration (US)			PRJNA292661	SRP063697	SAMN03894389	SRS1101932	2015-10-23	2015-10-06	Assembled	73	475053	4992327	Salmonella enterica;100.0%	47	1695	2.2	SAL_IA4690AA_AS
BOV_2013_UnitedStates_Colorado_NA_SRR2567144_SAL_IA4738AA_AS	SAL_EA3609AA	CVM N51251	SRR2567144;ILLUMINA;Paired;;SRX1308852;515816992;272	SAL_EA3609AA	Livestock	Bovine	Ground Beef	2013				North America	United States	Colorado						Dublin	I			Food and Drug Administration (US)			PRJNA292661	SRP063697	SAMN03894342	SRS1101984	2015-10-23	2015-10-06	Assembled	105	401851	4924462	Salmonella enterica;100.0%	47	1530	2.2	SAL_IA4738AA_AS
BOV_2013_UnitedStates_Oregon_NA_SRR2567128_SAL_IA4754AA_AS	SAL_EA3625AA	CVM N50446	SRR2567128;ILLUMINA;Paired;;SRX1308836;429092580;266	SAL_EA3625AA	Livestock	Bovine	Ground Beef	2013				North America	United States	Oregon						Dublin	I			FDA			PRJNA292661	SRP063697	SAMN03894326	SRS1102000	2015-10-23	2015-10-06	Assembled	87	384010	4988806	Salmonella enterica;100.0%	52	2906	2.2	SAL_IA4754AA_AS
BOV_2013_UnitedStates_Oregon_NA_SRR2567125_SAL_IA4757AA_AS	SAL_EA3628AA	CVM N50443	SRR2567125;ILLUMINA;Paired;;SRX1308833;527954640;268	SAL_EA3628AA	Livestock	Bovine	Ground Beef	2013				North America	United States	Oregon						Dublin	I			Food and Drug Administration (US)			PRJNA292661	SRP063697	SAMN03894323	SRS1102004	2015-10-23	2015-10-06	Assembled	106	402282	4982047	Salmonella enterica;100.0%	58	1501	2.2	SAL_IA4757AA_AS
ANI_2013_UnitedStates_Oregon_NA_SRR2566988_SAL_GB9925AA_AS	SAL_EA3765AA	CVM N45955	SRR2566988;ILLUMINA;Paired;;SRX1308696;489732480;270,GCF_003589805;Complete Genome;;;;;	SAL_EA3765AA	Poultry	Poultry	ground turkey	2013				North America	United States	Oregon						Dublin	I			FDA			PRJNA292661	SRP063697	SAMN03894186	SRS1102152	2015-10-23	2015-10-06	Assembled	1	4844293	5004834		3	0	NaN	SAL_GB9925AA_AS
FOO_2014_UnitedStates_Minnesota_NA_SRR2890059_SAL_IA7038AA_AS	SAL_EA4675AA	OSF033300	SRR2890059;ILLUMINA;Paired;500;SRX1409697;532174800;200	SAL_EA4675AA	Food	Bovine	beef food product:foodon_00001041; beef; boneless beef	2014	10			North America	United States	Minnesota						Dublin (Predicted)				FDA Center for Food Safety and Applied Nutrition			PRJNA186035	SRP018785	SAMN03702123	SRS1144624	2015-11-04	2015-01-01	Assembled	106	383679	5035705	Salmonella enterica;100.0%	42	1908	2.2	SAL_IA7038AA_AS
FOO_2014_UnitedStates_Minnesota_NA_SRR2890058_SAL_IA7039AA_AS	SAL_EA4676AA	OSF033299	SRR2890058;ILLUMINA;Paired;500;SRX1409696;321963294;199	SAL_EA4676AA	Food	Bovine	beef food product:foodon_00001041; beef; boneless beef	2014	10			North America	United States	Minnesota						Dublin (Predicted)				FDA Center for Food Safety and Applied Nutrition			PRJNA186035	SRP018785	SAMN03702122	SRS1144625	2015-11-04	2015-01-01	Assembled	64	372321	5036634	Salmonella enterica;100.0%	45	4172	2.2	SAL_IA7039AA_AS
FOO_2014_UnitedStates_Minnesota_NA_SRR2890057_SAL_IA7040AA_AS	SAL_EA4677AA	OSF033298	SRR2890057;ILLUMINA;Paired;500;SRX1409695;200162160;180	SAL_EA4677AA	Food	Bovine	beef food product:foodon_00001041; beef; boneless beef	2014	10			North America	United States	Minnesota						Dublin (Predicted)				FDA Center for Food Safety and Applied Nutrition			PRJNA186035	SRP018785	SAMN03702121	SRS1144616	2015-11-04	2015-01-01	Assembled	40	243935	5037813	Salmonella enterica;100.0%	65	8955	2.2	SAL_IA7040AA_AS
FOO_2014_UnitedStates_Minnesota_NA_SRR2890056_SAL_IA7041AA_AS	SAL_EA4678AA	OSF033297	SRR2890056;ILLUMINA;Paired;500;SRX1409694;468010158;231	SAL_EA4678AA	Food	Bovine	beef food product:foodon_00001041; beef; boneless beef	2014	10			North America	United States	Minnesota						Dublin (Predicted)				FDA Center for Food Safety and Applied Nutrition			PRJNA186035	SRP018785	SAMN03702120	SRS1144617	2015-11-04	2015-01-01	Assembled	93	168103	5033996	Salmonella enterica;100.0%	80	8515	2.2	SAL_IA7041AA_AS
FOO_2014_UnitedStates_Minnesota_NA_SRR2890055_SAL_IA7042AA_AS	SAL_EA4679AA	OSF033296	SRR2890055;ILLUMINA;Paired;500;SRX1409693;459687258;227	SAL_EA4679AA	Food	Bovine	beef food product:foodon_00001041; beef; boneless beef	2014	10			North America	United States	Minnesota						Dublin (Predicted)				FDA Center for Food Safety and Applied Nutrition			PRJNA186035	SRP018785	SAMN03702119	SRS1144618	2015-11-04	2015-01-01	Assembled	92	160148	5034071	Salmonella enterica;100.0%	75	6084	2.2	SAL_IA7042AA_AS
FOO_2014_UnitedStates_Minnesota_NA_SRR2890053_SAL_IA7044AA_AS	SAL_EA4681AA	OSF033294	SRR2890053;ILLUMINA;Paired;500;SRX1409691;201180750;125	SAL_EA4681AA	Food	Bovine	beef food product:foodon_00001041; beef; boneless beef	2014	10			North America	United States	Minnesota						Dublin (Predicted)				FDA Center for Food Safety and Applied Nutrition			PRJNA186035	SRP018785	SAMN03702117	SRS1144620	2015-11-04	2015-01-01	Assembled	40	147311	5030412	Salmonella enterica;100.0%	74	10479	2.2	SAL_IA7044AA_AS
FOO_2014_UnitedStates_Minnesota_NA_SRR2890052_SAL_IA7045AA_AS	SAL_EA4682AA	OSF033293	SRR2890052;ILLUMINA;Paired;500;SRX1409690;379077940;194	SAL_EA4682AA	Food	Bovine	beef food product:foodon_00001041; beef; boneless beef	2014	10			North America	United States	Minnesota						Dublin (Predicted)				FDA Center for Food Safety and Applied Nutrition			PRJNA186035	SRP018785	SAMN03702116	SRS1144615	2015-11-04	2015-01-01	Assembled	76	372460	5036628	Salmonella enterica;100.0%	46	3206	2.2	SAL_IA7045AA_AS
FOO_2014_UnitedStates_Nebraska_NA_SRR2889960_SAL_IA7108AA_AS	SAL_EA4745AA	OSF033379	SRR2889960;ILLUMINA;Paired;500;SRX1409528;262683416;226	SAL_EA4745AA	Food	Bovine	beef food product:foodon_00001041; beef; boneless beef	2014	11			North America	United States	Nebraska						Dublin (Predicted)				Food and Drug Administration - Center for Food Safety and Applied Nutrition (US)			PRJNA186035	SRP018785	SAMN03702202	SRS1144457	2015-11-04	2015-01-01	Assembled	53	85745	4983204	Salmonella enterica;100.0%	129	18519	2.2	SAL_IA7108AA_AS
BOV_2014_UnitedStates_Minnesota_NA_SRR2911780_SAL_JA8475AA_AS	SAL_EA4962AA	ADRDL-14-17229	SRR2911780;ILLUMINA;Paired;500;SRX1424789;327937752;204	SAL_EA4962AA	Livestock	Bovine	Bos taurus; bovine lung	2014	9			North America	United States	Minnesota						Dublin	I			FDA Center for Food Safety and Applied Nutrition			PRJNA280335	SRP059853	SAMN03734339	SRS1157083	2015-11-11	2015-01-01	Assembled	66	405793	4972349	Salmonella enterica;100.0%	46	3003	2.2	SAL_JA8475AA_AS
BOV_2014_UnitedStates_SouthDakota_NA_SRR2911779_SAL_JA8476AA_AS	SAL_EA4963AA	ADRDL-14-17148	SRR2911779;ILLUMINA;Paired;500;SRX1424788;635743158;193	SAL_EA4963AA	Livestock	Bovine	Bos taurus; bovine lung	2014	9			North America	United States	South Dakota						Dublin	I			FDA Center for Food Safety and Applied Nutrition			PRJNA280335	SRP059853	SAMN03734338	SRS1157084	2015-11-11	2015-01-01	Assembled	128	177622	4986101	Salmonella enterica;100.0%	72	4066	2.2	SAL_JA8476AA_AS
BOV_2014_UnitedStates_SouthDakota_NA_SRR2911775_SAL_JA8480AA_AS	SAL_EA4967AA	ADRDL-14-16643	SRR2911775;ILLUMINA;Paired;500;SRX1424784;360860416;224	SAL_EA4967AA	Livestock	Bovine	Bos taurus; bovine lung	2014	9			North America	United States	South Dakota						Dublin	I			FDA Center for Food Safety and Applied Nutrition			PRJNA280335	SRP059853	SAMN03734334	SRS1157080	2015-11-11	2015-01-01	Assembled	73	378081	4962741	Salmonella enterica;95.34%	53	4066	2.2	SAL_JA8480AA_AS
BOV_2014_UnitedStates_SouthDakota_NA_SRR2911774_SAL_JA8481AA_AS	SAL_EA4968AA	ADRDL-14-18441	SRR2911774;ILLUMINA;Paired;500;SRX1424783;696251952;184	SAL_EA4968AA	Livestock	Bovine	Bos taurus; bovine lung	2014	10			North America	United States	South Dakota						Dublin	I			FDA Center for Food Safety and Applied Nutrition			PRJNA280335	SRP059853	SAMN03734332	SRS1157081	2015-11-11	2015-01-01	Assembled	139	287832	5026753	Salmonella enterica;97.5%	51	2133	2.2	SAL_JA8481AA_AS
BOV_2014_UnitedStates_SouthDakota_NA_SRR2911768_SAL_JA8485AA_AS	SAL_EA4972AA	ADRDL-14-17669	SRR2911768;ILLUMINA;Paired;500;SRX1424777;276865456;164	SAL_EA4972AA	Livestock	Bovine	Bos taurus; bovine lung	2014	9			North America	United States	South Dakota						Dublin	I			Food and Drug Administration - Center for Food Safety and Applied Nutrition (US)			PRJNA280335	SRP059853	SAMN03734328	SRS1157070	2015-11-11	2015-01-01	Assembled	56	114128	4976415	Salmonella enterica;98.88%	101	8507	2.2	SAL_JA8485AA_AS
FOO_2015_UnitedStates_Minnesota_NA_SRR2911751_SAL_JA8502AA_AS	SAL_EA4989AA	OSF034807	SRR2911751;ILLUMINA;Paired;500;SRX1424757;366136724;226	SAL_EA4989AA	Food	Bovine	beef food product:foodon_00001041; beef; boneless beef	2015	1			North America	United States	Minnesota						Dublin (Predicted)				Food and Drug Administration - Center for Food Safety and Applied Nutrition (US)			PRJNA186035	SRP018785	SAMN03787706	SRS1157054	2015-11-11	2015-01-01	Assembled	74	168307	4974452	Salmonella enterica;100.0%	90	7310	2.2	SAL_JA8502AA_AS
FOO_2015_UnitedStates_Minnesota_NA_SRR2911750_SAL_JA8503AA_AS	SAL_EA4990AA	OSF034805	SRR2911750;ILLUMINA;Paired;500;SRX1424756;338942100;210	SAL_EA4990AA	Food	Bovine	beef food product:foodon_00001041; beef; boneless beef	2015	2			North America	United States	Minnesota						Dublin (Predicted)				FDA Center for Food Safety and Applied Nutrition			PRJNA186035	SRP018785	SAMN03787704	SRS1157055	2015-11-11	2015-01-01	Assembled	69	175310	4951234	Salmonella enterica;98.51%	83	5827	2.2	SAL_JA8503AA_AS
ENV_2015_UnitedStates_California_NA_SRR2911746_SAL_JA8507AA_AS	SAL_EA4994AA	OSF034801	SRR2911746;ILLUMINA;Paired;500;SRX1424752;741420504;222	SAL_EA4994AA	Animal Feed	ND/Others	dog food:foodon_03302645; animal feed; dog food	2015	1			North America	United States	California						Dublin (Predicted)				FDA Center for Food Safety and Applied Nutrition			PRJNA186035	SRP018785	SAMN03787700	SRS1157051	2015-11-11	2015-01-01	Assembled	150	230664	4966287	Salmonella enterica;98.15%	58	3003	2.2	SAL_JA8507AA_AS
FOO_2015_UnitedStates_California_NA_SRR2911745_SAL_JA8508AA_AS	SAL_EA4995AA	OSF034800	SRR2911745;ILLUMINA;Paired;500;SRX1424751;153432300;210	SAL_EA4995AA	Food	ND/Others	cat food:foodon_03305097; animal feed; cat food	2015	1			North America	United States	California						Dublin (Predicted)				Food and Drug Administration - Center for Food Safety and Applied Nutrition (US)			PRJNA186035	SRP018785	SAMN03787699	SRS1157052	2015-11-11	2015-01-01	Assembled	32	63885	4944591	Salmonella enterica;97.11%	180	32991	2.2	SAL_JA8508AA_AS
FOO_2014_UnitedStates_California_NA_SRR2911740_SAL_JA8511AA_AS	SAL_EA4998AA	OSF034797	SRR2911740;ILLUMINA;Paired;500;SRX1424747;376883560;227	SAL_EA4998AA	Food	ND/Others	cat food:foodon_03305097; animal feed; cat food	2014	12			North America	United States	California						Dublin (Predicted)				Food and Drug Administration - Center for Food Safety and Applied Nutrition (US)			PRJNA186035	SRP018785	SAMN03787696	SRS1157047	2015-11-11	2015-01-01	Assembled	77	84428	4896289	Salmonella enterica;98.41%	132	17209	2.2	SAL_JA8511AA_AS
ENV_2014_UnitedStates_California_NA_SRR2911738_SAL_JA8512AA_AS	SAL_EA4999AA	OSF034796	SRR2911738;ILLUMINA;Paired;500;SRX1424728;254624708;221	SAL_EA4999AA	Animal Feed	ND/Others	dog food:foodon_03302645; animal feed; dog food	2014	12			North America	United States	California						Dublin (Predicted)				Food and Drug Administration - Center for Food Safety and Applied Nutrition (US)			PRJNA186035	SRP018785	SAMN03787695	SRS1157024	2015-11-11	2015-01-01	Assembled	52	117457	4973853	Salmonella enterica;97.96%	103	11698	2.2	SAL_JA8512AA_AS
BOV_2015_UnitedStates_California_NA_SRR2925645_SAL_JA8758AA_AS	SAL_EA5233AA	FSIS1503376	SRR2925645;ILLUMINA;Paired;500;SRX1438879;;	SAL_EA5233AA	Livestock	Bovine	comminuted beef	2015				North America	United States	California						Dublin	I			Department of Agriculture - Food Safety and Inspection Service (US)			PRJNA242847	SRP040648	SAMN04279292	SRS1169244	2015-11-20	2015-11-19	Assembled	108	420874	4987685	Salmonella enterica;100.0%	48	1990	2.2	SAL_JA8758AA_AS
BOV_2015_UnitedStates_California_NA_SRR2925330_SAL_JA8767AA_AS	SAL_EA5242AA	FSIS1503372	SRR2925330;ILLUMINA;Paired;500;SRX1438574;;	SAL_EA5242AA	Livestock	Bovine	comminuted beef	2015				North America	United States	California						Dublin	I			USDA FSIS			PRJNA242847	SRP040648	SAMN04279227	SRS1169215	2015-11-20	2015-11-19	Assembled	94	478716	4815926	Salmonella enterica;100.0%	39	1951	2.2	SAL_JA8767AA_AS
BOV_2015_UnitedStates_California_NA_SRR2925329_SAL_JA8768AA_AS	SAL_EA5243AA	FSIS1503373	SRR2925329;ILLUMINA;Paired;500;SRX1438573;;	SAL_EA5243AA	Livestock	Bovine	comminuted beef	2015				North America	United States	California						Dublin				Department of Agriculture - Food Safety and Inspection Service (US)			PRJNA242847	SRP040648	SAMN04279228	SRS1169216	2015-11-20	2015-11-19	Assembled	71	405793	4798896	Salmonella enterica;100.0%	43	4666	2.2	SAL_JA8768AA_AS
BOV_2015_UnitedStates_California_NA_SRR2925328_SAL_JA8769AA_AS	SAL_EA5244AA	FSIS1503370	SRR2925328;ILLUMINA;Paired;500;SRX1438572;;	SAL_EA5244AA	Livestock	Bovine	comminuted beef	2015				North America	United States	California						Dublin				Department of Agriculture - Food Safety and Inspection Service (US)			PRJNA242847	SRP040648	SAMN04279225	SRS1169217	2015-11-20	2015-11-19	Assembled	95	279812	4996184	Salmonella enterica;100.0%	64	2937	2.2	SAL_JA8769AA_AS
BOV_2015_UnitedStates_California_NA_SRR2925327_SAL_JA8770AA_AS	SAL_EA5245AA	FSIS1503366	SRR2925327;ILLUMINA;Paired;500;SRX1438571;;	SAL_EA5245AA	Livestock	Bovine	comminuted beef	2015				North America	United States	California						Dublin	I			USDA FSIS			PRJNA242847	SRP040648	SAMN04279221	SRS1169213	2015-11-20	2015-11-19	Assembled	87	299926	5067065	Salmonella enterica;88.24%	68	2868	2.2	SAL_JA8770AA_AS
BOV_2015_UnitedStates_California_NA_SRR2925326_SAL_JA8771AA_AS	SAL_EA5246AA	FSIS1503371	SRR2925326;ILLUMINA;Paired;500;SRX1438570;;	SAL_EA5246AA	Livestock	Bovine	comminuted beef	2015				North America	United States	California						Dublin	I			USDA FSIS			PRJNA242847	SRP040648	SAMN04279226	SRS1169214	2015-11-20	2015-11-19	Assembled	83	279812	4995598	Salmonella enterica;100.0%	65	3113	2.2	SAL_JA8771AA_AS
BOV_2015_UnitedStates_California_NA_SRR2925325_SAL_JA8772AA_AS	SAL_EA5247AA	FSIS1503367	SRR2925325;ILLUMINA;Paired;500;SRX1438569;;	SAL_EA5247AA	Livestock	Bovine	comminuted beef	2015				North America	United States	California						Dublin	I			Department of Agriculture - Food Safety and Inspection Service (US)			PRJNA242847	SRP040648	SAMN04279222	SRS1169210	2015-11-20	2015-11-19	Assembled	116	420874	4972491	Salmonella enterica;100.0%	48	2725	2.2	SAL_JA8772AA_AS
BOV_2015_UnitedStates_California_NA_SRR2925322_SAL_JA8883AA_AS	SAL_EA5250AA	FSIS1503374	SRR2925322;ILLUMINA;Paired;500;SRX1438566;484737444;222	SAL_EA5250AA	Livestock	Bovine	comminuted beef	2015				North America	United States	California						Dublin	I			USDA FSIS			PRJNA242847	SRP040648	SAMN04279229	SRS1169209	2015-11-20	2015-11-19	Assembled	97	401969	4966474	Salmonella enterica;100.0%	47	2025	2.3	SAL_JA8883AA_AS
BOV_2015_UnitedStates_California_NA_SRR2925321_SAL_JA8776AA_AS	SAL_EA5251AA	FSIS1503369	SRR2925321;ILLUMINA;Paired;500;SRX1438565;;	SAL_EA5251AA	Livestock	Bovine	comminuted beef	2015				North America	United States	California						Dublin	I			USDA FSIS			PRJNA242847	SRP040648	SAMN04279224	SRS1169207	2015-11-20	2015-11-19	Assembled	104	402301	4993794	Salmonella enterica;100.0%	53	2344	2.2	SAL_JA8776AA_AS
BOV_2015_UnitedStates_SouthDakota_NA_SRR2962655_SAL_JA9054AA_AS	SAL_EA5492AA	ADRDL-15-3768	SRR2962655;ILLUMINA;Paired;500;SRX1453579;295147614;219	SAL_EA5492AA	Livestock	Bovine	bovine:foodon_03414374, liver:uberon_0002107; beef; Bos taurus; bovine liver (Bos taurus)	2015				North America	United States	South Dakota						Dublin				Food and Drug Administration - Center for Food Safety and Applied Nutrition (US)			PRJNA280335	SRP059853	SAMN04240648	SRS1181251	2015-11-29	2015-01-01	Assembled	58	215639	5025503	Salmonella enterica;98.51%	80	11438	3.32	SAL_JA9054AA_AS
BOV_2015_UnitedStates_Minnesota_NA_SRR2962651_SAL_JA9211AA_AS	SAL_EA5496AA	ADRDL-15-4199	SRR2962651;ILLUMINA;Paired;500;SRX1453575;363704080;232	SAL_EA5496AA	Livestock	Bovine	Bos taurus; bovine lung	2015				North America	United States	Minnesota						Dublin				Food and Drug Administration - Center for Food Safety and Applied Nutrition (US)			PRJNA280335	SRP059853	SAMN04240645	SRS1181246	2015-11-29	2015-01-01	Assembled	72	248270	4995839	Salmonella enterica;100.0%	69	6761	3.32	SAL_JA9211AA_AS
BOV_2014_UnitedStates_SouthDakota_NA_SRR2962649_SAL_JA9183AA_AS	SAL_EA5498AA	ADRDL-14-18017	SRR2962649;ILLUMINA;Paired;500;SRX1453573;181676160;192	SAL_EA5498AA	Livestock	Bovine	Bos taurus; bovine lung	2014	9			North America	United States	South Dakota						Dublin (Predicted)				Food and Drug Administration - Center for Food Safety and Applied Nutrition (US)			PRJNA280335	SRP059853	SAMN03734346	SRS1181249	2015-11-29	2015-01-01	Assembled	36	74689	4985801	Salmonella enterica;100.0%	148	13596	3.32	SAL_JA9183AA_AS
BOV_2015_UnitedStates_California_NA_SRR2961909_SAL_JA9126AA_AS	SAL_EA5614AA	FSIS1503487	SRR2961909;ILLUMINA;Paired;500;SRX1453059;828224280;234	SAL_EA5614AA	Livestock	Bovine	comminuted beef	2015				North America	United States	California						Dublin	I			Department of Agriculture - Food Safety and Inspection Service (US)			PRJNA242847	SRP040648	SAMN04297192	SRS1180748	2015-12-01	2015-11-27	Assembled	166	295515	4983730	Salmonella enterica;100.0%	57	4908	3.32	SAL_JA9126AA_AS
HUM_2015_UnitedStates_noReg_NA_SRR2968114_SAL_JA9011AA_AS	SAL_EA5696AA	PNUSAS001241	SRR2968114;ILLUMINA;Paired;;SRX1457554;423439680;240	SAL_EA5696AA	Human	Human	Age: 50-59; stool	2015	10			North America	United States							Dublin (Predicted)				PulseNet Next Generation Subtyping Methods Unit			PRJNA230403	SRP040281	SAMN04296316	SRS1185117	2015-12-02	2015-12-01	Assembled	85	478485	4974745	Salmonella enterica;100.0%	51	5119	3.32	SAL_JA9011AA_AS
HUM_2015_UnitedStates_noReg_NA_SRR2968113_SAL_JA9070AA_AS	SAL_EA5697AA	PNUSAS001244	SRR2968113;ILLUMINA;Paired;;SRX1457553;739759216;238	SAL_EA5697AA	Human	Human	Age: 50-59; blood	2015	10			North America	United States							Dublin				PulseNet Next Generation Subtyping Methods Unit			PRJNA230403	SRP040281	SAMN04296315	SRS1185106	2015-12-02	2015-12-01	Assembled	148	494424	4969342	Salmonella enterica;100.0%	44	2271	3.32	SAL_JA9070AA_AS
HUM_2015_UnitedStates_noReg_NA_SRR2968112_SAL_JA8982AA_AS	SAL_EA5698AA	PNUSAS001243	SRR2968112;ILLUMINA;Paired;;SRX1457552;313586350;235	SAL_EA5698AA	Human	Human	stool	2015	10			North America	United States							Dublin				PulseNet Next Generation Subtyping Methods Unit			PRJNA230403	SRP040281	SAMN04296314	SRS1185107	2015-12-02	2015-12-01	Assembled	63	204442	4974919	Salmonella enterica;100.0%	65	9704	3.32	SAL_JA8982AA_AS
HUM_2015_UnitedStates_noReg_NA_SRR2968111_SAL_JA9206AA_AS	SAL_EA5699AA	PNUSAS001242	SRR2968111;ILLUMINA;Paired;;SRX1457551;522297128;241	SAL_EA5699AA	Human	Human	Age: 50-59; blood	2015	9			North America	United States							Dublin				PulseNet Next Generation Subtyping Methods Unit			PRJNA230403	SRP040281	SAMN04296313	SRS1185108	2015-12-02	2015-12-01	Assembled	104	402282	4976362	Salmonella enterica;100.0%	50	4150	2.3	SAL_JA9206AA_AS
FOO_2015_UnitedStates_Texas_NA_SRR2985224_SAL_LA4084AA_AS	SAL_EA5745AA	TX-ACF1502685	SRR2985224;ILLUMINA;Paired;500;SRX1474096;371632704;228	SAL_EA5745AA	Food	Bovine	beef food product:foodon_00001041, food (seasoned):foodon_00002733; beef; seasoned beef	2015				North America	United States	Texas						Dublin (Predicted)				CFSAN			PRJNA284276	SRP059203	SAMN04252829	SRS1200143	2015-12-12	2015-01-01	Assembled	75	36268	4895790	Salmonella enterica;100.0%	257	29090	3.41	SAL_LA4084AA_AS
BOV_2012_UnitedStates_NewYork_NA_SRR3000894_SAL_JA9902AA_AS	SAL_EA6343AA	ADRDL-124410-12-1-1	SRR3000894;ILLUMINA;Paired;500;SRX1482674;402144204;231	SAL_EA6343AA	Livestock	Bovine	Bos taurus; bovine lung	2012	10			North America	United States	New York						Dublin				CFSAN			PRJNA280335	SRP059853	SAMN04240579	SRS1207166	2015-12-16	2015-01-01	Assembled	80	262474	5011836	Salmonella enterica;100.0%	60	8738	3.32	SAL_JA9902AA_AS
BOV_2012_UnitedStates_NewYork_NA_SRR3000893_SAL_JA9903AA_AS	SAL_EA6344AA	ADRDL-9678-12-5-2	SRR3000893;ILLUMINA;Paired;500;SRX1482673;465648740;235	SAL_EA6344AA	Livestock	Bovine	Bos taurus; bovine lung	2012	2			North America	United States	New York						Dublin				CFSAN			PRJNA280335	SRP059853	SAMN04240578	SRS1207167	2015-12-16	2015-01-01	Assembled	92	236940	5039232	Salmonella enterica;80.64%	88	8017	3.32	SAL_JA9903AA_AS
BOV_2009_UnitedStates_NewYork_NA_SRR3000892_SAL_JA9904AA_AS	SAL_EA6345AA	ADRDL-100227-09-5-1	SRR3000892;ILLUMINA;Paired;500;SRX1482672;471137656;236	SAL_EA6345AA	Livestock	Bovine	Bos taurus; bovine feces	2009	8			North America	United States	New York						Dublin				CFSAN			PRJNA280335	SRP059853	SAMN04240576	SRS1207168	2015-12-16	2015-01-01	Assembled	93	420614	5029587	Salmonella enterica;100.0%	47	2990	3.32	SAL_JA9904AA_AS
BOV_2011_UnitedStates_NewYork_NA_SRR3000891_SAL_JA9905AA_AS	SAL_EA6346AA	ADRDL-85038-11-1-1	SRR3000891;ILLUMINA;Paired;500;SRX1482671;300292264;233	SAL_EA6346AA	Livestock	Bovine	Bos taurus; bovine lung	2011	7			North America	United States	New York						Dublin				CFSAN			PRJNA280335	SRP059853	SAMN04240574	SRS1207169	2015-12-16	2015-01-01	Assembled	59	405727	5014385	Salmonella enterica;100.0%	46	5644	3.32	SAL_JA9905AA_AS
BOV_2012_UnitedStates_NewYork_NA_SRR3000890_SAL_JA9906AA_AS	SAL_EA6347AA	ADRDL-133512-12-1-1	SRR3000890;ILLUMINA;Paired;500;SRX1482670;465730220;230	SAL_EA6347AA	Livestock	Bovine	Bos taurus; bovine feces	2012	11			North America	United States	New York						Dublin				CFSAN			PRJNA280335	SRP059853	SAMN04240573	SRS1207170	2015-12-16	2015-01-01	Assembled	93	366403	4973998	Salmonella enterica;100.0%	59	4991	3.32	SAL_JA9906AA_AS
BOV_2011_UnitedStates_NewYork_NA_SRR3000888_SAL_JA9908AA_AS	SAL_EA6349AA	ADRDL-132274-11-1-5	SRR3000888;ILLUMINA;Paired;500;SRX1482668;573331856;232	SAL_EA6349AA	Livestock	Bovine	Bos taurus; bovine lung	2011	11			North America	United States	New York						Dublin				CFSAN			PRJNA280335	SRP059853	SAMN04240571	SRS1207162	2015-12-16	2015-01-01	Assembled	114	143984	5011560	Salmonella enterica;98.68%	88	12992	3.32	SAL_JA9908AA_AS
BOV_2011_UnitedStates_NewYork_NA_SRR3000887_SAL_JA9909AA_AS	SAL_EA6350AA	ADRDL-85038-11-1-2	SRR3000887;ILLUMINA;Paired;500;SRX1482667;314428464;238	SAL_EA6350AA	Livestock	Bovine	Bos taurus; bovine lymph node	2011	7			North America	United States	New York						Dublin				CFSAN			PRJNA280335	SRP059853	SAMN04240570	SRS1207163	2015-12-16	2015-01-01	Assembled	62	374376	5013752	Salmonella enterica;97.37%	47	5242	3.32	SAL_JA9909AA_AS
BOV_2011_UnitedStates_NewYork_NA_SRR3000886_SAL_JA9910AA_AS	SAL_EA6351AA	ADRDL-68048-11-1-7	SRR3000886;ILLUMINA;Paired;500;SRX1482666;476588312;236	SAL_EA6351AA	Livestock	Bovine	Bos taurus; bovine cecum	2011	6			North America	United States	New York						Dublin				CFSAN			PRJNA280335	SRP059853	SAMN04240569	SRS1207164	2015-12-16	2015-01-01	Assembled	95	405793	5013855	Salmonella enterica;100.0%	44	3944	3.32	SAL_JA9910AA_AS
BOV_2012_UnitedStates_NewYork_NA_SRR3000885_SAL_JA9911AA_AS	SAL_EA6352AA	ADRDL-128141-12-1-4	SRR3000885;ILLUMINA;Paired;500;SRX1482665;451612488;239	SAL_EA6352AA	Livestock	Bovine	Bos taurus; bovine lung	2012	10			North America	United States	New York						Dublin				CFSAN			PRJNA280335	SRP059853	SAMN04240568	SRS1207165	2015-12-16	2015-01-01	Assembled	90	478714	5012141	Salmonella enterica;100.0%	42	3926	3.32	SAL_JA9911AA_AS
BOV_2011_UnitedStates_NewYork_NA_SRR3000884_SAL_JA9912AA_AS	SAL_EA6353AA	ADRDL-43556-11-1-1	SRR3000884;ILLUMINA;Paired;500;SRX1482664;498634016;236	SAL_EA6353AA	Livestock	Bovine	Bos taurus; bovine feces	2011	5			North America	United States	New York						Dublin				CFSAN			PRJNA280335	SRP059853	SAMN04240567	SRS1207158	2015-12-16	2015-01-01	Assembled	99	420909	5010315	Salmonella enterica;100.0%	41	2355	3.32	SAL_JA9912AA_AS
BOV_2011_UnitedStates_NewYork_NA_SRR3000883_SAL_JA9913AA_AS	SAL_EA6354AA	ADRDL-125037-11-1-1	SRR3000883;ILLUMINA;Paired;500;SRX1482663;509235664;223	SAL_EA6354AA	Livestock	Bovine	Bos taurus; bovine whole blood	2011	11			North America	United States	New York						Dublin				CFSAN			PRJNA280335	SRP059853	SAMN04240564	SRS1207159	2015-12-16	2015-01-01	Assembled	101	402291	5014862	Salmonella enterica;100.0%	46	2637	3.32	SAL_JA9913AA_AS
BOV_2012_UnitedStates_NewYork_NA_SRR3000882_SAL_JA9914AA_AS	SAL_EA6355AA	ADRDL-3534-12-1-2	SRR3000882;ILLUMINA;Paired;500;SRX1482662;411862000;220	SAL_EA6355AA	Livestock	Bovine	Bos taurus; bovine intestine	2012	1			North America	United States	New York						Dublin				CFSAN			PRJNA280335	SRP059853	SAMN04240563	SRS1207160	2015-12-16	2015-01-01	Assembled	82	402291	5013879	Salmonella enterica;97.43%	49	4790	3.32	SAL_JA9914AA_AS
BOV_2011_UnitedStates_NewYork_NA_SRR3037436_SAL_KA0055AA_AS	SAL_EA6537AA	ADRDL-122028-11-2-1	SRR3037436;ILLUMINA;Paired;500;SRX1494068;455405060;230	SAL_EA6537AA	Livestock	Bovine	Bos taurus; bovine whole blood	2011	11			North America	United States	New York						Dublin				CFSAN			PRJNA280335	SRP059853	SAMN04240583	SRS1215216	2015-12-22	2015-01-01	Assembled	90	420896	5013489	Salmonella enterica;100.0%	40	2737	3.32	SAL_KA0055AA_AS
BOV_2010_UnitedStates_NewMexico_NA_SRR3037435_SAL_KA0056AA_AS	SAL_EA6538AA	ADRDL-108158-10-2-1	SRR3037435;ILLUMINA;Paired;500;SRX1494067;506421240;235	SAL_EA6538AA	Livestock	Bovine	Bos taurus; bovine lung	2010	9			North America	United States	New Mexico						Dublin				CFSAN			PRJNA280335	SRP059853	SAMN04240582	SRS1214983	2015-12-22	2015-01-01	Assembled	101	262575	4970814	Salmonella enterica;97.83%	54	4933	3.32	SAL_KA0056AA_AS
BOV_2011_UnitedStates_NewYork_NA_SRR3037434_SAL_KA0057AA_AS	SAL_EA6539AA	ADRDL-122028-11-1-1	SRR3037434;ILLUMINA;Paired;500;SRX1494066;393279904;232	SAL_EA6539AA	Livestock	Bovine	Bos taurus; bovine whole blood	2011	11			North America	United States	New York						Dublin				CFSAN			PRJNA280335	SRP059853	SAMN04240581	SRS1214984	2015-12-22	2015-01-01	Assembled	78	303290	5018610	Salmonella enterica;82.33%	63	5588	3.32	SAL_KA0057AA_AS
BOV_2011_UnitedStates_NewYork_NA_SRR3037403_SAL_KA0081AA_AS	SAL_EA6563AA	ADRDL-134051-11-2-3	SRR3037403;ILLUMINA;Paired;500;SRX1494025;492177120;240	SAL_EA6563AA	Livestock	Bovine	Bos taurus; bovine lung	2011	11			North America	United States	New York						Dublin				CFSAN			PRJNA280335	SRP059853	SAMN04240602	SRS1214944	2015-12-22	2015-01-01	Assembled	98	402291	5014439	Salmonella enterica;100.0%	49	6203	3.32	SAL_KA0081AA_AS
BOV_2012_UnitedStates_Indiana_NA_SRR3037401_SAL_KA0083AA_AS	SAL_EA6565AA	ADRDL-103463-12-1-2	SRR3037401;ILLUMINA;Paired;500;SRX1494023;547180088;238	SAL_EA6565AA	Livestock	Bovine	Bos taurus; bovine lung	2012	9			North America	United States	Indiana						Dublin				CFSAN			PRJNA280335	SRP059853	SAMN04240599	SRS1214946	2015-12-22	2015-01-01	Assembled	109	351864	4990022	Salmonella enterica;100.0%	48	3624	3.32	SAL_KA0083AA_AS
BOV_2012_UnitedStates_NewYork_NA_SRR3037400_SAL_KA0084AA_AS	SAL_EA6566AA	ADRDL-9028-12-1-1	SRR3037400;ILLUMINA;Paired;500;SRX1494022;345469858;229	SAL_EA6566AA	Livestock	Bovine	Bos taurus; bovine feces	2012	2			North America	United States	New York						Dublin				CFSAN			PRJNA280335	SRP059853	SAMN04240598	SRS1214947	2015-12-22	2015-01-01	Assembled	69	420879	4971768	Salmonella enterica;100.0%	41	3433	3.32	SAL_KA0084AA_AS
BOV_2012_UnitedStates_NewYork_NA_SRR3037399_SAL_KA0085AA_AS	SAL_EA6567AA	ADRDL-130462-12-1-1	SRR3037399;ILLUMINA;Paired;500;SRX1494021;669405490;235	SAL_EA6567AA	Livestock	Bovine	Bos taurus; bovine feces	2012	10			North America	United States	New York						Dublin				CFSAN			PRJNA280335	SRP059853	SAMN04240597	SRS1214948	2015-12-22	2015-01-01	Assembled	133	214361	5024556	Salmonella enterica;81.43%	95	9960	3.32	SAL_KA0085AA_AS
BOV_2011_UnitedStates_NewYork_NA_SRR3037520_SAL_KA0086AA_AS	SAL_EA6568AA	ADRDL-128976-11-1-1	SRR3037520;ILLUMINA;Paired;500;SRX1494079;451430044;233	SAL_EA6568AA	Livestock	Bovine	Bos taurus; bovine lung	2011	11			North America	United States	New York						Dublin				CFSAN			PRJNA280335	SRP059853	SAMN04240596	SRS1217003	2015-12-22	2015-01-01	Assembled	90	420861	5013644	Salmonella enterica;97.22%	45	3211	3.32	SAL_KA0086AA_AS
BOV_2011_UnitedStates_NewYork_NA_SRR3037518_SAL_KA0088AA_AS	SAL_EA6570AA	ADRDL-66298-11-1-3	SRR3037518;ILLUMINA;Paired;500;SRX1494076;410450470;233	SAL_EA6570AA	Livestock	Bovine	Bos taurus; bovine intestine	2011	6			North America	United States	New York						Dublin				CFSAN			PRJNA280335	SRP059853	SAMN04240592	SRS1217005	2015-12-22	2015-01-01	Assembled	81	405628	5014278	Salmonella enterica;97.14%	45	4130	3.32	SAL_KA0088AA_AS
BOV_2012_UnitedStates_NewYork_NA_SRR3037517_SAL_KA0089AA_AS	SAL_EA6571AA	ADRDL-92283-12-1-5	SRR3037517;ILLUMINA;Paired;500;SRX1494074;486759912;236	SAL_EA6571AA	Livestock	Bovine	Bos taurus; bovine lymph node	2012	7			North America	United States	New York						Dublin				CFSAN			PRJNA280335	SRP059853	SAMN04240591	SRS1216996	2015-12-22	2015-01-01	Assembled	97	162083	5010091	Salmonella enterica;98.27%	68	7508	3.32	SAL_KA0089AA_AS
BOV_2012_UnitedStates_NewYork_NA_SRR3037516_SAL_KA0090AA_AS	SAL_EA6572AA	ADRDL-119713-12-2-1	SRR3037516;ILLUMINA;Paired;500;SRX1494073;338895380;235	SAL_EA6572AA	Livestock	Bovine	Bos taurus; bovine feces	2012	10			North America	United States	New York						Dublin				CFSAN			PRJNA280335	SRP059853	SAMN04240589	SRS1216997	2015-12-22	2015-01-01	Assembled	67	373424	5019827	Salmonella enterica;97.3%	48	7367	3.32	SAL_KA0090AA_AS
BOV_2012_UnitedStates_NewYork_NA_SRR3037502_SAL_KA0091AA_AS	SAL_EA6573AA	ADRDL-119715-12-1-1	SRR3037502;ILLUMINA;Paired;500;SRX1494072;382637268;234	SAL_EA6573AA	Livestock	Bovine	Bos taurus; bovine feces	2012	10			North America	United States	New York						Dublin				CFSAN			PRJNA280335	SRP059853	SAMN04240588	SRS1216995	2015-12-22	2015-01-01	Assembled	76	336528	4971456	Salmonella enterica;100.0%	50	5081	3.32	SAL_KA0091AA_AS
BOV_2012_UnitedStates_NewYork_NA_SRR3037491_SAL_KA0092AA_AS	SAL_EA6574AA	ADRDL-92283-12-1-4	SRR3037491;ILLUMINA;Paired;500;SRX1494071;320764172;214	SAL_EA6574AA	Livestock	Bovine	Bos taurus; bovine lung	2012	7			North America	United States	New York						Dublin				CFSAN			PRJNA280335	SRP059853	SAMN04240587	SRS1216677	2015-12-22	2015-01-01	Assembled	64	402310	5011109	Salmonella enterica;97.22%	45	3740	3.32	SAL_KA0092AA_AS
BOV_2012_UnitedStates_NewYork_NA_SRR3037467_SAL_KA0093AA_AS	SAL_EA6575AA	ADRDL-147375-11-2-1	SRR3037467;ILLUMINA;Paired;500;SRX1494070;450367160;235	SAL_EA6575AA	Livestock	Bovine	Bos taurus; bovine feces	2012	1			North America	United States	New York						Dublin				Food and Drug Administration - Center for Food Safety and Applied Nutrition (US)			PRJNA280335	SRP059853	SAMN04240585	SRS1216669	2015-12-22	2015-01-01	Assembled	89	103703	5004831	Salmonella enterica;100.0%	111	16663	3.32	SAL_KA0093AA_AS
BOV_2011_UnitedStates_NewYork_NA_SRR2994395_SAL_KA0255AA_AS	SAL_EA6737AA	ADRDL-52965-11-1-3	SRR2994395;ILLUMINA;Paired;500;SRX1481004;370312240;218	SAL_EA6737AA	Livestock	Bovine	Bos taurus; bovine kidney	2011	6			North America	United States	New York						Dublin				CFSAN			PRJNA280335	SRP059853	SAMN04240561	SRS1206311	2015-12-22	2015-01-01	Assembled	74	402291	4969234	Salmonella enterica;100.0%	45	1982	3.32	SAL_KA0255AA_AS
BOV_2012_UnitedStates_NewYork_NA_SRR2994394_SAL_KA0256AA_AS	SAL_EA6738AA	ADRDL-119713-12-1-1	SRR2994394;ILLUMINA;Paired;500;SRX1481003;436921644;219	SAL_EA6738AA	Livestock	Bovine	Bos taurus; bovine feces	2012	10			North America	United States	New York						Dublin				CFSAN			PRJNA280335	SRP059853	SAMN04240560	SRS1206308	2015-12-22	2015-01-01	Assembled	87	251391	5012995	Salmonella enterica;100.0%	60	6232	3.32	SAL_KA0256AA_AS
BOV_2012_UnitedStates_NewYork_NA_SRR2994393_SAL_KA0257AA_AS	SAL_EA6739AA	ADRDL-124410-12-2-1	SRR2994393;ILLUMINA;Paired;500;SRX1481002;351785760;228	SAL_EA6739AA	Livestock	Bovine	Bos taurus; bovine intestine	2012	10			North America	United States	New York						Dublin				CFSAN			PRJNA280335	SRP059853	SAMN04240559	SRS1206309	2015-12-22	2015-01-01	Assembled	70	336528	5013161	Salmonella enterica;100.0%	55	5531	3.32	SAL_KA0257AA_AS
BOV_2011_UnitedStates_NewYork_NA_SRR2994392_SAL_KA0258AA_AS	SAL_EA6740AA	ADRDL-124307-11-1-1	SRR2994392;ILLUMINA;Paired;500;SRX1481000;697055760;216	SAL_EA6740AA	Livestock	Bovine	Bos taurus; bovine lung	2011	11			North America	United States	New York						Dublin				CFSAN			PRJNA280335	SRP059853	SAMN04240558	SRS1206306	2015-12-22	2015-01-01	Assembled	138	310981	5027949	Salmonella enterica;90.91%	57	3408	3.32	SAL_KA0258AA_AS
BOV_2011_UnitedStates_NewYork_NA_SRR2994390_SAL_KA0259AA_AS	SAL_EA6741AA	ADRDL-128975-11-1-1	SRR2994390;ILLUMINA;Paired;500;SRX1480999;632207808;216	SAL_EA6741AA	Livestock	Bovine	Bos taurus; bovine feces	2011	11			North America	United States	New York						Dublin				CFSAN			PRJNA280335	SRP059853	SAMN04240556	SRS1206303	2015-12-22	2015-01-01	Assembled	126	351878	5011202	Salmonella enterica;100.0%	43	2357	3.32	SAL_KA0259AA_AS
BOV_2012_UnitedStates_NewYork_NA_SRR2994389_SAL_KA0260AA_AS	SAL_EA6742AA	ADRDL-120331-12-1-4	SRR2994389;ILLUMINA;Paired;500;SRX1480998;421375448;223	SAL_EA6742AA	Livestock	Bovine	Bos taurus; bovine intestine	2012	10			North America	United States	New York						Dublin				CFSAN			PRJNA280335	SRP059853	SAMN04240554	SRS1206304	2015-12-22	2015-01-01	Assembled	84	178706	5012930	Salmonella enterica;97.06%	79	8550	3.32	SAL_KA0260AA_AS
BOV_2011_UnitedStates_NewYork_NA_SRR2994388_SAL_KA0261AA_AS	SAL_EA6743AA	ADRDL-104423-11-1-3	SRR2994388;ILLUMINA;Paired;500;SRX1480997;422533904;202	SAL_EA6743AA	Livestock	Bovine	Bos taurus; bovine jejunum	2011	9			North America	United States	New York						Dublin				CFSAN			PRJNA280335	SRP059853	SAMN04240553	SRS1206305	2015-12-22	2015-01-01	Assembled	84	369674	5013712	Salmonella enterica;100.0%	47	2339	3.32	SAL_KA0261AA_AS
BOV_2012_UnitedStates_NewYork_NA_SRR2994386_SAL_KA0262AA_AS	SAL_EA6744AA	ADRDL-53122-12-1-4	SRR2994386;ILLUMINA;Paired;500;SRX1480995;564117974;217	SAL_EA6744AA	Livestock	Bovine	Bos taurus; bovine small intestine	2012	5			North America	United States	New York						Dublin				CFSAN			PRJNA280335	SRP059853	SAMN04240547	SRS1206301	2015-12-22	2015-01-01	Assembled	112	277687	4994533	Salmonella enterica;100.0%	53	3657	3.32	SAL_KA0262AA_AS
BOV_2011_UnitedStates_NewYork_NA_SRR2994385_SAL_KA0263AA_AS	SAL_EA6745AA	ADRDL-122028-11-3-1	SRR2994385;ILLUMINA;Paired;500;SRX1480994;358428172;214	SAL_EA6745AA	Livestock	Bovine	Bos taurus; bovine whole blood	2011	11			North America	United States	New York						Dublin				CFSAN			PRJNA280335	SRP059853	SAMN04240546	SRS1206302	2015-12-22	2015-01-01	Assembled	71	177648	5016873	Salmonella enterica;100.0%	75	7288	3.32	SAL_KA0263AA_AS
BOV_2009_UnitedStates_NewYork_NA_SRR2994384_SAL_KA0264AA_AS	SAL_EA6746AA	ADRDL-96471-09-2-3	SRR2994384;ILLUMINA;Paired;500;SRX1480989;313569088;224	SAL_EA6746AA	Livestock	Bovine	Bos taurus; bovine lung	2009	8			North America	United States	New York						Dublin				CFSAN			PRJNA280335	SRP059853	SAMN04240545	SRS1206300	2015-12-22	2015-01-01	Assembled	62	210998	4988516	Salmonella enterica;100.0%	74	8303	3.32	SAL_KA0264AA_AS
BOV_2009_UnitedStates_NewMexico_NA_SRR3115243_SAL_KA2615AA_AS	SAL_EA9035AA	WAPHL-SAL-A01075	SRR3115243;ILLUMINA;Paired;500;SRX1543184;449449196;238	SAL_EA9035AA	Livestock	Bovine	ground beef food product:foodon_00001282; beef; ground beef	2009				North America	United States	New Mexico						Dublin				Food and Drug Administration - Center for Food Safety and Applied Nutrition (US)			PRJNA183851	SRP028334	SAMN04217315	SRS1259691	2016-01-25	2015-01-01	Assembled	90	178793	4975182	Salmonella enterica;100.0%	77	8736	3.32	SAL_KA2615AA_AS
BOV_2013_Ethiopia_AddisAbaba_AF_SRR3115988_SAL_KA2698AA_AS	SAL_EA9118AA	CFSAN031744	SRR3115988;ILLUMINA;Paired;500;SRX1543871;217552236;167	SAL_EA9118AA	Livestock	Bovine	Bovine; feces	2013	4			Africa	Ethiopia	Addis Ababa		Addis Ababa		9.01916	38.7349	Dublin	I			FDA Center for Food Safety and Applied Nutrition			PRJNA275961	SRP057873	SAMN03577277	SRS1260370	2016-01-26	2015-01-01	Assembled	44	355714	4884212	Salmonella enterica;100.0%	57	2942	3.32	SAL_KA2698AA_AS
BOV_2013_Ethiopia_AddisAbaba_AF_SRR3115983_SAL_KA2703AA_AS	SAL_EA9123AA	CFSAN031746	SRR3115983;ILLUMINA;Paired;500;SRX1543866;203149132;158	SAL_EA9123AA	Livestock	Bovine	Bovine; feces	2013	4			Africa	Ethiopia	Addis Ababa		Addis Ababa		9.01916	38.7349	Dublin	I			FDA Center for Food Safety and Applied Nutrition			PRJNA275961	SRP057873	SAMN03577279	SRS1260365	2016-01-26	2015-01-01	Assembled	41	331061	4881448	Salmonella enterica;100.0%	56	3581	3.32	SAL_KA2703AA_AS
BOV_2013_Ethiopia_AddisAbaba_AF_SRR3115973_SAL_KA2712AA_AS	SAL_EA9132AA	CFSAN031745	SRR3115973;ILLUMINA;Paired;500;SRX1543856;269050144;166	SAL_EA9132AA	Livestock	Bovine	Bovine; feces	2013	4			Africa	Ethiopia	Addis Ababa		Addis Ababa		9.01916	38.7349	Dublin	I			FDA Center for Food Safety and Applied Nutrition			PRJNA275961	SRP057873	SAMN03577278	SRS1260362	2016-01-26	2015-01-01	Assembled	54	355752	4904022	Salmonella enterica;100.0%	71	5116	3.32	SAL_KA2712AA_AS
HUM_2014_Denmark_noReg_EU_traces-0nOTJKm_SAL_KA2923AA_AS	SAL_EA9328AA	1412T10279	traces-0nOTJKm;ILLUMINA;Paired;;NA;715021472;236	SAL_EA9328AA	Human	Human		2014				Europe	Denmark							Dublin (Predicted)				E. Litrup (SSI)							2016-02-03	2016-08-03	Assembled	146	417275	4891441	Salmonella enterica;97.3%	44	2350	3.32	SAL_KA2923AA_AS
BOV_2015_UnitedStates_California_NA_SRR3156384_SAL_KA3626AA_AS	SAL_EA9882AA	FSIS1605442	SRR3156384;ILLUMINA;Paired;300;SRX1567674;301456260;126	SAL_EA9882AA	Livestock	Bovine	animal-cattle-steer	2015				North America	United States	California						Dublin	I			Department of Agriculture - Food Safety and Inspection Service (US)			PRJNA292666	SRP062916	SAMN04481403	SRS1281778	2016-02-09	2016-02-09	Assembled	62	405666	4815401	Salmonella enterica;97.14%	42	1631	3.32	SAL_KA3626AA_AS
BOV_2009_UnitedStates_Connecticut_NA_SRR3173528_SAL_KA4377AA_AS	SAL_FA0641AA	NY-N20074	SRR3173528;ILLUMINA;Paired;500;SRX1585871;617192144;244	SAL_FA0641AA	Livestock	Bovine	ground beef food product:foodon_00001282; beef; ground beef	2009				North America	United States	Connecticut						Dublin				Food and Drug Administration - Center for Food Safety and Applied Nutrition (US)			PRJNA183850	SRP028607	SAMN04224393	SRS1296902	2016-02-21	2015-01-01	Assembled	123	299812	4992945	Salmonella enterica;100.0%	51	4235	3.32	SAL_KA4377AA_AS
BOV_2009_UnitedStates_Connecticut_NA_SRR3173527_SAL_KA4389AA_AS	SAL_FA0642AA	NY-N20073	SRR3173527;ILLUMINA;Paired;500;SRX1585870;364366664;244	SAL_FA0642AA	Livestock	Bovine	ground beef food product:foodon_00001282; beef; ground beef	2009				North America	United States	Connecticut						Dublin				Food and Drug Administration - Center for Food Safety and Applied Nutrition (US)			PRJNA183850	SRP028607	SAMN04224392	SRS1296903	2016-02-21	2015-01-01	Assembled	73	240197	4989500	Salmonella enterica;100.0%	65	11704	3.32	SAL_KA4389AA_AS
ANI_2015_UnitedStates_Indiana_NA_SRR3182396_SAL_KA4534AA_AS	SAL_FA0768AA	OSF045655	SRR3182396;ILLUMINA;Paired;500;SRX1596529;244481600;290,SRR3182224;ILLUMINA;Paired;500;SRX1596460;244481600;290	SAL_FA0768AA	Poultry	Poultry	chicken	2015	4			North America	United States	Indiana						Dublin (Predicted)				FDA Center for Food Safety and Applied Nutrition			PRJNA186035	SRP018785	SAMN04451113	SRS1306559	2016-02-23	2015-01-01	Assembled	49	417751	4983022	Salmonella enterica;100.0%	53	6314	3.32	SAL_KA4534AA_AS
ANI_2015_UnitedStates_Indiana_NA_SRR3182223_SAL_KA4537AA_AS	SAL_FA0769AA	OSF045654	SRR3182223;ILLUMINA;Paired;500;SRX1596459;257848790;293,SRR3182395;ILLUMINA;Paired;500;SRX1596528;257848790;293	SAL_FA0769AA	Poultry	Poultry	chicken	2015	4			North America	United States	Indiana						Dublin (Predicted)				FDA Center for Food Safety and Applied Nutrition			PRJNA186035	SRP018785	SAMN04451112	SRS1306560	2016-02-23	2015-01-01	Assembled	51	323027	4986909	Salmonella enterica;100.0%	52	7328	3.32	SAL_KA4537AA_AS
FOO_2015_UnitedStates_Washington_NA_SRR3214233_SAL_KA5771AA_AS	SAL_FA1711AA	OSF046161	SRR3214233;ILLUMINA;Paired;500;SRX1621689;100246300;277	SAL_FA1711AA	Food	Bovine	beef food product:foodon_00001041; beef; beef	2015	7			North America	United States	Washington						Dublin (Predicted)				FDA Center for Food Safety and Applied Nutrition			PRJNA186035	SRP018785	SAMN04535602	SRS1330278	2016-03-14	2015-01-01	Assembled	20	303312	4951182	Salmonella enterica;100.0%	56	25691	3.32	SAL_KA5771AA_AS
FOO_2015_UnitedStates_Washington_NA_SRR3214214_SAL_KA5769AA_AS	SAL_FA1713AA	OSF046162	SRR3214214;ILLUMINA;Paired;500;SRX1621670;251878808;226	SAL_FA1713AA	Food	Bovine	beef food product:foodon_00001041; beef; beef	2015	7			North America	United States	Washington						Dublin (Predicted)				FDA Center for Food Safety and Applied Nutrition			PRJNA186035	SRP018785	SAMN04535603	SRS1330258	2016-03-14	2015-01-01	Assembled	50	368789	4987260	Salmonella enterica;100.0%	51	2547	3.32	SAL_KA5769AA_AS
FOO_2015_UnitedStates_Washington_NA_SRR3215306_SAL_KA5766AA_AS	SAL_FA1716AA	OSF046151	SRR3215306;ILLUMINA;Paired;500;SRX1621667;231838152;259	SAL_FA1716AA	Food	Bovine	beef food product:foodon_00001041; beef; beef	2015	7			North America	United States	Washington						Dublin (Predicted)				FDA Center for Food Safety and Applied Nutrition			PRJNA186035	SRP018785	SAMN04485974	SRS1330254	2016-03-14	2015-01-01	Assembled	46	335692	4968832	Salmonella enterica;100.0%	69	6139	3.32	SAL_KA5766AA_AS
HUM_2002_France_noReg_EU_traces-0wmZfaJ_SAL_KA6117AA_AS	SAL_FA2053AA	02_9836	traces-0wmZfaJ;ILLUMINA;Paired;;NA;303341948;98	SAL_FA2053AA	Human	Human		2002				Europe	France							Dublin			9,12:g,p:-	F.X.Weill, Institut Pasteur							2016-03-17	2016-09-15	Assembled	62	302100	4889442	Salmonella enterica;97.91%	47	1513	3.32	SAL_KA6117AA_AS
HUM_2015_UnitedStates_noReg_NA_SRR3270921_SAL_KA6354AA_AS	SAL_FA2297AA	PNUSAS001668	SRR3270921;ILLUMINA;Paired;;SRX1650403;673292364;214	SAL_FA2297AA	Human	Human	Age: 70-79; urine	2015	11			North America	United States							Oranienburg				Centers for Disease Control and Prevention - PulseNet			PRJNA230403	SRP040281	SAMN04521108	SRS1352645	2016-03-21	2016-03-21	Assembled	135	175434	4977727	Salmonella enterica;100.0%	74	5060	3.32	SAL_KA6354AA_AS
FOO_2016_UnitedStates_Minnesota_NA_SRR3286881_SAL_KA6596AA_AS	SAL_FA2470AA	OSF047865	SRR3286881;ILLUMINA;Paired;500;SRX1657313;268018044;294	SAL_FA2470AA	Food	Bovine	beef food product:foodon_00001041; beef; beef	2016	3			North America	United States	Minnesota						Dublin (Predicted)				Food and Drug Administration - Center for Food Safety and Applied Nutrition (US)			PRJNA186035	SRP018785	SAMN04549407	SRS1357545	2016-03-24	2015-01-01	Assembled	53	112909	4993862	Salmonella enterica;100.0%	97	45327	3.32	SAL_KA6596AA_AS
FOO_2015_UnitedStates_Minnesota_NA_SRR3286871_SAL_KA6591AA_AS	SAL_FA2475AA	OSF047860	SRR3286871;ILLUMINA;Paired;500;SRX1657308;284472040;295	SAL_FA2475AA	Food	Bovine	beef food product:foodon_00001041; beef; beef	2015	9			North America	United States	Minnesota						Dublin (Predicted)				Food and Drug Administration - Center for Food Safety and Applied Nutrition (US)			PRJNA186035	SRP018785	SAMN04549402	SRS1357547	2016-03-24	2015-01-01	Assembled	57	295613	4977537	Salmonella enterica;100.0%	61	14547	3.32	SAL_KA6591AA_AS
FOO_2015_UnitedStates_Minnesota_NA_SRR3306518_SAL_KA7383AA_AS	SAL_FA3323AA	OSF047784	SRR3306518;ILLUMINA;Paired;500;SRX1667133;235463358;283	SAL_FA3323AA	Food	Bovine	beef food product:foodon_00001041; beef; boneless beef	2015	10			North America	United States	Minnesota						Dublin (Predicted)				Food and Drug Administration - Center for Food Safety and Applied Nutrition (US)			PRJNA186035	SRP018785	SAMN04535550	SRS1365468	2016-03-29	2015-01-01	Assembled	47	46295	4950003	Salmonella enterica;100.0%	230	108221	3.32	SAL_KA7383AA_AS
FOO_2015_UnitedStates_Minnesota_NA_SRR3306516_SAL_KA7381AA_AS	SAL_FA3325AA	OSF047782	SRR3306516;ILLUMINA;Paired;500;SRX1667131;170996524;283	SAL_FA3325AA	Food	Bovine	beef food product:foodon_00001041; beef; boneless beef	2015	10			North America	United States	Minnesota						Dublin (Predicted)				FDA Center for Food Safety and Applied Nutrition			PRJNA186035	SRP018785	SAMN04535548	SRS1365470	2016-03-29	2015-01-01	Assembled	34	44863	4953759	Salmonella enterica;100.0%	210	135771	3.32	SAL_KA7381AA_AS
FOO_2015_UnitedStates_Washington_NA_SRR3306514_SAL_KA7379AA_AS	SAL_FA3327AA	OSF047780	SRR3306514;ILLUMINA;Paired;500;SRX1667129;243376604;283	SAL_FA3327AA	Food	Bovine	beef food product:foodon_00001041; beef; boneless beef	2015	10			North America	United States	Washington						Dublin (Predicted)				FDA Center for Food Safety and Applied Nutrition			PRJNA186035	SRP018785	SAMN04535546	SRS1365466	2016-03-29	2015-01-01	Assembled	49	52105	4961764	Salmonella enterica;100.0%	187	81273	3.32	SAL_KA7379AA_AS
HUM_2015_UnitedKingdom_noReg_EU_SRR3322661_SAL_KA8496AA_AS	SAL_FA4240AA	132022	SRR3322661;ILLUMINA;Paired;;SRX1675030;345402256;97	SAL_FA4240AA	Human	Human	Homo sapiens; human	2015	7			Europe	United Kingdom							Dublin	I			Public Health England			PRJNA248792	SRP042645	SAMN04600907	SRS1371893	2016-04-02	2016-04-02	Assembled	70	327949	4877395	Salmonella enterica;100.0%	54	1234	3.41	SAL_KA8496AA_AS
HUM_2015_UnitedKingdom_noReg_EU_SRR3322618_SAL_KA8455AA_AS	SAL_FA4281AA	201516	SRR3322618;ILLUMINA;Paired;;SRX1674988;236512190;97	SAL_FA4281AA	Human	Human	Homo sapiens; human	2015	12			Europe	United Kingdom							Dublin	I			Public Health England			PRJNA248792	SRP042645	SAMN04600759	SRS1371795	2016-04-02	2016-04-02	Assembled	48	476566	4873211	Salmonella enterica;100.0%	43	1580	3.41	SAL_KA8455AA_AS
FOO_2015_UnitedKingdom_noReg_EU_SRR3322365_SAL_KA8383AA_AS	SAL_FA4353AA	199844	SRR3322365;ILLUMINA;Paired;;SRX1674872;337853716;97	SAL_FA4353AA	Food	ND/Others	food	2015	12			Europe	United Kingdom							Dublin	I			Public Health England			PRJNA248792	SRP042645	SAMN04600661	SRS1371705	2016-04-02	2016-04-02	Assembled	69	370925	4877235	Salmonella enterica;100.0%	53	938	3.41	SAL_KA8383AA_AS
FOO_2015_UnitedKingdom_noReg_EU_SRR3322264_SAL_KA8325AA_AS	SAL_FA4411AA	197026	SRR3322264;ILLUMINA;Paired;;SRX1674775;449388002;97	SAL_FA4411AA	Food	ND/Others	food	2015	12			Europe	United Kingdom							Dublin	I			Public Health England			PRJNA248792	SRP042645	SAMN04600591	SRS1371594	2016-04-02	2016-04-02	Assembled	92	402057	4876394	Salmonella enterica;100.0%	50	590	3.41	SAL_KA8325AA_AS
HUM_2015_UnitedKingdom_noReg_EU_SRR3322141_SAL_KA8280AA_AS	SAL_FA4456AA	188170	SRR3322141;ILLUMINA;Paired;;SRX1674654;274733592;98	SAL_FA4456AA	Human	Human	Homo sapiens; human	2015	11			Europe	United Kingdom							Dublin	I			Public Health England			PRJNA248792	SRP042645	SAMN04600541	SRS1371479	2016-04-02	2016-04-02	Assembled	56	370635	4875401	Salmonella enterica;100.0%	49	1240	3.41	SAL_KA8280AA_AS
HUM_2015_UnitedKingdom_noReg_EU_SRR3321866_SAL_KA8128AA_AS	SAL_FA4608AA	200643	SRR3321866;ILLUMINA;Paired;;SRX1674451;472458392;98	SAL_FA4608AA	Human	Human	Homo sapiens; human	2015	12			Europe	United Kingdom							Dublin	I			Public Health England			PRJNA248792	SRP042645	SAMN04600265	SRS1371300	2016-04-02	2016-04-02	Assembled	96	402101	4876600	Salmonella enterica;100.0%	46	1183	3.41	SAL_KA8128AA_AS
HUM_2016_UnitedStates_noReg_NA_SRR3392754_SAL_KA9379AA_AS	SAL_FA5068AA	PNUSA001864	SRR3392754;ILLUMINA;Paired;;SRX1708030;286807920;237	SAL_FA5068AA	Human	Human	Age: 60-69; stool	2016	2			North America	United States							Dublin				Centers for Disease Control and Prevention - PulseNet			PRJNA230403	SRP040281	SAMN04632331	SRS1399288	2016-04-16	2016-04-15	Assembled	57	405793	4969783	Salmonella enterica;100.0%	53	5138	3.41	SAL_KA9379AA_AS
FOO_2015_UnitedStates_Washington_NA_SRR3372394_SAL_KA9228AA_AS	SAL_FA5210AA	OSF047697	SRR3372394;ILLUMINA;Paired;500;SRX1701140;271262192;274	SAL_FA5210AA	Food	Bovine	beef food product:foodon_00001041; beef; boneless beef	2015	11			North America	United States	Washington						Dublin (Predicted)				Food and Drug Administration - Center for Food Safety and Applied Nutrition (US)			PRJNA186035	SRP018785	SAMN04535460	SRS1394233	2016-04-16	2015-01-01	Assembled	54	161506	4986608	Salmonella enterica;98.57%	82	9874	3.41	SAL_KA9228AA_AS
FOO_2015_UnitedStates_Washington_NA_SRR3372319_SAL_KA9190AA_AS	SAL_FA5248AA	OSF047667	SRR3372319;ILLUMINA;Paired;500;SRX1701045;307318336;271,SRR3372363;ILLUMINA;Paired;500;SRX1701107;;	SAL_FA5248AA	Food	Bovine	beef food product:foodon_00001041; beef; boneless beef	2015	10			North America	United States	Washington						Dublin (Predicted)				Food and Drug Administration - Center for Food Safety and Applied Nutrition (US)			PRJNA186035	SRP018785	SAMN04535415	SRS1394189	2016-04-16	2015-01-01	Assembled	61	271195	4984863	Salmonella enterica;97.78%	55	5006	3.41	SAL_KA9190AA_AS
FOO_2015_UnitedStates_Washington_NA_SRR3372318_SAL_KA9189AA_AS	SAL_FA5249AA	OSF047666	SRR3372318;ILLUMINA;Paired;500;SRX1701041;406142632;266,SRR3372362;ILLUMINA;Paired;500;SRX1701106;;	SAL_FA5249AA	Food	Bovine	beef food product:foodon_00001041; beef; boneless beef	2015	10			North America	United States	Washington						Dublin (Predicted)				Food and Drug Administration - Center for Food Safety and Applied Nutrition (US)			PRJNA186035	SRP018785	SAMN04535414	SRS1394183	2016-04-16	2015-01-01	Assembled	81	401961	4981504	Salmonella enterica;97.37%	50	2353	3.41	SAL_KA9189AA_AS
FOO_2015_UnitedStates_Washington_NA_SRR3372317_SAL_KA9188AA_AS	SAL_FA5250AA	OSF047665	SRR3372361;ILLUMINA;Paired;500;SRX1701105;;,SRR3372317;ILLUMINA;Paired;500;SRX1701032;258743082;263	SAL_FA5250AA	Food	Bovine	beef food product:foodon_00001041; beef; boneless beef	2015	10			North America	United States	Washington						Dublin (Predicted)				Food and Drug Administration - Center for Food Safety and Applied Nutrition (US)			PRJNA186035	SRP018785	SAMN04535413	SRS1394173	2016-04-16	2015-01-01	Assembled	51	248499	4985024	Salmonella enterica;98.04%	61	5305	3.41	SAL_KA9188AA_AS
FOO_2015_UnitedStates_Washington_NA_SRR3372360_SAL_KA9187AA_AS	SAL_FA5251AA	OSF047664	SRR3372316;ILLUMINA;Paired;500;SRX1701031;308466224;262,SRR3372360;ILLUMINA;Paired;500;SRX1701104;;	SAL_FA5251AA	Food	Bovine	beef food product:foodon_00001041; beef; boneless beef	2015	10			North America	United States	Washington						Dublin (Predicted)				Food and Drug Administration - Center for Food Safety and Applied Nutrition (US)			PRJNA186035	SRP018785	SAMN04535412	SRS1394174	2016-04-16	2015-01-01	Assembled	61	170059	4985964	Salmonella enterica;98.33%	70	5646	3.41	SAL_KA9187AA_AS
FOO_2015_UnitedStates_Washington_NA_SRR3372315_SAL_KA9186AA_AS	SAL_FA5252AA	OSF047663	SRR3372315;ILLUMINA;Paired;500;SRX1701030;278988538;271,SRR3372359;ILLUMINA;Paired;500;SRX1701103;;	SAL_FA5252AA	Food	Bovine	beef food product:foodon_00001041; beef; boneless beef	2015	10			North America	United States	Washington						Dublin (Predicted)				Food and Drug Administration - Center for Food Safety and Applied Nutrition (US)			PRJNA186035	SRP018785	SAMN04535411	SRS1394175	2016-04-16	2015-01-01	Assembled	55	123520	4984089	Salmonella enterica;98.65%	84	9767	3.41	SAL_KA9186AA_AS
FOO_2015_UnitedStates_Washington_NA_SRR3372314_SAL_KA9185AA_AS	SAL_FA5253AA	OSF047662	SRR3372358;ILLUMINA;Paired;500;SRX1701102;;,SRR3372314;ILLUMINA;Paired;500;SRX1701029;337430576;266	SAL_FA5253AA	Food	Bovine	beef food product:foodon_00001041; beef; boneless beef	2015	10			North America	United States	Washington						Dublin (Predicted)				FDA Center for Food Safety and Applied Nutrition			PRJNA186035	SRP018785	SAMN04535410	SRS1394176	2016-04-16	2015-01-01	Assembled	67	162139	4986345	Salmonella enterica;98.43%	74	6981	3.41	SAL_KA9185AA_AS
BOV_2016_UnitedStates_noReg_NA_SRR3405715_SAL_KA9664AA_AS	SAL_FA5404AA	PNUSAS001636	SRR3405715;ILLUMINA;Paired;;SRX1715940;579855360;240	SAL_FA5404AA	Livestock	Bovine	beef	2016	2			North America	United States							Dublin (Predicted)				PulseNet Next Generation Subtyping Methods Unit			PRJNA230403	SRP040281	SAMN04578545	SRS1404904	2016-04-20	2016-04-20	Assembled	116	478715	4988366	Salmonella enterica;100.0%	46	1931	3.41	SAL_KA9664AA_AS
HUM_2015_Ireland_noReg_EU_traces-0JnJUpn_SAL_KA9829AA_AS	SAL_FA5668AA	MS150073	traces-0JnJUpn;ILLUMINA;Paired;;NA;334236840;98	SAL_FA5668AA	Human	Human		2015				Europe	Ireland							Dublin	I		9,12:g,p:-	NSSLRL							2016-04-25	2016-10-24	Assembled	68	330143	4879703	Salmonella enterica;100.0%	54	1282	3.41	SAL_KA9829AA_AS
FOO_2016_UnitedStates_Minnesota_NA_SRR3437511_SAL_KA9861AA_AS	SAL_FA5715AA	OSF048791	SRR3437511;ILLUMINA;Paired;500;SRX1725151;251033040;276	SAL_FA5715AA	Food	Bovine	beef food product:foodon_00001041; beef; beef	2016	4			North America	United States	Minnesota						Dublin (Predicted)				FDA Center for Food Safety and Applied Nutrition			PRJNA186035	SRP018785	SAMN04858537	SRS1410575	2016-04-25	2015-01-01	Assembled	50	100103	4984781	Salmonella enterica;99.04%	115	28451	3.41	SAL_KA9861AA_AS
FOO_2016_UnitedStates_Minnesota_NA_SRR3437484_SAL_KA9860AA_AS	SAL_FA5716AA	OSF048790	SRR3437484;ILLUMINA;Paired;500;SRX1725150;258676450;277	SAL_FA5716AA	Food	Bovine	beef food product:foodon_00001041; beef; beef	2016	4			North America	United States	Minnesota						Dublin (Predicted)				FDA Center for Food Safety and Applied Nutrition			PRJNA186035	SRP018785	SAMN04858536	SRS1410574	2016-04-25	2015-01-01	Assembled	51	135458	4988159	Salmonella enterica;100.0%	84	14943	3.41	SAL_KA9860AA_AS
FOO_2016_UnitedStates_Minnesota_NA_SRR3437483_SAL_KA9859AA_AS	SAL_FA5717AA	OSF048789	SRR3437483;ILLUMINA;Paired;500;SRX1725149;152077750;275	SAL_FA5717AA	Food	Bovine	beef food product:foodon_00001041; beef; beef	2016	4			North America	United States	Minnesota						Dublin (Predicted)				FDA Center for Food Safety and Applied Nutrition			PRJNA186035	SRP018785	SAMN04858525	SRS1410573	2016-04-25	2015-01-01	Assembled	30	108014	4976101	Salmonella enterica;100.0%	127	57617	3.41	SAL_KA9859AA_AS
FOO_2016_UnitedStates_Minnesota_NA_SRR3437482_SAL_KA9858AA_AS	SAL_FA5718AA	OSF048788	SRR3437482;ILLUMINA;Paired;500;SRX1725148;278606976;282	SAL_FA5718AA	Food	Bovine	beef food product:foodon_00001041; beef; beef	2016	4			North America	United States	Minnesota						Dublin (Predicted)				FDA Center for Food Safety and Applied Nutrition			PRJNA186035	SRP018785	SAMN04858524	SRS1410572	2016-04-25	2015-01-01	Assembled	55	402163	4990519	Salmonella enterica;100.0%	51	3668	3.41	SAL_KA9858AA_AS
BOV_2015_UnitedStates_California_NA_SRR3476441_SAL_LA0395AA_AS	SAL_FA6160AA	FSIS1503968	SRR3476441;ILLUMINA;Paired;500;SRX1743062;1050893996;241	SAL_FA6160AA	Livestock	Bovine	comminuted beef	2015				North America	United States	California						Dublin	I			Department of Agriculture - Food Safety and Inspection Service (US)			PRJNA268206	SRP050539	SAMN04942596	SRS1422307	2016-05-05	2016-05-04	Assembled	211	351934	4972580	Salmonella enterica;100.0%	47	4754	3.41	SAL_LA0395AA_AS
BOV_2015_UnitedStates_California_NA_SRR3476440_SAL_LA0394AA_AS	SAL_FA6161AA	FSIS1503976	SRR3476440;ILLUMINA;Paired;500;SRX1743061;1051490646;243	SAL_FA6161AA	Livestock	Bovine	comminuted beef	2015				North America	United States	California						Dublin	I			Department of Agriculture - Food Safety and Inspection Service (US)			PRJNA268206	SRP050539	SAMN04942597	SRS1422305	2016-05-05	2016-05-04	Assembled	211	478723	4972103	Salmonella enterica;100.0%	40	2454	3.41	SAL_LA0394AA_AS
BOV_2015_UnitedStates_California_NA_SRR3476368_SAL_LA0366AA_AS	SAL_FA6189AA	FSIS1503838	SRR3476368;ILLUMINA;Paired;500;SRX1742992;1058428776;246	SAL_FA6189AA	Livestock	Bovine	comminuted beef	2015				North America	United States	California						Dublin	I			Department of Agriculture - Food Safety and Inspection Service (US)			PRJNA268206	SRP050539	SAMN04942593	SRS1422241	2016-05-05	2016-05-04	Assembled	212	478709	4972519	Salmonella enterica;96.96%	41	2730	3.41	SAL_LA0366AA_AS
FOO_2015_UnitedStates_Minnesota_NA_SRR3715497_SAL_LA0628AA_AS	SAL_FA6348AA	OSF045619	SRR3490061;ILLUMINA;Paired;500;SRX1748629;285403800;275,SRR3715497;ILLUMINA;Paired;500;SRX1874880;;	SAL_FA6348AA	Food	Bovine	beef food product:foodon_00001041; beef; boneless beef	2015	4			North America	United States	Minnesota						Dublin (Predicted)				Food and Drug Administration - Center for Food Safety and Applied Nutrition (US)			PRJNA186035	SRP018785	SAMN04451077	SRS1426418	2016-05-10	2015-01-01	Assembled	57	405793	4982633	Salmonella enterica;100.0%	52	2642	3.41	SAL_LA0628AA_AS
FOO_2015_UnitedStates_Minnesota_NA_SRR3715498_SAL_LA0627AA_AS	SAL_FA6349AA	OSF045618	SRR3490060;ILLUMINA;Paired;500;SRX1748628;329717028;271,SRR3715498;ILLUMINA;Paired;500;SRX1874881;;	SAL_FA6349AA	Food	Bovine	beef food product:foodon_00001041; beef; boneless beef	2015	4			North America	United States	Minnesota						Dublin (Predicted)				FDA Center for Food Safety and Applied Nutrition			PRJNA186035	SRP018785	SAMN04451076	SRS1426417	2016-05-10	2015-01-01	Assembled	66	361254	4988042	Salmonella enterica;100.0%	51	2516	3.41	SAL_LA0627AA_AS
HUM_2016_UnitedStates_Minnesota_NA_SRR3509911_SAL_LA1053AA_AS	SAL_FA6822AA	E2016006808	SRR3509911;ILLUMINA;Paired;500;SRX1763528;154291200;246	SAL_FA6822AA	Human	Human	Homo sapiens; Feces	2016	5			North America	United States	Minnesota						Enteritidis				Food and Drug Administration - Center for Food Safety and Applied Nutrition (US)			PRJNA237212	SRP040026	SAMN04992713	SRS1438126	2016-05-17	2015-01-01	Assembled	31	432458	4883754	Salmonella enterica;100.0%	42	10422	3.41	SAL_LA1053AA_AS
BOV_2015_UnitedStates_Minnesota_NA_SRR3571349_SAL_LA2364AA_AS	SAL_FA7117AA	ADRDL15-18346	SRR3571349;ILLUMINA;Paired;500;SRX1792750;296020972;229	SAL_FA7117AA	Livestock	Bovine	bos taurus:ncbitaxon_9913, bovine:foodon_03414374, liver:uberon_0002107; beef; bovine liver (bos taurus)	2015	8			North America	United States	Minnesota						Dublin (Predicted)				FDA Center for Food Safety and Applied Nutrition			PRJNA280335	SRP059853	SAMN04993534	SRS1462459	2016-05-23	2015-01-01	Assembled	59	405792	4991494	Salmonella enterica;97.62%	52	6498	3.41	SAL_LA2364AA_AS
BOV_2015_UnitedStates_SouthDakota_NA_SRR3571343_SAL_LA2358AA_AS	SAL_FA7123AA	ADRDL15-17530	SRR3571343;ILLUMINA;Paired;500;SRX1792740;639776526;233	SAL_FA7123AA	Livestock	Bovine	Bovine Lung Swab (Bos taurus)	2015	7			North America	United States	South Dakota						Dublin (Predicted)				FDA Center for Food Safety and Applied Nutrition			PRJNA280335	SRP059853	SAMN04993526	SRS1462449	2016-05-23	2015-01-01	Assembled	128	478715	4984713	Salmonella enterica;100.0%	47	2720	3.41	SAL_LA2358AA_AS
BOV_2015_UnitedStates_Minnesota_NA_SRR3571341_SAL_LA4909AA_AS	SAL_FA7125AA	ADRDL15-16824	SRR3571341;ILLUMINA;Paired;500;SRX1792734;670079256;231	SAL_FA7125AA	Livestock	Bovine	Bovine Lung (Bos taurus)	2015	7			North America	United States	Minnesota						Dublin (Predicted)				FDA Center for Food Safety and Applied Nutrition			PRJNA280335	SRP059853	SAMN04993524	SRS1462447	2016-05-23	2015-01-01	Assembled	134	420950	4986528	Salmonella enterica;96.97%	44	1936	3.41	SAL_LA4909AA_AS
BOV_2015_UnitedStates_SouthDakota_NA_SRR3571340_SAL_LA4908AA_AS	SAL_FA7126AA	ADRDL15-18038	SRR3571340;ILLUMINA;Paired;500;SRX1792733;394805736;234	SAL_FA7126AA	Livestock	Bovine	Bovine Lung (Bos taurus)	2015	8			North America	United States	South Dakota						Dublin (Predicted)				FDA Center for Food Safety and Applied Nutrition			PRJNA280335	SRP059853	SAMN04993523	SRS1462445	2016-05-23	2015-01-01	Assembled	79	299748	4951086	Salmonella enterica;100.0%	52	2911	3.41	SAL_LA4908AA_AS
BOV_2015_UnitedStates_SouthDakota_NA_SRR3571339_SAL_LA4907AA_AS	SAL_FA7127AA	ADRDL15-17480	SRR3571339;ILLUMINA;Paired;500;SRX1792732;512431856;232	SAL_FA7127AA	Livestock	Bovine	Bovine Lung (Bos taurus)	2015	7			North America	United States	South Dakota						Dublin (Predicted)				FDA Center for Food Safety and Applied Nutrition			PRJNA280335	SRP059853	SAMN04993522	SRS1462444	2016-05-23	2015-01-01	Assembled	101	420955	5059043	Salmonella enterica;94.59%	45	2722	3.41	SAL_LA4907AA_AS
BOV_2015_UnitedStates_SouthDakota_NA_SRR3606949_SAL_LA2829AA_AS	SAL_FA7418AA	ADRDL15-26541	SRR3606949;ILLUMINA;Paired;500;SRX1808660;465397712;221	SAL_FA7418AA	Livestock	Bovine	Bovine brain (Bos taurus)	2015	12			North America	United States	South Dakota						Dublin (Predicted)				FDA Center for Food Safety and Applied Nutrition			PRJNA280335	SRP059853	SAMN04993571	SRS1473360	2016-05-31	2015-01-01	Assembled	93	374428	4975700	Salmonella enterica;97.37%	49	4236	3.41	SAL_LA2829AA_AS
BOV_2015_UnitedStates_SouthDakota_NA_SRR3606947_SAL_LA2828AA_AS	SAL_FA7419AA	ADRDL15-26265	SRR3606947;ILLUMINA;Paired;500;SRX1808659;527711800;220	SAL_FA7419AA	Livestock	Bovine	Bovine lung (Bos taurus)	2015	12			North America	United States	South Dakota						Dublin (Predicted)				FDA Center for Food Safety and Applied Nutrition			PRJNA280335	SRP059853	SAMN04993570	SRS1473359	2016-05-31	2015-01-01	Assembled	106	299906	4975144	Salmonella enterica;100.0%	51	3495	3.41	SAL_LA2828AA_AS
BOV_2015_UnitedStates_Minnesota_NA_SRR3606944_SAL_LA2825AA_AS	SAL_FA7422AA	ADRDL15-26664	SRR3606944;ILLUMINA;Paired;500;SRX1808647;518301462;217	SAL_FA7422AA	Livestock	Bovine	Bovine lung (Bos taurus)	2015	12			North America	United States	Minnesota						Dublin (Predicted)				Food and Drug Administration - Center for Food Safety and Applied Nutrition (US)			PRJNA280335	SRP059853	SAMN04993567	SRS1473352	2016-05-31	2015-01-01	Assembled	103	328591	4989559	Salmonella enterica;100.0%	59	3036	3.41	SAL_LA2825AA_AS
BOV_2015_UnitedStates_SouthDakota_NA_SRR3606943_SAL_LA2824AA_AS	SAL_FA7423AA	ADRDL15-26075	SRR3606943;ILLUMINA;Paired;500;SRX1808646;423741560;220	SAL_FA7423AA	Livestock	Bovine	Swab (Bos taurus)	2015	12			North America	United States	South Dakota						Dublin (Predicted)				FDA Center for Food Safety and Applied Nutrition			PRJNA280335	SRP059853	SAMN04993566	SRS1473351	2016-05-31	2015-01-01	Assembled	85	351925	4974476	Salmonella enterica;100.0%	51	3307	3.41	SAL_LA2824AA_AS
HUM_2016_UnitedStates_noReg_NA_SRR3632939_SAL_LA3165AA_AS	SAL_FA7692AA	PNUSAS002291	SRR3632939;ILLUMINA;Paired;;SRX1824231;568804900;190	SAL_FA7692AA	Human	Human	Age: 50-59; stool	2016	5			North America	United States							Dublin				Centers for Disease Control and Prevention - PulseNet			PRJNA230403	SRP040281	SAMN05150111	SRS1487187	2016-06-07	2016-06-06	Assembled	114	420611	4979087	Salmonella enterica;100.0%	52	2854	3.41	SAL_LA3165AA_AS
BOV_2015_UnitedStates_SouthDakota_NA_SRR3692287_SAL_LA3645AA_AS	SAL_FA8104AA	ADRDL15-22176	SRR3692287;ILLUMINA;Paired;500;SRX1857454;230368072;202	SAL_FA8104AA	Livestock	Bovine	bos taurus:ncbitaxon_9913, bovine:foodon_03414374, liver:uberon_0002107; beef; bovine liver (bos taurus)	2015	10			North America	United States	South Dakota						Dublin (Predicted)				FDA Center for Food Safety and Applied Nutrition			PRJNA280335	SRP059853	SAMN04993553	SRS1512281	2016-06-21	2015-01-01	Assembled	46	405727	4984122	Salmonella enterica;100.0%	53	3954	3.41	SAL_LA3645AA_AS
BOV_2015_UnitedStates_SouthDakota_NA_SRR3692285_SAL_LA3643AA_AS	SAL_FA8106AA	ADRDL15-21554	SRR3692285;ILLUMINA;Paired;500;SRX1857450;542970016;232	SAL_FA8106AA	Livestock	Bovine	Bovine Lung (Bos taurus)	2015	10			North America	United States	South Dakota						Dublin (Predicted)				FDA Center for Food Safety and Applied Nutrition			PRJNA280335	SRP059853	SAMN04993550	SRS1512278	2016-06-21	2015-01-01	Assembled	108	421054	4988879	Salmonella enterica;100.0%	42	2272	3.41	SAL_LA3643AA_AS
BOV_2015_UnitedStates_SouthDakota_NA_SRR3692284_SAL_LA3642AA_AS	SAL_FA8107AA	ADRDL15-19200	SRR3692284;ILLUMINA;Paired;500;SRX1857449;360712220;230	SAL_FA8107AA	Livestock	Bovine	Bovine lymphnode (Bos taurus)	2015	8			North America	United States	South Dakota						Dublin (Predicted)				FDA Center for Food Safety and Applied Nutrition			PRJNA280335	SRP059853	SAMN04993549	SRS1512277	2016-06-21	2015-01-01	Assembled	71	405793	5038734	Salmonella enterica;97.37%	43	3567	3.41	SAL_LA3642AA_AS
BOV_2015_UnitedStates_SouthDakota_NA_SRR3692283_SAL_LA3641AA_AS	SAL_FA8108AA	ADRDL15-20929	SRR3692283;ILLUMINA;Paired;500;SRX1857448;225649232;232	SAL_FA8108AA	Livestock	Bovine	Bovine lymphnode (Bos taurus)	2015	9			North America	United States	South Dakota						Dublin (Predicted)				FDA Center for Food Safety and Applied Nutrition			PRJNA280335	SRP059853	SAMN04993548	SRS1512276	2016-06-21	2015-01-01	Assembled	44	327634	5016817	Salmonella enterica;100.0%	73	10514	3.41	SAL_LA3641AA_AS
BOV_2012_UnitedStates_Pennsylvania_NA_SRR3664944_SAL_MA1706AA_AS	SAL_FA8869AA	CVM N42512	SRR3664944;ILLUMINA;Paired;;SRX1843452;549752056;229	SAL_FA8869AA	Livestock	Bovine	Ground Beef	2012				North America	United States	Pennsylvania						Dublin	I			FDA			PRJNA292661	SRP063697	SAMN02699362	SRS1502348	2016-06-30	2016-06-21	Assembled	110	374392	4988075	Salmonella enterica;100.0%	47	1776	3.41	SAL_MA1706AA_AS
BOV_2012_UnitedStates_NewYork_NA_SRR3664934_SAL_MA1696AA_AS	SAL_FA8879AA	CVM N42502	SRR3664934;ILLUMINA;Paired;;SRX1843442;393762464;232	SAL_FA8879AA	Livestock	Bovine	Ground Beef	2012				North America	United States	New York						Dublin	I			FDA			PRJNA292661	SRP063697	SAMN02699359	SRS1502338	2016-06-30	2016-06-21	Assembled	79	420878	4967498	Salmonella enterica;100.0%	45	2657	3.41	SAL_MA1696AA_AS
BOV_2012_UnitedStates_California_NA_SRR3664802_SAL_MA1522AA_AS	SAL_FA9011AA	CVM N41733	SRR3664802;ILLUMINA;Paired;;SRX1843310;327123480;230	SAL_FA9011AA	Livestock	Bovine	Ground Beef	2012				North America	United States	California						Dublin	I			FDA			PRJNA292661	SRP063697	SAMN02699325	SRS1502205	2016-06-30	2016-06-21	Assembled	67	402189	4864639	Salmonella enterica;100.0%	46	5373	3.41	SAL_MA1522AA_AS
BOV_2012_UnitedStates_Maryland_NA_SRR3664744_SAL_MA1463AA_AS	SAL_FA9069AA	CVM N40387	SRR3664744;ILLUMINA;Paired;;SRX1843252;309108738;239	SAL_FA9069AA	Livestock	Bovine	Ground Beef	2012				North America	United States	Maryland						Dublin	I			FDA			PRJNA292661	SRP063697	SAMN02699317	SRS1502149	2016-06-30	2016-06-21	Assembled	60	160543	5105083	Salmonella enterica;100.0%	85	9536	3.41	SAL_MA1463AA_AS
FOO_2015_UnitedStates_Minnesota_NA_SRR3225376_SAL_MA0523AA_AS	SAL_FA9296AA	OSF046979	SRR3225376;ILLUMINA;Paired;500;SRX1631532;222056448;272	SAL_FA9296AA	Food	Bovine	beef food product:foodon_00001041; beef; beef	2015	9			North America	United States	Minnesota						Dublin (Predicted)				FDA Center for Food Safety and Applied Nutrition			PRJNA186035	SRP018785	SAMN04516942	SRS1338646	2016-06-30	2015-01-01	Assembled	44	166897	4983930	Salmonella enterica;100.0%	67	6635	3.41	SAL_MA0523AA_AS
FOO_2015_UnitedStates_Minnesota_NA_SRR3225375_SAL_MA0522AA_AS	SAL_FA9297AA	OSF046978	SRR3225375;ILLUMINA;Paired;500;SRX1631531;183466720;272	SAL_FA9297AA	Food	Bovine	beef food product:foodon_00001041; beef; beef	2015	9			North America	United States	Minnesota						Dublin (Predicted)				FDA Center for Food Safety and Applied Nutrition			PRJNA186035	SRP018785	SAMN04516941	SRS1338647	2016-06-30	2015-01-01	Assembled	36	385565	4982465	Salmonella enterica;100.0%	53	7800	3.41	SAL_MA0522AA_AS
FOO_2015_UnitedStates_Minnesota_NA_SRR3223085_SAL_MA0504AA_AS	SAL_FA9314AA	OSF046975	SRR3223906;ILLUMINA;Paired;500;SRX1630452;369032736;272,SRR3223085;ILLUMINA;Paired;500;SRX1629837;369032736;272	SAL_FA9314AA	Food	Bovine	beef food product:foodon_00001041; beef; beef	2015	9			North America	United States	Minnesota						Dublin (Predicted)				FDA Center for Food Safety and Applied Nutrition			PRJNA186035	SRP018785	SAMN04516938	SRS1337392	2016-06-30	2015-01-01	Assembled	74	478715	4982880	Salmonella enterica;100.0%	44	1229	3.41	SAL_MA0504AA_AS
FOO_2015_UnitedStates_Minnesota_NA_SRR3223904_SAL_MA0502AA_AS	SAL_FA9316AA	OSF046219	SRR3223904;ILLUMINA;Paired;500;SRX1630450;351668646;259	SAL_FA9316AA	Food	Bovine	beef food product:foodon_00001041; beef; beef	2015	8			North America	United States	Minnesota						Dublin (Predicted)				FDA Center for Food Safety and Applied Nutrition			PRJNA186035	SRP018785	SAMN04546236	SRS1337884	2016-06-30	2015-01-01	Assembled	70	401878	4971733	Salmonella enterica;100.0%	44	2120	3.41	SAL_MA0502AA_AS
FOO_2015_UnitedStates_Minnesota_NA_SRR3223903_SAL_MA0501AA_AS	SAL_FA9317AA	OSF046218	SRR3223903;ILLUMINA;Paired;500;SRX1630449;187702068;267	SAL_FA9317AA	Food	Bovine	beef food product:foodon_00001041; beef; beef	2015	8			North America	United States	Minnesota						Dublin (Predicted)				FDA Center for Food Safety and Applied Nutrition			PRJNA186035	SRP018785	SAMN04546235	SRS1337885	2016-06-30	2015-01-01	Assembled	37	405793	4983413	Salmonella enterica;100.0%	50	4506	3.41	SAL_MA0501AA_AS
FOO_2015_UnitedStates_Minnesota_NA_SRR3223902_SAL_MA0500AA_AS	SAL_FA9318AA	OSF046217	SRR3223902;ILLUMINA;Paired;500;SRX1630448;207085242;273	SAL_FA9318AA	Food	Bovine	beef food product:foodon_00001041; beef; beef	2015	8			North America	United States	Minnesota						Dublin (Predicted)				FDA Center for Food Safety and Applied Nutrition			PRJNA186035	SRP018785	SAMN04546234	SRS1337886	2016-06-30	2015-01-01	Assembled	41	242613	5011447	Salmonella enterica;100.0%	72	5595	3.41	SAL_MA0500AA_AS
FOO_2015_UnitedStates_Minnesota_NA_SRR3223889_SAL_MA0341AA_AS	SAL_FA9331AA	OSF046204	SRR3223889;ILLUMINA;Paired;500;SRX1630435;376857484;241	SAL_FA9331AA	Food	Bovine	beef food product:foodon_00001041; beef; beef	2015	8			North America	United States	Minnesota						Dublin (Predicted)				FDA Center for Food Safety and Applied Nutrition			PRJNA186035	SRP018785	SAMN04546221	SRS1337880	2016-06-30	2015-01-01	Assembled	75	420874	4976918	Salmonella enterica;100.0%	44	881	3.41	SAL_MA0341AA_AS
FOO_2015_UnitedStates_Minnesota_NA_SRR3223886_SAL_MA0338AA_AS	SAL_FA9334AA	OSF046201	SRR3223886;ILLUMINA;Paired;500;SRX1630432;158396884;269	SAL_FA9334AA	Food	Bovine	beef food product:foodon_00001041; beef; beef	2015	8			North America	United States	Minnesota						Dublin (Predicted)				FDA Center for Food Safety and Applied Nutrition			PRJNA186035	SRP018785	SAMN04546218	SRS1337883	2016-06-30	2015-01-01	Assembled	31	221610	4977459	Salmonella enterica;100.0%	66	11075	3.41	SAL_MA0338AA_AS
FOO_2015_UnitedStates_Minnesota_NA_SRR3223837_SAL_MA0337AA_AS	SAL_FA9335AA	OSF046200	SRR3223837;ILLUMINA;Paired;500;SRX1630383;149651466;277	SAL_FA9335AA	Food	Bovine	beef food product:foodon_00001041; beef; beef	2015	8			North America	United States	Minnesota						Dublin (Predicted)				FDA Center for Food Safety and Applied Nutrition			PRJNA186035	SRP018785	SAMN04546217	SRS1337850	2016-06-30	2015-01-01	Assembled	30	262012	4987203	Salmonella enterica;100.0%	62	9447	3.41	SAL_MA0337AA_AS
FOO_2015_UnitedStates_Minnesota_NA_SRR3223836_SAL_MA0336AA_AS	SAL_FA9336AA	OSF046199	SRR3223836;ILLUMINA;Paired;500;SRX1630382;371630700;265	SAL_FA9336AA	Food	Bovine	beef food product:foodon_00001041; beef; beef	2015	8			North America	United States	Minnesota						Dublin (Predicted)				FDA Center for Food Safety and Applied Nutrition			PRJNA186035	SRP018785	SAMN04546216	SRS1337851	2016-06-30	2015-01-01	Assembled	74	478714	4985593	Salmonella enterica;100.0%	41	1201	3.41	SAL_MA0336AA_AS
FOO_2015_UnitedStates_Minnesota_NA_SRR3223835_SAL_MA0335AA_AS	SAL_FA9337AA	OSF046198	SRR3223835;ILLUMINA;Paired;500;SRX1630381;234379814;263	SAL_FA9337AA	Food	Bovine	beef food product:foodon_00001041; beef; beef	2015	8			North America	United States	Minnesota						Dublin (Predicted)				FDA Center for Food Safety and Applied Nutrition			PRJNA186035	SRP018785	SAMN04546215	SRS1337852	2016-06-30	2015-01-01	Assembled	47	420792	4984909	Salmonella enterica;97.14%	46	2719	3.41	SAL_MA0335AA_AS
FOO_2015_UnitedStates_Minnesota_NA_SRR3223834_SAL_MA0334AA_AS	SAL_FA9338AA	OSF046197	SRR3223834;ILLUMINA;Paired;500;SRX1630380;330517072;269	SAL_FA9338AA	Food	Bovine	beef food product:foodon_00001041; beef; beef	2015	8			North America	United States	Minnesota						Dublin (Predicted)				FDA Center for Food Safety and Applied Nutrition			PRJNA186035	SRP018785	SAMN04546214	SRS1337853	2016-06-30	2015-01-01	Assembled	66	420938	4977278	Salmonella enterica;100.0%	44	1325	3.41	SAL_MA0334AA_AS
FOO_2015_UnitedStates_Minnesota_NA_SRR3223829_SAL_MA0329AA_AS	SAL_FA9343AA	OSF046192	SRR3223829;ILLUMINA;Paired;500;SRX1630375;302678640;270	SAL_FA9343AA	Food	Bovine	beef food product:foodon_00001041; beef; beef	2015	8			North America	United States	Minnesota						Dublin (Predicted)				FDA Center for Food Safety and Applied Nutrition			PRJNA186035	SRP018785	SAMN04546209	SRS1337847	2016-06-30	2015-01-01	Assembled	60	420957	4977631	Salmonella enterica;100.0%	43	1835	3.41	SAL_MA0329AA_AS
FOO_2015_UnitedStates_Minnesota_NA_SRR3223828_SAL_MA0328AA_AS	SAL_FA9344AA	OSF046191	SRR3223828;ILLUMINA;Paired;500;SRX1630374;237071748;262	SAL_FA9344AA	Food	Bovine	beef food product:foodon_00001041; beef; beef	2015	8			North America	United States	Minnesota						Dublin (Predicted)				FDA Center for Food Safety and Applied Nutrition			PRJNA186035	SRP018785	SAMN04546208	SRS1337848	2016-06-30	2015-01-01	Assembled	47	295493	4978679	Salmonella enterica;100.0%	56	3680	3.41	SAL_MA0328AA_AS
FOO_2015_UnitedStates_Minnesota_NA_SRR3223827_SAL_MA0327AA_AS	SAL_FA9345AA	OSF046190	SRR3223827;ILLUMINA;Paired;500;SRX1630373;666007524;263	SAL_FA9345AA	Food	Bovine	beef food product:foodon_00001041; beef; beef	2015	8			North America	United States	Minnesota						Dublin (Predicted)				FDA Center for Food Safety and Applied Nutrition			PRJNA186035	SRP018785	SAMN04546207	SRS1337849	2016-06-30	2015-01-01	Assembled	133	478714	4986516	Salmonella enterica;100.0%	44	976	3.41	SAL_MA0327AA_AS
HUM_2007_UnitedStates_Pennsylvania_NA_SRR1840733_SAL_LA7781AA_AS	SAL_GA1647AA	BCW_4356	SRR1840733;ILLUMINA;Paired;;SRX902767;605292492;98	SAL_GA1647AA	Human	Human	Homo sapiens	2007				North America	United States	Pennsylvania						Enteritidis	I			University of California Davis - 100K Genome Project			PRJNA203445	SRP022914	SAMN02368955	SRS865290	2016-06-30	2016-03-05	Assembled	122	240099	4956457	Salmonella enterica;100.0%	62	1693	3.41	SAL_LA7781AA_AS
BOV_2008_UnitedStates_noReg_NA_SRR1686624_SAL_LA5170AA_AS	SAL_GA2763AA	CRJJGF_00150	SRR1686624;ILLUMINA;Paired;;SRX791502;371742420;98	SAL_GA2763AA	Livestock	Bovine	Ground beef	2008				North America	United States							Dublin				Agricultural Research Service, United States Department of Agriculture			PRJNA254816	SRP050382	SAMN02908656	SRS775415	2016-06-30	2015-12-01	Assembled	74	314093	4992227	Salmonella enterica;98.28%	59	605	3.41	SAL_LA5170AA_AS
BOV_2007_UnitedStates_noReg_NA_SRR1686623_SAL_LA5169AA_AS	SAL_GA2764AA	CRJJGF_00149	SRR1686623;ILLUMINA;Paired;;SRX791501;372345316;98	SAL_GA2764AA	Livestock	Bovine	Cow/bull swab	2007				North America	United States							Dublin				Agricultural Research Service, United States Department of Agriculture			PRJNA254816	SRP050382	SAMN02908655	SRS775417	2016-06-30	2015-12-01	Assembled	73	138217	5087418	Salmonella enterica;98.76%	85	792	3.41	SAL_LA5169AA_AS
BOV_2007_UnitedStates_noReg_NA_SRR1686614_SAL_LA5160AA_AS	SAL_GA2773AA	CRJJGF_00140	SRR1686614;ILLUMINA;Paired;;SRX791492;366319100;98	SAL_GA2773AA	Livestock	Bovine	Ground beef	2007				North America	United States							Dublin				Agricultural Research Service, United States Department of Agriculture			PRJNA254816	SRP050382	SAMN02908646	SRS775406	2016-06-30	2015-12-01	Assembled	74	351593	4946793	Salmonella enterica;98.12%	55	609	3.41	SAL_LA5160AA_AS
ANI_2003_UnitedStates_noReg_NA_SRR1686503_SAL_LA6700AA_AS	SAL_GA2883AA	CRJJGF_00028	SRR1686503;ILLUMINA;Paired;;SRX791381;351113228;97	SAL_GA2883AA	Poultry	Poultry	Young chicken rinse	2003				North America	United States							Dublin				Agricultural Research Service, United States Department of Agriculture			PRJNA254816	SRP050382	SAMN02908535	SRS775295	2016-07-01	2015-12-01	Assembled	68	240099	5098349	Salmonella enterica;98.67%	71	891	3.41	SAL_LA6700AA_AS
BOV_2004_UnitedStates_noReg_NA_SRR1686502_SAL_LA6699AA_AS	SAL_GA2884AA	CRJJGF_00027	SRR1686502;ILLUMINA;Paired;;SRX791380;408792384;96	SAL_GA2884AA	Livestock	Bovine	Dairy cattle	2004				North America	United States							Dublin				Agricultural Research Service, United States Department of Agriculture			PRJNA254816	SRP050382	SAMN02908534	SRS775294	2016-07-01	2015-12-01	Assembled	82	405511	4976312	Salmonella enterica;98.04%	61	593	3.41	SAL_LA6699AA_AS
HUM_2010_UnitedStates_Ohio_NA_SRR1133229_SAL_LA6391AA_AS	SAL_GA3079AA	BCW_4359	SRR1133229;ILLUMINA;Paired;250;SRX441950;862626624;96	SAL_GA3079AA	Human	Human	Homo sapiens	2010				North America	United States	Ohio						Dublin	I			University of California Davis - 100K Genome Project			PRJNA203445	SRP022914	SAMN02368958	SRS538859	2016-07-01	2015-07-22	Assembled	173	351501	4981827	Salmonella enterica;100.0%	55	854	3.41	SAL_LA6391AA_AS
BOV_2005_UnitedStates_Minnesota_NA_SRR1122493_SAL_LA6349AA_AS	SAL_GA3121AA	BCW_3413	SRR1122493;ILLUMINA;Paired;250;SRX436238;417568338;99	SAL_GA3121AA	Livestock	Bovine	Bos taurus; Ground Beef	2005				North America	United States	Minnesota						Dublin	I			University of California Davis - 100K Genome Project			PRJNA203445	SRP022914	SAMN02368388	SRS536064	2016-07-01	2015-07-22	Assembled	84	301457	4952862	Salmonella enterica;100.0%	60	1668	3.41	SAL_LA6349AA_AS
BOV_2010_UnitedStates_NewYork_NA_SRR1122622_SAL_LA6243AA_AS	SAL_GA3226AA	N27414	SRR1122622;ILLUMINA;Paired;250;SRX436109;939729210;97	SAL_GA3226AA	Livestock	Bovine	Ground Beef	2010				North America	United States	New York						Dublin	I			University of California at Davis 100K Pathogen Genome Project			PRJNA203445	SRP022914	SAMN02367933	SRS535937	2016-07-01	2015-07-22	Assembled	189	240099	4965558	Salmonella enterica;100.0%	66	1288	3.41	SAL_LA6243AA_AS
HUM_2009_Nigeria_noReg_AF_SRR1106503_SAL_LA5833AA_AS	SAL_GA3635AA	BCW_2677	SRR1106503;ILLUMINA;Paired;250;SRX425020;664863606;99	SAL_GA3635AA	Human	Human	Homo sapiens; Human blood	2009				Africa	Nigeria							Dublin	I			University of California Davis - 100K Genome Project			PRJNA203445	SRP022914	SAMN02368556	SRS528682	2016-07-01	2015-07-22	Assembled	136	476911	4879141	Salmonella enterica;100.0%	49	469	3.41	SAL_LA5833AA_AS
ANI_2004_Colombia_noReg_SA_SRR1106504_SAL_LA5832AA_AS	SAL_GA3636AA	BCW_2676	SRR1106504;ILLUMINA;Paired;250;SRX425019;230833512;98	SAL_GA3636AA	Poultry	Poultry	laying hens (healthy)	2004				South America	Colombia							Dublin	I			University of California Davis - 100K Genome Project			PRJNA203445	SRP022914	SAMN02368555	SRS528681	2016-07-01	2015-07-22	Assembled	47	223338	4872005	Salmonella enterica;100.0%	46	1249	3.41	SAL_LA5832AA_AS
BOV_2015_UnitedStates_California_NA_SRR3925278_SAL_MA0144AA_AS	SAL_GA4687AA	FSIS1502720	SRR3925278;ILLUMINA;Paired;300;SRX1951646;1081434172;133	SAL_GA4687AA	Livestock	Bovine	comminuted beef	2015				North America	United States	California						Dublin	I			USDA FSIS			PRJNA242847	SRP040648	SAMN05408019	SRS1565885	2016-07-18	2016-07-15	Assembled	221	478686	4874309	Salmonella enterica;100.0%	40	799	3.41	SAL_MA0144AA_AS
BOV_2016_UnitedStates_California_NA_SRR3928711_SAL_LA9967AA_AS	SAL_GA4902AA	FSIS1607122	SRR3928711;ILLUMINA;Paired;300;SRX1958460;646727826;129	SAL_GA4902AA	Livestock	Bovine	comminuted beef	2016				North America	United States	California						Dublin	I			Department of Agriculture - Food Safety and Inspection Service (US)			PRJNA242847	SRP040648	SAMN05413589	SRS1568888	2016-07-18	2016-07-18	Assembled	130	299825	4941892	Salmonella enterica;97.62%	55	999	3.41	SAL_LA9967AA_AS
FOO_2016_UnitedStates_California_NA_SRR3928717_SAL_LA9925AA_AS	SAL_GA4944AA	CDPHFDLB-F1606007-002	SRR3928717;ILLUMINA;Paired;500;SRX1958356;479714508;234	SAL_GA4944AA	Food	Dairy	Raw Skim Milk	2016	6			North America	United States	California						Dublin				FDA Center for Food Safety and Applied Nutrition			PRJNA277983	SRP063984	SAMN05367113	SRS1568800	2016-07-18	2015-01-01	Assembled	98	309607	4883874	Salmonella enterica;100.0%	51	6943	3.41	SAL_LA9925AA_AS
FOO_2016_UnitedStates_California_NA_SRR3928716_SAL_LA9924AA_AS	SAL_GA4945AA	CDPHFDLB-F1606007-001	SRR3928716;ILLUMINA;Paired;500;SRX1958355;301031802;243	SAL_GA4945AA	Food	Dairy	Raw Milk	2016	6			North America	United States	California						Dublin				FDA Center for Food Safety and Applied Nutrition			PRJNA277983	SRP063984	SAMN05367112	SRS1568799	2016-07-18	2015-01-01	Assembled	61	96740	4875212	Salmonella enterica;100.0%	100	20425	3.41	SAL_LA9924AA_AS
FOO_2016_UnitedStates_California_NA_SRR3928713_SAL_LA9923AA_AS	SAL_GA4946AA	CDPHFDLB-F1605029-003	SRR3928713;ILLUMINA;Paired;500;SRX1958354;364812096;242	SAL_GA4946AA	Food	Dairy	Raw Cream	2016	5			North America	United States	California						Dublin				FDA Center for Food Safety and Applied Nutrition			PRJNA277983	SRP063984	SAMN05367111	SRS1568798	2016-07-18	2015-01-01	Assembled	74	301908	4883231	Salmonella enterica;100.0%	43	7945	3.41	SAL_LA9923AA_AS
FOO_2016_UnitedStates_California_NA_SRR3928699_SAL_LA9922AA_AS	SAL_GA4947AA	CDPHFDLB-F1605029-002	SRR3928699;ILLUMINA;Paired;500;SRX1958353;324359490;241	SAL_GA4947AA	Food	Dairy	Raw Skim Milk	2016	5			North America	United States	California						Dublin				FDA Center for Food Safety and Applied Nutrition			PRJNA277983	SRP063984	SAMN05367110	SRS1568797	2016-07-18	2015-01-01	Assembled	66	218029	4884536	Salmonella enterica;100.0%	50	10514	3.41	SAL_LA9922AA_AS
FOO_2016_UnitedStates_California_NA_SRR3928698_SAL_LA9921AA_AS	SAL_GA4948AA	CDPHFDLB-F1605029-001	SRR3928698;ILLUMINA;Paired;500;SRX1958352;719774870;223	SAL_GA4948AA	Food	Dairy	Raw Milk	2016	5			North America	United States	California						Dublin				FDA Center for Food Safety and Applied Nutrition			PRJNA277983	SRP063984	SAMN05367109	SRS1568796	2016-07-18	2015-01-01	Assembled	149	65976	4809952	Salmonella enterica;100.0%	135	26023	3.41	SAL_LA9921AA_AS
HUM_2016_UnitedStates_noReg_NA_SRR3930241_SAL_MA0382AA_AS	SAL_GA5113AA	PNUSAS002704	SRR3930241;ILLUMINA;Paired;;SRX1959800;366454272;227	SAL_GA5113AA	Human	Human	Age: 10-19	2016	5			North America	United States							Dublin				PulseNet Next Generation Subtyping Methods Unit			PRJNA230403	SRP040281	SAMN05360266	SRS1569913	2016-07-19	2016-07-19	Assembled	73	421070	4989383	Salmonella enterica;100.0%	47	3142	3.41	SAL_MA0382AA_AS
HUM_2016_UnitedStates_noReg_NA_SRR3933669_SAL_MA1218AA_AS	SAL_GA5460AA	PNUSAS002623	SRR3933669;ILLUMINA;Paired;;SRX1963010;451989252;234	SAL_GA5460AA	Human	Human	Age: 60-69; stool	2016	6			North America	United States							Dublin (Predicted)				PulseNet Next Generation Subtyping Methods Unit			PRJNA230403	SRP040281	SAMN05271617	SRS1572833	2016-07-21	2016-07-20	Assembled	90	421015	4968838	Salmonella enterica;100.0%	40	2578	3.41	SAL_MA1218AA_AS
HUM_2016_UnitedStates_noReg_NA_SRR3933665_SAL_MA1205AA_AS	SAL_GA5473AA	PNUSAS002619	SRR3933665;ILLUMINA;Paired;;SRX1962997;527888130;231	SAL_GA5473AA	Human	Human	Age: 40-49; blood	2016	5			North America	United States							Dublin (Predicted)				PulseNet Next Generation Subtyping Methods Unit			PRJNA230403	SRP040281	SAMN05271613	SRS1572820	2016-07-21	2016-07-20	Assembled	108	494425	4884098	Salmonella enterica;100.0%	41	2180	3.41	SAL_MA1205AA_AS
BOV_2003_Austria_noReg_EU_traces-0kSfkhM_SAL_MA1037AA_AS	SAL_GA5792AA	CK_03/00000995	traces-0kSfkhM;ILLUMINA;Paired;;NA;179561214;203	SAL_GA5792AA	Livestock	Bovine	Cow	2003				Europe	Austria							Dublin	I		1,9,12:g,p:-	C. Kornschober (Austria)							2016-07-22	2017-01-24	Assembled	37	56606	4836617	Salmonella enterica;100.0%	179	37665	3.41	SAL_MA1037AA_AS
BOV_2014_Sweden_noReg_EU_ERR1201733_SAL_MA2789AA_AS	SAL_GA6274AA	14BKT027598	ERR1201733;ILLUMINA;Paired;800;ERX1273958;655478460;270	SAL_GA6274AA	Livestock	Bovine	Cattle; Farm	2014				Europe	Sweden							Dublin (Predicted)	I			National Veterinary Institute (SVA)			PRJEB12354	ERP013822	SAMEA3724080	ERS1031229	2016-08-03	2016-08-03	Assembled	133	416096	4895485	Salmonella enterica;99.0%	88	5477	3.51	SAL_MA2789AA_AS
BOV_2014_Sweden_noReg_EU_ERR1201732_SAL_MA2788AA_AS	SAL_GA6275AA	14BKT023454	ERR1201732;ILLUMINA;Paired;800;ERX1273957;491177432;284	SAL_GA6275AA	Livestock	Bovine	Cattle; Farm	2014				Europe	Sweden							Dublin (Predicted)	I			National Veterinary Institute (SVA)			PRJEB12354	ERP013822	SAMEA3724079	ERS1031228	2016-08-03	2016-08-03	Assembled	100	405793	4888539	Salmonella enterica;100.0%	79	4000	3.51	SAL_MA2788AA_AS
BOV_2014_Sweden_noReg_EU_ERR1201731_SAL_MA2787AA_AS	SAL_GA6276AA	14BKT023034	ERR1201731;ILLUMINA;Paired;800;ERX1273956;989148028;253	SAL_GA6276AA	Livestock	Bovine	Cattle; Farm	2014				Europe	Sweden							Dublin (Predicted)	I			National Veterinary Institute (SVA)			PRJEB12354	ERP013822	SAMEA3724078	ERS1031227	2016-08-03	2016-08-03	Assembled	202	417032	4888153	Salmonella enterica;100.0%	79	2383	3.51	SAL_MA2787AA_AS
BOV_2014_Sweden_noReg_EU_ERR1201730_SAL_MA2786AA_AS	SAL_GA6277AA	14BKT011756	ERR1201730;ILLUMINA;Paired;800;ERX1273955;651374306;253	SAL_GA6277AA	Livestock	Bovine	Cattle; Farm	2014				Europe	Sweden							Dublin (Predicted)	I			National Veterinary Institute (SVA)			PRJEB12354	ERP013822	SAMEA3724077	ERS1031226	2016-08-03	2016-08-03	Assembled	132	478550	4900556	Salmonella enterica;99.22%	115	3695	3.51	SAL_MA2786AA_AS
BOV_2014_Sweden_noReg_EU_ERR1201729_SAL_MA2785AA_AS	SAL_GA6278AA	14BKT008734	ERR1201729;ILLUMINA;Paired;800;ERX1273954;856391168;256	SAL_GA6278AA	Livestock	Bovine	Cattle; Farm	2014				Europe	Sweden							Dublin (Predicted)	I			National Veterinary Institute (SVA)			PRJEB12354	ERP013822	SAMEA3724076	ERS1031225	2016-08-03	2016-08-03	Assembled	174	407546	4898507	Salmonella enterica;100.0%	108	3795	3.51	SAL_MA2785AA_AS
BOV_2014_Sweden_noReg_EU_ERR1201728_SAL_MA2784AA_AS	SAL_GA6279AA	14BKT005257	ERR1201728;ILLUMINA;Paired;800;ERX1273953;512607574;257	SAL_GA6279AA	Livestock	Bovine	Cattle; Farm	2014				Europe	Sweden							Dublin (Predicted)	I			National Veterinary Institute (SVA)			PRJEB12354	ERP013822	SAMEA3724075	ERS1031224	2016-08-03	2016-08-03	Assembled	104	405822	4902766	Salmonella enterica;100.0%	106	6242	3.51	SAL_MA2784AA_AS
BOV_2013_Sweden_noReg_EU_ERR1201727_SAL_MA2783AA_AS	SAL_GA6280AA	13BKT092458	ERR1201727;ILLUMINA;Paired;800;ERX1273952;578402960;268	SAL_GA6280AA	Livestock	Bovine	Cattle; Farm	2013				Europe	Sweden							Dublin (Predicted)	I			National Veterinary Institute (SVA)			PRJEB12354	ERP013822	SAMEA3724074	ERS1031223	2016-08-03	2016-08-03	Assembled	119	477891	4855188	Salmonella enterica;98.83%	73	5062	3.51	SAL_MA2783AA_AS
BOV_2013_Sweden_noReg_EU_ERR1201726_SAL_MA2782AA_AS	SAL_GA6281AA	13BKT092147	ERR1201726;ILLUMINA;Paired;800;ERX1273951;647518016;268	SAL_GA6281AA	Livestock	Bovine	Cattle; Farm	2013				Europe	Sweden							Dublin (Predicted)	I			National Veterinary Institute (SVA)			PRJEB12354	ERP013822	SAMEA3724073	ERS1031222	2016-08-03	2016-08-03	Assembled	132	477891	4894396	Salmonella enterica;100.0%	89	4892	3.51	SAL_MA2782AA_AS
BOV_2013_Sweden_noReg_EU_ERR1201725_SAL_MA2781AA_AS	SAL_GA6282AA	13BKT083727	ERR1201725;ILLUMINA;Paired;800;ERX1273950;433207592;271	SAL_GA6282AA	Livestock	Bovine	Cattle; Farm	2013				Europe	Sweden							Dublin (Predicted)	I			NATIONAL VETERINARY INSTITUTE (SVA)			PRJEB12354	ERP013822	SAMEA3724072	ERS1031221	2016-08-03	2016-08-03	Assembled	88	417741	4898634	Salmonella enterica;99.09%	97	6862	3.51	SAL_MA2781AA_AS
BOV_2013_Sweden_noReg_EU_ERR1201724_SAL_MA2780AA_AS	SAL_GA6283AA	13BKT078060	ERR1201724;ILLUMINA;Paired;800;ERX1273949;715036320;272	SAL_GA6283AA	Livestock	Bovine	Cattle; Farm	2013				Europe	Sweden							Dublin (Predicted)	I			National Veterinary Institute (SVA)			PRJEB12354	ERP013822	SAMEA3724071	ERS1031220	2016-08-03	2016-08-03	Assembled	146	416299	4887536	Salmonella enterica;100.0%	61	3262	3.51	SAL_MA2780AA_AS
BOV_2012_Sweden_noReg_EU_ERR1201723_SAL_MA2779AA_AS	SAL_GA6284AA	12BKT069449	ERR1201723;ILLUMINA;Paired;800;ERX1273948;350909350;275	SAL_GA6284AA	Livestock	Bovine	Cattle; Farm	2012				Europe	Sweden							Dublin (Predicted)	I			National Veterinary Institute (SVA)			PRJEB12354	ERP013822	SAMEA3724070	ERS1031219	2016-08-03	2016-08-03	Assembled	71	416511	4888280	Salmonella enterica;100.0%	66	4395	3.51	SAL_MA2779AA_AS
BOV_2012_Sweden_noReg_EU_ERR1201722_SAL_MA2778AA_AS	SAL_GA6285AA	12BKT065575	ERR1201722;ILLUMINA;Paired;800;ERX1273947;446910300;261	SAL_GA6285AA	Livestock	Bovine	Cattle; Farm	2012				Europe	Sweden							Dublin (Predicted)	I			National Veterinary Institute (SVA)			PRJEB12354	ERP013822	SAMEA3724069	ERS1031218	2016-08-03	2016-08-03	Assembled	91	405694	4899498	Salmonella enterica;98.13%	95	6356	3.51	SAL_MA2778AA_AS
BOV_2011_Sweden_noReg_EU_ERR1201721_SAL_MA2777AA_AS	SAL_GA6286AA	11BKT065504	ERR1201721;ILLUMINA;Paired;800;ERX1273946;721506112;272	SAL_GA6286AA	Livestock	Bovine	Cattle; Farm	2011				Europe	Sweden							Dublin (Predicted)	I			National Veterinary Institute (SVA)			PRJEB12354	ERP013822	SAMEA3724068	ERS1031217	2016-08-03	2016-08-03	Assembled	147	405595	4892518	Salmonella enterica;98.86%	89	4491	3.51	SAL_MA2777AA_AS
BOV_2011_Sweden_noReg_EU_ERR1201720_SAL_MA2776AA_AS	SAL_GA6287AA	11BKT008593	ERR1201720;ILLUMINA;Paired;800;ERX1273945;160233008;274	SAL_GA6287AA	Livestock	Bovine	Cattle; Farm	2011				Europe	Sweden							Dublin (Predicted)	I			National Veterinary Institute (SVA)			PRJEB12354	ERP013822	SAMEA3724067	ERS1031216	2016-08-03	2016-08-03	Assembled	32	107339	4886705	Salmonella enterica;100.0%	129	42657	3.51	SAL_MA2776AA_AS
BOV_2011_Sweden_noReg_EU_ERR1201719_SAL_MA2775AA_AS	SAL_GA6288AA	11BKT008125	ERR1201719;ILLUMINA;Paired;800;ERX1273944;849931130;227	SAL_GA6288AA	Livestock	Bovine	Cattle; Farm	2011				Europe	Sweden							Dublin (Predicted)	I			National Veterinary Institute (SVA)			PRJEB12354	ERP013822	SAMEA3724066	ERS1031215	2016-08-03	2016-08-03	Assembled	173	402169	4901001	Salmonella enterica;99.16%	105	3335	3.51	SAL_MA2775AA_AS
BOV_2009_Sweden_noReg_EU_ERR1201718_SAL_MA2774AA_AS	SAL_GA6289AA	09BKT077890	ERR1201718;ILLUMINA;Paired;800;ERX1273943;372437240;274	SAL_GA6289AA	Livestock	Bovine	Cattle; Farm	2009				Europe	Sweden							Dublin (Predicted)	I			National Veterinary Institute (SVA)			PRJEB12354	ERP013822	SAMEA3724065	ERS1031214	2016-08-03	2016-08-03	Assembled	76	416858	4890433	Salmonella enterica;100.0%	79	4441	3.51	SAL_MA2774AA_AS
BOV_2009_Sweden_noReg_EU_ERR1201717_SAL_MA2773AA_AS	SAL_GA6290AA	09BKT066343	ERR1201717;ILLUMINA;Paired;800;ERX1273942;454853700;255	SAL_GA6290AA	Livestock	Bovine	Cattle; Farm	2009				Europe	Sweden							Dublin (Predicted)	I			National Veterinary Institute (SVA)			PRJEB12354	ERP013822	SAMEA3724064	ERS1031213	2016-08-03	2016-08-03	Assembled	92	402223	4895328	Salmonella enterica;98.99%	88	4837	3.51	SAL_MA2773AA_AS
BOV_2009_Sweden_noReg_EU_ERR1201716_SAL_MA2772AA_AS	SAL_GA6291AA	09BKT053882	ERR1201716;ILLUMINA;Paired;800;ERX1273941;596445602;263	SAL_GA6291AA	Livestock	Bovine	Cattle; Farm	2009				Europe	Sweden							Dublin (Predicted)	I			National Veterinary Institute (SVA)			PRJEB12354	ERP013822	SAMEA3724063	ERS1031212	2016-08-03	2016-08-03	Assembled	121	404397	4898654	Salmonella enterica;99.09%	100	4807	3.51	SAL_MA2772AA_AS
BOV_2009_Sweden_noReg_EU_ERR1201715_SAL_MA2771AA_AS	SAL_GA6292AA	09BKT051452	ERR1201715;ILLUMINA;Paired;800;ERX1273940;1004837816;188	SAL_GA6292AA	Livestock	Bovine	Cattle; Farm	2009				Europe	Sweden								I			NATIONAL VETERINARY INSTITUTE (SVA)			PRJEB12354	ERP013822	SAMEA3724062	ERS1031211	2016-08-03	2016-08-03	Assembled	204	404404	4903622	Salmonella enterica;100.0%	134	3313	3.51	SAL_MA2771AA_AS
BOV_2009_Sweden_noReg_EU_ERR1201714_SAL_MA2770AA_AS	SAL_GA6293AA	09BKT040994	ERR1201714;ILLUMINA;Paired;800;ERX1273939;1193905440;270	SAL_GA6293AA	Livestock	Bovine	Cattle; Farm	2009				Europe	Sweden							Dublin (Predicted)	I			National Veterinary Institute (SVA)			PRJEB12354	ERP013822	SAMEA3724061	ERS1031210	2016-08-03	2016-08-03	Assembled	244	405595	4886743	Salmonella enterica;100.0%	66	2833	3.51	SAL_MA2770AA_AS
BOV_2009_Sweden_noReg_EU_ERR1201713_SAL_MA2769AA_AS	SAL_GA6294AA	09BKT036077	ERR1201713;ILLUMINA;Paired;800;ERX1273938;369554064;276	SAL_GA6294AA	Livestock	Bovine	Cattle; Farm	2009				Europe	Sweden							Dublin (Predicted)	I			National Veterinary Institute (SVA)			PRJEB12354	ERP013822	SAMEA3724060	ERS1031209	2016-08-03	2016-08-03	Assembled	75	402361	4899111	Salmonella enterica;100.0%	91	6183	3.51	SAL_MA2769AA_AS
BOV_2009_Sweden_noReg_EU_ERR1201712_SAL_MA2768AA_AS	SAL_GA6295AA	09BKT035544	ERR1201712;ILLUMINA;Paired;800;ERX1273937;909351322;241	SAL_GA6295AA	Livestock	Bovine	Cattle; Farm	2009				Europe	Sweden							Dublin (Predicted)	I			National Veterinary Institute (SVA)			PRJEB12354	ERP013822	SAMEA3724059	ERS1031208	2016-08-03	2016-08-03	Assembled	185	307260	4901347	Salmonella enterica;99.15%	109	3028	3.51	SAL_MA2768AA_AS
BOV_2009_Sweden_noReg_EU_ERR1201711_SAL_MA2767AA_AS	SAL_GA6296AA	09BKT035000	ERR1201711;ILLUMINA;Paired;800;ERX1273936;946317120;265	SAL_GA6296AA	Livestock	Bovine	Cattle; Farm	2009				Europe	Sweden							Dublin (Predicted)	I			National Veterinary Institute (SVA)			PRJEB12354	ERP013822	SAMEA3724058	ERS1031207	2016-08-03	2016-08-03	Assembled	193	379648	4897035	Salmonella enterica;100.0%	85	4493	3.51	SAL_MA2767AA_AS
BOV_2008_Sweden_noReg_EU_ERR1201710_SAL_MA2766AA_AS	SAL_GA6297AA	08BKT076808	ERR1201710;ILLUMINA;Paired;800;ERX1273935;393481368;282	SAL_GA6297AA	Livestock	Bovine	Cattle; Farm	2008				Europe	Sweden							Dublin (Predicted)	I			National Veterinary Institute (SVA)			PRJEB12354	ERP013822	SAMEA3724057	ERS1031206	2016-08-03	2016-08-03	Assembled	80	402169	4894083	Salmonella enterica;100.0%	77	5754	3.51	SAL_MA2766AA_AS
BOV_2008_Sweden_noReg_EU_ERR1201709_SAL_MA2765AA_AS	SAL_GA6298AA	08BKT048203	ERR1201709;ILLUMINA;Paired;800;ERX1273934;275326016;272	SAL_GA6298AA	Livestock	Bovine	Cattle; Farm	2008				Europe	Sweden							Dublin (Predicted)	I			National Veterinary Institute (SVA)			PRJEB12354	ERP013822	SAMEA3724056	ERS1031205	2016-08-03	2016-08-03	Assembled	56	402357	4895641	Salmonella enterica;100.0%	98	8754	3.51	SAL_MA2765AA_AS
BOV_2008_Sweden_noReg_EU_ERR1201708_SAL_MA2764AA_AS	SAL_GA6299AA	08BKT038205	ERR1201708;ILLUMINA;Paired;800;ERX1273933;1602274408;266	SAL_GA6299AA	Livestock	Bovine	Cattle; Farm	2008				Europe	Sweden							Dublin (Predicted)	I			National Veterinary Institute (SVA)			PRJEB12354	ERP013822	SAMEA3724055	ERS1031204	2016-08-03	2016-08-03	Assembled	327	478432	4894797	Salmonella enterica;100.0%	88	3294	3.51	SAL_MA2764AA_AS
BOV_2008_Sweden_noReg_EU_ERR1201707_SAL_MA2763AA_AS	SAL_GA6300AA	08BKT036322	ERR1201707;ILLUMINA;Paired;800;ERX1273932;1009407980;238	SAL_GA6300AA	Livestock	Bovine	Cattle; Farm	2008				Europe	Sweden							Dublin (Predicted)	I			National Veterinary Institute (SVA)			PRJEB12354	ERP013822	SAMEA3724054	ERS1031203	2016-08-03	2016-08-03	Assembled	206	477559	4892529	Salmonella enterica;100.0%	89	1988	3.51	SAL_MA2763AA_AS
BOV_2008_Sweden_noReg_EU_ERR1201706_SAL_MA2762AA_AS	SAL_GA6301AA	08BKT035446	ERR1201706;ILLUMINA;Paired;800;ERX1273931;443404580;235	SAL_GA6301AA	Livestock	Bovine	Cattle; Farm	2008				Europe	Sweden							Dublin (Predicted)	I			National Veterinary Institute (SVA)			PRJEB12354	ERP013822	SAMEA3724053	ERS1031202	2016-08-03	2016-08-03	Assembled	90	402475	4899458	Salmonella enterica;100.0%	106	3705	3.51	SAL_MA2762AA_AS
HUM_2016_UnitedStates_Wyoming_NA_SRR4040233_SAL_MA5324AA_AS	SAL_GA7467AA	PNUSAS003410	SRR4040233;ILLUMINA;Paired;;SRX2031346;721662200;245	SAL_GA7467AA	Human	Human	Age: 60-69; stool	2016	5			North America	United States	Wyoming						Dublin				PulseNet Next Generation Subtyping Methods Unit			PRJNA230403	SRP040281	SAMN05568565	SRS1625402	2016-08-19	2016-08-18	Assembled	148	494421	4876073	Salmonella enterica;100.0%	28	1821	3.51	SAL_MA5324AA_AS
HUM_2014_UnitedStates_noReg_NA_SRR4044681_SAL_MA6314AA_AS	SAL_GA7781AA	2014AM-0944	SRR4044681;ILLUMINA;Paired;;SRX2035545;532554792;231	SAL_GA7781AA	Human	Human	Age: 80-89; blood	2014	3			North America	United States							Dublin (Predicted)				Centers for Disease Control and Prevention Enteric Diseases Laboratory Branch			PRJNA287785	SRP082403	SAMN05596824	SRS1629442	2016-08-20	2016-08-19	Assembled	106	494424	4982023	Salmonella enterica;100.0%	36	412	3.51	SAL_MA6314AA_AS
HUM_2014_UnitedStates_noReg_NA_SRR4044634_SAL_MA6267AA_AS	SAL_GA7828AA	2014AM-0756	SRR4044634;ILLUMINA;Paired;;SRX2035498;859505662;239	SAL_GA7828AA	Human	Human	Age: 90-99; stool	2014	5			North America	United States							Dublin (Predicted)				Centers for Disease Control and Prevention Enteric Diseases Laboratory Branch			PRJNA287785	SRP082403	SAMN05596753	SRS1629395	2016-08-20	2016-08-19	Assembled	173	478713	4943428	Salmonella enterica;100.0%	43	406	3.51	SAL_MA6267AA_AS
HUM_2016_UnitedStates_noReg_NA_SRR4046920_SAL_MA6485AA_AS	SAL_GA8109AA	PNUSAS003346	SRR4046920;ILLUMINA;Paired;;SRX2037782;676029928;233	SAL_GA8109AA	Human	Human	Age: 40-49; stool	2016	7			North America	United States							Dublin				PulseNet Next Generation Subtyping Methods Unit			PRJNA230403	SRP040281	SAMN05558771	SRS1631496	2016-08-24	2016-08-22	Assembled	138	494425	4876471	Salmonella enterica;100.0%	36	826	3.51	SAL_MA6485AA_AS
BOV_2015_UnitedStates_SouthDakota_NA_SRR4046492_SAL_MA6439AA_AS	SAL_GA8155AA	ADRDL15-24097	SRR4046492;ILLUMINA;Paired;500;SRX2037373;147020784;228	SAL_GA8155AA	Livestock	Bovine	bos taurus:ncbitaxon_9913, bovine:foodon_03414374, liver:uberon_0002107; beef; bovine liver (bos taurus)	2015	11			North America	United States	South Dakota						Dublin (Predicted)				FDA Center for Food Safety and Applied Nutrition			PRJNA280335	SRP059853	SAMN04993580	SRS1631132	2016-08-24	2015-01-01	Assembled	29	299909	4979982	Salmonella enterica;100.0%	55	14347	3.51	SAL_MA6439AA_AS
BOV_2015_UnitedStates_SouthDakota_NA_SRR4046486_SAL_MA6433AA_AS	SAL_GA8161AA	ADRDL15-23573	SRR4046486;ILLUMINA;Paired;500;SRX2037367;260707516;223	SAL_GA8161AA	Livestock	Bovine	Bovine lung (Bos taurus)	2015	10			North America	United States	South Dakota						Dublin (Predicted)				FDA Center for Food Safety and Applied Nutrition			PRJNA280335	SRP059853	SAMN04993574	SRS1631126	2016-08-24	2015-01-01	Assembled	52	189378	4984142	Salmonella enterica;100.0%	64	8042	3.51	SAL_MA6433AA_AS
BOV_2015_UnitedStates_Minnesota_NA_SRR4046485_SAL_MA6432AA_AS	SAL_GA8162AA	ADRDL15-23024	SRR4046485;ILLUMINA;Paired;500;SRX2037366;687292200;175	SAL_GA8162AA	Livestock	Bovine	bos taurus:ncbitaxon_9913, bovine:foodon_03414374, liver:uberon_0002107; beef; bovine liver (bos taurus)	2015	10			North America	United States	Minnesota						Dublin (Predicted)				FDA Center for Food Safety and Applied Nutrition			PRJNA280335	SRP059853	SAMN04993573	SRS1631125	2016-08-24	2015-01-01	Assembled	137	420910	4984076	Salmonella enterica;100.0%	48	748	3.51	SAL_MA6432AA_AS
BOV_2016_UnitedStates_SouthDakota_NA_SRR4095271_SAL_MA6912AA_AS	SAL_GA8468AA	ADRDL16-1726	SRR4095271;ILLUMINA;Paired;500;SRX2065089;297424128;212	SAL_GA8468AA	Livestock	Bovine	bos taurus:ncbitaxon_9913, bovine:foodon_03414374, liver:uberon_0002107; beef; bovine liver (bos taurus)	2016	1			North America	United States	South Dakota						Dublin (Predicted)				FDA Center for Food Safety and Applied Nutrition			PRJNA280335	SRP059853	SAMN04993639	SRS1656485	2016-08-30	2015-01-01	Assembled	59	405628	4981142	Salmonella enterica;100.0%	54	3345	3.51	SAL_MA6912AA_AS
BOV_2016_UnitedStates_SouthDakota_NA_SRR4095268_SAL_MA6909AA_AS	SAL_GA8471AA	ADRDL16-2577	SRR4095268;ILLUMINA;Paired;500;SRX2065083;282780960;210	SAL_GA8471AA	Livestock	Bovine	Bovine lung (Bos taurus)	2016	2			North America	United States	South Dakota						Dublin (Predicted)				FDA Center for Food Safety and Applied Nutrition			PRJNA280335	SRP059853	SAMN04993608	SRS1656481	2016-08-30	2015-01-01	Assembled	56	299941	4962877	Salmonella enterica;100.0%	53	2996	3.51	SAL_MA6909AA_AS
BOV_2016_UnitedStates_SouthDakota_NA_SRR4095267_SAL_MA6908AA_AS	SAL_GA8472AA	ADRDL16-3104	SRR4095267;ILLUMINA;Paired;500;SRX2065082;272142314;211	SAL_GA8472AA	Livestock	Bovine	Bovine intestine (Bos taurus)	2016	2			North America	United States	South Dakota						Dublin (Predicted)				FDA Center for Food Safety and Applied Nutrition			PRJNA280335	SRP059853	SAMN04993607	SRS1656480	2016-08-30	2015-01-01	Assembled	54	465495	4974941	Salmonella enterica;100.0%	42	3283	3.51	SAL_MA6908AA_AS
BOV_2016_UnitedStates_SouthDakota_NA_SRR4095263_SAL_MA6904AA_AS	SAL_GA8476AA	ADRDL16-1626	SRR4095263;ILLUMINA;Paired;500;SRX2065073;87374700;225	SAL_GA8476AA	Livestock	Bovine	Bovine lung (Bos taurus)	2016	1			North America	United States	South Dakota						Dublin (Predicted)				Food and Drug Administration - Center for Food Safety and Applied Nutrition (US)			PRJNA280335	SRP059853	SAMN04993603	SRS1656473	2016-08-30	2015-01-01	Assembled	17	122891	4974294	Salmonella enterica;100.0%	81	59284	3.51	SAL_MA6904AA_AS
BOV_2016_UnitedStates_SouthDakota_NA_SRR4095262_SAL_MA6903AA_AS	SAL_GA8477AA	ADRDL16-955	SRR4095262;ILLUMINA;Paired;500;SRX2065067;397527828;223	SAL_GA8477AA	Livestock	Bovine	Calf swab (Bos taurus)	2016	1			North America	United States	South Dakota						Dublin (Predicted)				FDA Center for Food Safety and Applied Nutrition			PRJNA280335	SRP059853	SAMN04993602	SRS1656469	2016-08-30	2015-01-01	Assembled	80	494424	4940568	Salmonella enterica;100.0%	37	2232	3.51	SAL_MA6903AA_AS
BOV_2016_UnitedStates_SouthDakota_NA_SRR4095260_SAL_MA6901AA_AS	SAL_GA8479AA	ADRDL16-2282	SRR4095260;ILLUMINA;Paired;500;SRX2065065;292687464;222	SAL_GA8479AA	Livestock	Bovine	bos taurus:ncbitaxon_9913, cattle calf:foodon_03411349, liver:uberon_0002107; beef; calf liver (bos taurus)	2016	2			North America	United States	South Dakota						Dublin (Predicted)				FDA Center for Food Safety and Applied Nutrition			PRJNA280335	SRP059853	SAMN04993600	SRS1656466	2016-08-30	2015-01-01	Assembled	59	420950	4960638	Salmonella enterica;97.06%	44	3691	3.51	SAL_MA6901AA_AS
FOO_2005_Ethiopia_AddisAbaba_AF_SRR4243078_SAL_MA7732AA_AS	SAL_GA9181AA	CFSAN031532	SRR4243078;ILLUMINA;Paired;300;SRX2164085;420042056;148	SAL_GA9181AA	Food	Ovine/Goat (Caprinae)	ovine meat	2005	1			Africa	Ethiopia	Addis Ababa		Addis Ababa		9.01916	38.7349	Dublin	I			FDA Center for Food Safety and Applied Nutrition			PRJNA275961	SRP057873	SAMN03577065	SRS1692054	2016-09-15	2015-01-01	Assembled	86	492695	4879382	Salmonella enterica;100.0%	41	1028	3.51	SAL_MA7732AA_AS
FOO_2005_Ethiopia_AddisAbaba_AF_SRR4243077_SAL_MA7731AA_AS	SAL_GA9182AA	CFSAN031531	SRR4243077;ILLUMINA;Paired;300;SRX2164084;427568316;147	SAL_GA9182AA	Food	Bovine	bovine meat food product:foodon_00001134, meat minced:foodon_03315526; beef; bovine minced meat	2005	1			Africa	Ethiopia	Addis Ababa		Addis Ababa		9.01916	38.7349	Dublin	I			FDA Center for Food Safety and Applied Nutrition			PRJNA275961	SRP057873	SAMN03577064	SRS1692053	2016-09-15	2015-01-01	Assembled	88	478226	4836251	Salmonella enterica;100.0%	39	1117	3.51	SAL_MA7731AA_AS
ANI_2005_Ethiopia_AddisAbaba_AF_SRR4243076_SAL_MA7730AA_AS	SAL_GA9183AA	CFSAN031530	SRR4243076;ILLUMINA;Paired;300;SRX2164083;561116544;148	SAL_GA9183AA	Livestock	Swine	swine meat	2005	1			Africa	Ethiopia	Addis Ababa		Addis Ababa		9.01916	38.7349	Dublin	I			FDA Center for Food Safety and Applied Nutrition			PRJNA275961	SRP057873	SAMN03577063	SRS1692052	2016-09-15	2015-01-01	Assembled	115	494301	4878279	Salmonella enterica;100.0%	36	697	3.51	SAL_MA7730AA_AS
HUM_2016_UnitedStates_noReg_NA_SRR4244398_SAL_MA7777AA_AS	SAL_GA9277AA	PNUSAS003871	SRR4244398;ILLUMINA;Paired;;SRX2164903;662330290;215	SAL_GA9277AA	Human	Human	Age: 70-79; blood	2016	7			North America	United States							Dublin				PulseNet Next Generation Subtyping Methods Unit			PRJNA230403	SRP040281	SAMN05736449	SRS1692840	2016-09-16	2016-09-15	Assembled	132	356410	4985637	Salmonella enterica;100.0%	54	3526	3.51	SAL_MA7777AA_AS
BOV_2015_UnitedStates_Maryland_NA_SRR4280632_SAL_MA8106AA_AS	SAL_GA9485AA	CVM N62956	SRR4280632;ILLUMINA;Paired;;SRX2182287;360241050;255	SAL_GA9485AA	Livestock	Bovine	Ground beef	2015				North America	United States	Maryland						Dublin				FDA			PRJNA292661	SRP063697	SAMN05771791	SRS1706219	2016-09-22	2016-09-21	Assembled	72	420863	4967459	Salmonella enterica;100.0%	44	1090	3.51	SAL_MA8106AA_AS
BOV_2016_UnitedStates_NewYork_NA_SRR4292616_SAL_MA8590AA_AS	SAL_GA9766AA	NYVetLIRN-12	SRR4292616;ILLUMINA;Paired;500;SRX2188099;398629836;243	SAL_GA9766AA	Livestock	Bovine	bos taurus lung	2016	5			North America	United States	New York						Dublin				FDA Center for Food Safety and Applied Nutrition			PRJNA324570	SRP090352	SAMN05710969	SRS1710910	2016-09-24	2015-01-01	Assembled	80	74334	4936261	Salmonella enterica;100.0%	110	18764	3.51	SAL_MA8590AA_AS
BOV_2016_UnitedStates_NewYork_NA_SRR4292612_SAL_MA8587AA_AS	SAL_GA9770AA	NYVetLIRN-8	SRR4292612;ILLUMINA;Paired;500;SRX2188095;498115870;245	SAL_GA9770AA	Livestock	Bovine	bos taurus intestine	2016	4			North America	United States	New York						Dublin				FDA Center for Food Safety and Applied Nutrition			PRJNA324570	SRP090352	SAMN05710973	SRS1710906	2016-09-24	2015-01-01	Assembled	100	97030	4957484	Salmonella enterica;100.0%	93	15217	3.51	SAL_MA8587AA_AS
BOV_2016_UnitedStates_Texas_NA_SRR4292607_SAL_MA8482AA_AS	SAL_GA9775AA	NYVetLIRN-3	SRR4292607;ILLUMINA;Paired;500;SRX2188090;395861094;243	SAL_GA9775AA	Livestock	Bovine	bos taurus lung	2016	1			North America	United States	Texas						Dublin				FDA Center for Food Safety and Applied Nutrition			PRJNA324570	SRP090352	SAMN05710827	SRS1710905	2016-09-24	2015-01-01	Assembled	79	107429	4962907	Salmonella enterica;100.0%	104	15792	3.51	SAL_MA8482AA_AS
BOV_2016_UnitedStates_SouthDakota_NA_SRR4345507_SAL_NA0323AA_AS	SAL_HA0227AA	ADRDL-16-7090	SRR4345507;ILLUMINA;Paired;500;SRX2212404;616982016;224	SAL_HA0227AA	Livestock	Bovine	bos taurus:ncbitaxon_9913, liver:uberon_0002107; beef; liver (bos taurus)	2016	4			North America	United States	South Dakota						Dublin				FDA Center for Food Safety and Applied Nutrition			PRJNA280335	SRP059853	SAMN05781469	SRS1729386	2016-10-07	2015-01-01	Assembled	123	478715	4983306	Salmonella enterica;97.14%	45	2324	3.51	SAL_NA0323AA_AS
HUM_2014_UnitedStates_noReg_NA_SRR4420948_SAL_NA1406AA_AS	SAL_HA0600AA	2014AM-1442	SRR4420948;ILLUMINA;Paired;;SRX2243272;747664572;218	SAL_HA0600AA	Human	Human	Age: 0-4; blood	2014	7			North America	United States							Dublin (Predicted)				Centers for Disease Control and Prevention Enteric Diseases Laboratory Branch			PRJNA287785	SRP082403	SAMN05907763	SRS1744279	2016-10-14	2016-10-13	Assembled	150	494424	4983324	Salmonella enterica;100.0%	39	303	3.51	SAL_NA1406AA_AS
HUM_2014_UnitedStates_noReg_NA_SRR4420897_SAL_NA1377AA_AS	SAL_HA0649AA	2014AM-2142	SRR4420897;ILLUMINA;Paired;;SRX2243221;700202880;234	SAL_HA0649AA	Human	Human	Age: 50-59; blood	2014	7			North America	United States							Dublin (Predicted)				Centers for Disease Control and Prevention Enteric Diseases Laboratory Branch			PRJNA287785	SRP082403	SAMN05907713	SRS1744230	2016-10-14	2016-10-13	Assembled	140	494424	4971868	Salmonella enterica;93.34%	39	429	3.51	SAL_NA1377AA_AS
BOV_2016_UnitedStates_Minnesota_NA_SRR4420695_SAL_NA3215AA_AS	SAL_HA0693AA	E2016015302	SRR4420695;ILLUMINA;Paired;500;SRX2243020;269968186;239	SAL_HA0693AA	Livestock	Bovine	ground beef food product:foodon_00001282; beef; ground beef	2016	9			North America	United States	Minnesota						Dublin				FDA Center for Food Safety and Applied Nutrition			PRJNA215333	SRP032981	SAMN05898815	SRS1744032	2016-10-14	2015-01-01	Assembled	55	278299	4881698	Salmonella enterica;97.73%	48	11602	3.51	SAL_NA3215AA_AS
ENV_2015_UnitedStates_Washington_NA_SRR4417882_SAL_NA0901AA_AS	SAL_HA0809AA	OSF048189	SRR4417882;ILLUMINA;Paired;500;SRX2240237;218035710;279	SAL_HA0809AA	Environment	ND/Others	environmental	2015	10			North America	United States	Washington						Dublin (Predicted)				FDA Center for Food Safety and Applied Nutrition			PRJNA186035	SRP018785	SAMN04572767	SRS1741926	2016-10-14	2015-01-01	Assembled	43	421065	4984567	Salmonella enterica;96.97%	47	2705	3.51	SAL_NA0901AA_AS
ENV_2015_UnitedStates_Washington_NA_SRR4417881_SAL_NA0900AA_AS	SAL_HA0810AA	OSF048190	SRR4417881;ILLUMINA;Paired;500;SRX2240236;299704572;278	SAL_HA0810AA	Environment	ND/Others	environmental	2015	10			North America	United States	Washington						Dublin (Predicted)				FDA Center for Food Safety and Applied Nutrition			PRJNA186035	SRP018785	SAMN04572768	SRS1741925	2016-10-14	2015-01-01	Assembled	60	418108	4983267	Salmonella enterica;100.0%	45	1662	3.51	SAL_NA0900AA_AS
ENV_2015_UnitedStates_Washington_NA_SRR4417880_SAL_NA0899AA_AS	SAL_HA0811AA	OSF048191	SRR4417880;ILLUMINA;Paired;500;SRX2240235;590716038;253	SAL_HA0811AA	Environment	ND/Others	environmental	2015	10			North America	United States	Washington						Dublin (Predicted)				FDA Center for Food Safety and Applied Nutrition			PRJNA186035	SRP018785	SAMN04572769	SRS1741924	2016-10-14	2015-01-01	Assembled	118	421059	4983870	Salmonella enterica;96.88%	47	1266	3.51	SAL_NA0899AA_AS
ENV_2015_UnitedStates_Washington_NA_SRR4417879_SAL_NA0970AA_AS	SAL_HA0812AA	OSF048192	SRR4417879;ILLUMINA;Paired;500;SRX2240234;242772954;267	SAL_HA0812AA	Environment	ND/Others	environmental	2015	10			North America	United States	Washington						Dublin (Predicted)				FDA Center for Food Safety and Applied Nutrition			PRJNA186035	SRP018785	SAMN04572770	SRS1741922	2016-10-14	2015-01-01	Assembled	48	421125	4984373	Salmonella enterica;96.97%	49	2093	3.51	SAL_NA0970AA_AS
ENV_2015_UnitedStates_Washington_NA_SRR4417878_SAL_NA0969AA_AS	SAL_HA0813AA	OSF048193	SRR4417878;ILLUMINA;Paired;500;SRX2240233;248159520;280	SAL_HA0813AA	Environment	ND/Others	environmental	2015	10			North America	United States	Washington						Dublin (Predicted)				FDA Center for Food Safety and Applied Nutrition			PRJNA186035	SRP018785	SAMN04572771	SRS1741923	2016-10-14	2015-01-01	Assembled	49	418108	4983020	Salmonella enterica;100.0%	46	2259	3.51	SAL_NA0969AA_AS
ENV_2015_UnitedStates_Washington_NA_SRR4417876_SAL_NA0930AA_AS	SAL_HA0815AA	OSF048195	SRR4417876;ILLUMINA;Paired;500;SRX2240231;247624764;282	SAL_HA0815AA	Environment	ND/Others	environmental	2015	10			North America	United States	Washington						Dublin (Predicted)				FDA Center for Food Safety and Applied Nutrition			PRJNA186035	SRP018785	SAMN04572773	SRS1741920	2016-10-14	2015-01-01	Assembled	49	420903	4984231	Salmonella enterica;97.22%	48	2287	3.51	SAL_NA0930AA_AS
ENV_2015_UnitedStates_Washington_NA_SRR4417875_SAL_NA0929AA_AS	SAL_HA0816AA	OSF048196	SRR4417875;ILLUMINA;Paired;500;SRX2240230;193600260;270	SAL_HA0816AA	Environment	ND/Others	environmental	2015	10			North America	United States	Washington						Dublin (Predicted)				FDA Center for Food Safety and Applied Nutrition			PRJNA186035	SRP018785	SAMN04572774	SRS1741919	2016-10-14	2015-01-01	Assembled	38	330655	4987926	Salmonella enterica;97.83%	54	4420	3.51	SAL_NA0929AA_AS
ENV_2015_UnitedStates_Washington_NA_SRR4417873_SAL_NA0927AA_AS	SAL_HA0818AA	OSF048198	SRR4417873;ILLUMINA;Paired;500;SRX2240228;294367704;284	SAL_HA0818AA	Environment	ND/Others	environmental	2015	10			North America	United States	Washington						Dublin (Predicted)				FDA Center for Food Safety and Applied Nutrition			PRJNA186035	SRP018785	SAMN04572776	SRS1741917	2016-10-14	2015-01-01	Assembled	59	420947	4983376	Salmonella enterica;96.97%	46	1900	3.51	SAL_NA0927AA_AS
ENV_2015_UnitedStates_Washington_NA_SRR4417872_SAL_NA0926AA_AS	SAL_HA0819AA	OSF048199	SRR4417872;ILLUMINA;Paired;500;SRX2240227;306748138;277	SAL_HA0819AA	Environment	ND/Others	environmental	2015	10			North America	United States	Washington						Dublin (Predicted)				FDA Center for Food Safety and Applied Nutrition			PRJNA186035	SRP018785	SAMN04572777	SRS1741915	2016-10-14	2015-01-01	Assembled	61	421048	4983706	Salmonella enterica;96.88%	46	1850	3.51	SAL_NA0926AA_AS
ENV_2015_UnitedStates_Washington_NA_SRR4417871_SAL_NA0925AA_AS	SAL_HA0820AA	OSF048200	SRR4417871;ILLUMINA;Paired;500;SRX2240226;205290212;278	SAL_HA0820AA	Environment	ND/Others	environmental	2015	10			North America	United States	Washington						Dublin (Predicted)				FDA Center for Food Safety and Applied Nutrition			PRJNA186035	SRP018785	SAMN04572778	SRS1741916	2016-10-14	2015-01-01	Assembled	41	272996	4989517	Salmonella enterica;97.96%	66	7780	3.51	SAL_NA0925AA_AS
ENV_2015_UnitedStates_Washington_NA_SRR4427846_SAL_NA1597AA_AS	SAL_HA1045AA	OSF048201	SRR4427846;ILLUMINA;Paired;500;SRX2249407;124879910;277	SAL_HA1045AA	Environment	ND/Others	environmental	2015	10			North America	United States	Washington						Dublin (Predicted)				FDA Center for Food Safety and Applied Nutrition			PRJNA186035	SRP018785	SAMN04572779	SRS1749387	2016-10-19	2015-01-01	Assembled	25	228027	4983461	Salmonella enterica;100.0%	61	14300	3.51	SAL_NA1597AA_AS
ENV_2015_UnitedStates_Washington_NA_SRR4427847_SAL_NA1766AA_AS	SAL_HA1046AA	OSF048202	SRR4427847;ILLUMINA;Paired;500;SRX2249406;352623700;275	SAL_HA1046AA	Environment	ND/Others	environmental	2015	10			North America	United States	Washington						Dublin (Predicted)				FDA Center for Food Safety and Applied Nutrition			PRJNA186035	SRP018785	SAMN04572780	SRS1749386	2016-10-19	2015-01-01	Assembled	70	418108	4983049	Salmonella enterica;100.0%	45	1100	3.51	SAL_NA1766AA_AS
BOV_2016_UnitedStates_Minnesota_NA_SRR5000752_SAL_NA6196AA_AS	SAL_HA2712AA	FSIS1608292	SRR5000752;ILLUMINA;Paired;300;SRX2333070;451607828;131	SAL_HA2712AA	Livestock	Bovine	comminuted beef	2016				North America	United States	Minnesota						Dublin	I			USDA FSIS			PRJNA242847	SRP040648	SAMN05991079	SRS1787121	2016-11-08	2016-11-07	Assembled	91	405773	4953082	Salmonella enterica;100.0%	48	1217	3.51	SAL_NA6196AA_AS
BOV_2016_UnitedStates_SouthDakota_NA_SRR5000237_SAL_NA6146AA_AS	SAL_HA2776AA	ADRDL-16-11965	SRR5000237;ILLUMINA;Paired;500;SRX2332689;497220596;241	SAL_HA2776AA	Livestock	Bovine	LUNG (bos taurus)	2016	6			North America	United States	South Dakota						Dublin				FDA Center for Food Safety and Applied Nutrition			PRJNA280335	SRP059853	SAMN05781524	SRS1786940	2016-11-08	2015-01-01	Assembled	100	242544	4958578	Salmonella enterica;100.0%	63	9434	3.51	SAL_NA6146AA_AS
BOV_2016_UnitedStates_Minnesota_NA_SRR5000227_SAL_NA6143AA_AS	SAL_HA2780AA	ADRDL-16-9870	SRR5000227;ILLUMINA;Paired;500;SRX2332685;439117524;243	SAL_HA2780AA	Livestock	Bovine	Fecal Swab (bos taurus)	2016	5			North America	United States	Minnesota						Dublin				FDA Center for Food Safety and Applied Nutrition			PRJNA280335	SRP059853	SAMN05781502	SRS1786936	2016-11-08	2015-01-01	Assembled	88	405793	4966456	Salmonella enterica;100.0%	42	3390	3.51	SAL_NA6143AA_AS
BOV_2016_UnitedStates_Minnesota_NA_SRR5000235_SAL_NA6141AA_AS	SAL_HA2782AA	ADRDL-16-9036	SRR5000235;ILLUMINA;Paired;500;SRX2332683;407525698;241	SAL_HA2782AA	Livestock	Bovine	LUNG (bos taurus)	2016	5			North America	United States	Minnesota						Dublin				FDA Center for Food Safety and Applied Nutrition			PRJNA280335	SRP059853	SAMN05781504	SRS1786934	2016-11-08	2015-01-01	Assembled	81	310756	4985535	Salmonella enterica;97.68%	52	6496	3.51	SAL_NA6141AA_AS
BOV_2016_UnitedStates_SouthDakota_NA_SRR5000216_SAL_NA6134AA_AS	SAL_HA2792AA	ADRDL-16-12511	SRR5000216;ILLUMINA;Paired;500;SRX2332660;350337530;235	SAL_HA2792AA	Livestock	Bovine	bos taurus:ncbitaxon_9913, liver:uberon_0002107; beef; liver (bos taurus)	2016	6			North America	United States	South Dakota						Dublin				FDA Center for Food Safety and Applied Nutrition			PRJNA280335	SRP059853	SAMN05781519	SRS1786924	2016-11-08	2015-01-01	Assembled	70	262696	4939477	Salmonella enterica;100.0%	56	7026	3.51	SAL_NA6134AA_AS
BOV_2016_UnitedStates_SouthDakota_NA_SRR5000221_SAL_NA6128AA_AS	SAL_HA2799AA	ADRDL-16-12377	SRR5000221;ILLUMINA;Paired;500;SRX2332653;371862040;242	SAL_HA2799AA	Livestock	Bovine	Feces (bos taurus)	2016	6			North America	United States	South Dakota						Dublin				FDA Center for Food Safety and Applied Nutrition			PRJNA280335	SRP059853	SAMN05781521	SRS1786917	2016-11-08	2015-01-01	Assembled	74	478600	4960925	Salmonella enterica;96.88%	42	5048	3.51	SAL_NA6128AA_AS
HUM_2016_UnitedStates_noReg_NA_SRR4841710_SAL_NA5722AA_AS	SAL_HA3080AA	PNUSAS004850	SRR4841710;ILLUMINA;Paired;;SRX2321693;343527296;238	SAL_HA3080AA	Human	Human	Age: 70-79; blood	2016	8			North America	United States							Dublin (Predicted)				PulseNet Next Generation Subtyping Methods Unit			PRJNA230403	SRP040281	SAMN05957682	SRS1777939	2016-11-08	2016-11-02	Assembled	68	420610	4979771	Salmonella enterica;100.0%	50	2503	3.51	SAL_NA5722AA_AS
BOV_2016_UnitedStates_California_NA_SRR5006476_SAL_NA6030AA_AS	SAL_HA3120AA	FSIS1608234	SRR5006476;ILLUMINA;Paired;300;SRX2338304;473977400;130	SAL_HA3120AA	Livestock	Bovine	comminuted beef	2016				North America	United States	California						Dublin	I			USDA FSIS			PRJNA242847	SRP040648	SAMN06006150	SRS1791313	2016-11-09	2016-11-08	Assembled	95	420947	4965460	Salmonella enterica;100.0%	42	1226	3.51	SAL_NA6030AA_AS
BOV_2016_UnitedStates_California_NA_SRR5006474_SAL_NA6028AA_AS	SAL_HA3122AA	FSIS1608233	SRR5006474;ILLUMINA;Paired;300;SRX2338302;429402072;132	SAL_HA3122AA	Livestock	Bovine	comminuted beef	2016				North America	United States	California						Dublin	I			USDA FSIS			PRJNA242847	SRP040648	SAMN06006149	SRS1791311	2016-11-09	2016-11-08	Assembled	86	478700	4965223	Salmonella enterica;100.0%	40	1282	3.51	SAL_NA6028AA_AS
BOV_2016_UnitedStates_California_NA_SRR5006472_SAL_NA6026AA_AS	SAL_HA3124AA	FSIS1608232	SRR5006472;ILLUMINA;Paired;300;SRX2338300;383080964;133	SAL_HA3124AA	Livestock	Bovine	comminuted beef	2016				North America	United States	California						Dublin	I			USDA FSIS			PRJNA242847	SRP040648	SAMN06006148	SRS1791309	2016-11-09	2016-11-08	Assembled	77	420939	4965304	Salmonella enterica;100.0%	44	1324	3.51	SAL_NA6026AA_AS
BOV_2016_UnitedStates_California_NA_SRR5006471_SAL_NA6025AA_AS	SAL_HA3125AA	FSIS1608236	SRR5006471;ILLUMINA;Paired;300;SRX2338299;463151568;132	SAL_HA3125AA	Livestock	Bovine	comminuted beef	2016				North America	United States	California						Dublin	I			USDA FSIS			PRJNA242847	SRP040648	SAMN06006152	SRS1791308	2016-11-09	2016-11-08	Assembled	96	420926	4808850	Salmonella enterica;100.0%	41	956	3.51	SAL_NA6025AA_AS
FOO_2001_Denmark_noReg_EU_traces-0dNwNFj_SAL_NA6922AA_AS	SAL_HA3371AA	GG2_2001_P	traces-0dNwNFj;ILLUMINA;Paired;;NA;277751748;222	SAL_HA3371AA	Food	Plant	GG	2001				Europe	Denmark							Dublin (Predicted)		Persistent		Egle Kudirkiene (University of Copenhagen)		South					2016-11-14	2017-05-19	Assembled	56	373430	4882593	Salmonella enterica;100.0%	45	4827	3.51	SAL_NA6922AA_AS
ENV_2001_Denmark_noReg_EU_traces-0eTmfLa_SAL_NA6925AA_AS	SAL_HA3374AA	SS6_2001_NP	traces-0eTmfLa;ILLUMINA;Paired;;NA;373264584;231	SAL_HA3374AA	Environment	Plant	SS	2001				Europe	Denmark							Dublin (Predicted)		Non_persistent		Egle Kudirkiene (University of Copenhagen)		South					2016-11-14	2017-05-19	Assembled	76	477077	4883383	Salmonella enterica;100.0%	41	2962	3.51	SAL_NA6925AA_AS
FOO_2001_Denmark_noReg_EU_traces-0KRNPCd_SAL_NA6926AA_AS	SAL_HA3375AA	GG4_2001_P	traces-0KRNPCd;ILLUMINA;Paired;;NA;466749744;228	SAL_HA3375AA	Food	Plant	GG	2001				Europe	Denmark							Dublin (Predicted)		Persistent		Egle Kudirkiene (University of Copenhagen)		South					2016-11-14	2017-05-19	Assembled	95	405791	4876837	Salmonella enterica;97.15%	42	2668	3.51	SAL_NA6926AA_AS
ENV_2001_Denmark_noReg_EU_traces-0mtNfhC_SAL_NA6930AA_AS	SAL_HA3379AA	SS5_2001_NP	traces-0mtNfhC;ILLUMINA;Paired;;NA;407378184;223	SAL_HA3379AA	Environment	Plant	SS	2001				Europe	Denmark							Dublin (Predicted)		Non_persistent		Egle Kudirkiene (University of Copenhagen)		South					2016-11-14	2017-05-19	Assembled	83	405803	4883214	Salmonella enterica;100.0%	45	2626	3.51	SAL_NA6930AA_AS
ENV_2000_Denmark_noReg_EU_traces-0ItHdnk_SAL_NA7219AA_AS	SAL_HA3646AA	KK1_2000_NP	traces-0ItHdnk;ILLUMINA;Paired;;NA;392306760;233	SAL_HA3646AA	Environment	ND/Others	KK	2000				Europe	Denmark							Dublin (Predicted)		Non_persistent		Egle Kudirkiene (University of Copenhagen)		South					2016-11-14	2017-05-19	Assembled	80	260855	4883323	Salmonella enterica;100.0%	49	2576	3.51	SAL_NA7219AA_AS
ENV_2010_Denmark_noReg_EU_traces-0zlIqWX_SAL_NA7331AA_AS	SAL_HA3673AA	TU3_2010_P	traces-0zlIqWX;ILLUMINA;Paired;;NA;123217432;247	SAL_HA3673AA	Environment	Plant	TU	2010				Europe	Denmark							Dublin (Predicted)		Persistent		Egle Kudirkiene (University of Copenhagen)		Mid					2016-11-15	2017-05-20	Assembled	25	160006	4881702	Salmonella enterica;98.42%	69	28566	3.51	SAL_NA7331AA_AS
ENV_2001_Denmark_noReg_EU_traces-0CWKVCw_SAL_NA7336AA_AS	SAL_HA3678AA	TU2_2001_P	traces-0CWKVCw;ILLUMINA;Paired;;NA;142666212;247	SAL_HA3678AA	Environment	Plant	TU	2001				Europe	Denmark							Dublin (Predicted)		Persistent		Egle Kudirkiene (University of Copenhagen)		Mid					2016-11-15	2017-05-20	Assembled	29	116785	4874233	Salmonella enterica;100.0%	81	26852	3.51	SAL_NA7336AA_AS
FOO_2001_Denmark_noReg_EU_traces-0STaZax_SAL_NA7347AA_AS	SAL_HA3689AA	GG3_2001_P	traces-0STaZax;ILLUMINA;Paired;;NA;240242100;245	SAL_HA3689AA	Food	Plant	GG	2001				Europe	Denmark							Dublin (Predicted)		Persistent		Egle Kudirkiene (University of Copenhagen)		South					2016-11-15	2017-05-20	Assembled	49	405803	4880583	Salmonella enterica;100.0%	41	5911	3.51	SAL_NA7347AA_AS
FOO_1998_Denmark_noReg_EU_traces-0UsTvKC_SAL_NA7357AA_AS	SAL_HA3698AA	GG1_1998_P	traces-0UsTvKC;ILLUMINA;Paired;;NA;193906230;245	SAL_HA3698AA	Food	Plant	GG	1998				Europe	Denmark							Dublin (Predicted)		Persistent		Egle Kudirkiene (University of Copenhagen)		South					2016-11-15	2017-05-20	Assembled	39	136075	4877039	Salmonella enterica;100.0%	81	20227	3.51	SAL_NA7357AA_AS
FOO_2001_Denmark_noReg_EU_traces-0FEyzBd_SAL_NA7361AA_AS	SAL_HA3702AA	GG5_2001_P	traces-0FEyzBd;ILLUMINA;Paired;;NA;397347870;235	SAL_HA3702AA	Food	Plant	GG	2001				Europe	Denmark							Dublin (Predicted)		Persistent		Egle Kudirkiene (University of Copenhagen)		South					2016-11-15	2017-05-20	Assembled	81	402196	4871712	Salmonella enterica;100.0%	52	3442	3.51	SAL_NA7361AA_AS
ENV_2000_Denmark_noReg_EU_traces-0cYjKLE_SAL_NA7364AA_AS	SAL_HA3705AA	SS4_2000_NP	traces-0cYjKLE;ILLUMINA;Paired;;NA;289824784;239	SAL_HA3705AA	Environment	Plant	SS	2000				Europe	Denmark							Dublin (Predicted)		Non_persistent		Egle Kudirkiene (University of Copenhagen)		South					2016-11-15	2017-05-20	Assembled	59	417486	4882224	Salmonella enterica;100.0%	41	4273	3.51	SAL_NA7364AA_AS
ENV_2000_Denmark_noReg_EU_traces-0XrzHxM_SAL_NA7365AA_AS	SAL_HA3706AA	SS2_2000_NP	traces-0XrzHxM;ILLUMINA;Paired;;NA;187452984;246	SAL_HA3706AA	Environment	Plant	SS	2000				Europe	Denmark							Dublin (Predicted)		Non_persistent		Egle Kudirkiene (University of Copenhagen)		South					2016-11-15	2017-05-20	Assembled	38	62109	4853652	Salmonella enterica;100.0%	134	39530	3.51	SAL_NA7365AA_AS
ENV_2000_Denmark_noReg_EU_traces-0siOHPe_SAL_NA7366AA_AS	SAL_HA3707AA	SS3_2000_NP	traces-0siOHPe;ILLUMINA;Paired;;NA;262050386;241	SAL_HA3707AA	Environment	Plant	SS	2000				Europe	Denmark							Dublin (Predicted)		Non_persistent		Egle Kudirkiene (University of Copenhagen)		South					2016-11-15	2017-05-20	Assembled	53	163290	4881090	Salmonella enterica;100.0%	65	10491	3.51	SAL_NA7366AA_AS
ENV_2000_Denmark_noReg_EU_traces-0mpUGPR_SAL_NA7367AA_AS	SAL_HA3708AA	SS1_2000_NP	traces-0mpUGPR;ILLUMINA;Paired;;NA;287767350;247	SAL_HA3708AA	Environment	Plant	SS	2000				Europe	Denmark							Dublin (Predicted)		Non_persistent		Egle Kudirkiene (University of Copenhagen)		South					2016-11-15	2017-05-20	Assembled	59	98676	4873276	Salmonella enterica;100.0%	90	20295	3.51	SAL_NA7367AA_AS
ENV_2001_Denmark_noReg_EU_traces-0kuoMYQ_SAL_NA7374AA_AS	SAL_HA3715AA	TU1_2001_P	traces-0kuoMYQ;ILLUMINA;Paired;;NA;264974240;244	SAL_HA3715AA	Environment	Plant	TU	2001				Europe	Denmark							Dublin (Predicted)		Persistent		Egle Kudirkiene (University of Copenhagen)		Mid					2016-11-15	2017-05-20	Assembled	54	127199	4869464	Salmonella enterica;100.0%	96	21839	3.51	SAL_NA7374AA_AS
ENV_2000_Denmark_noReg_EU_traces-0nIKidV_SAL_NA7387AA_AS	SAL_HA3726AA	LL1_2000_P	traces-0nIKidV;ILLUMINA;Paired;;NA;270703812;246	SAL_HA3726AA	Environment	Plant	LL	2000				Europe	Denmark							Dublin (Predicted)		Persistent		Egle Kudirkiene (University of Copenhagen)		South					2016-11-15	2017-05-20	Assembled	55	132257	4859500	Salmonella enterica;100.0%	94	28883	3.51	SAL_NA7387AA_AS
ENV_2001_Denmark_noReg_EU_traces-0IrfBXT_SAL_NA7389AA_AS	SAL_HA3728AA	KK6_2001_NP	traces-0IrfBXT;ILLUMINA;Paired;;NA;256727040;244	SAL_HA3728AA	Environment	ND/Others	KK	2001				Europe	Denmark							Dublin (Predicted)		Non_persistent		Egle Kudirkiene (University of Copenhagen)		South					2016-11-15	2017-05-20	Assembled	52	97230	4869152	Salmonella enterica;100.0%	96	23199	3.51	SAL_NA7389AA_AS
ENV_2000_Denmark_noReg_EU_traces-0BawWIL_SAL_NA7390AA_AS	SAL_HA3729AA	LL2_2000_P	traces-0BawWIL;ILLUMINA;Paired;;NA;345663088;244	SAL_HA3729AA	Environment	Plant	LL	2000				Europe	Denmark							Dublin (Predicted)		Persistent		Egle Kudirkiene (University of Copenhagen)		South					2016-11-15	2017-05-20	Assembled	70	171722	4877961	Salmonella enterica;100.0%	67	10604	3.51	SAL_NA7390AA_AS
ENV_2001_Denmark_noReg_EU_traces-0tfYGJG_SAL_NA7392AA_AS	SAL_HA3731AA	KK7_2001_NP	traces-0tfYGJG;ILLUMINA;Paired;;NA;214538382;243	SAL_HA3731AA	Environment	ND/Others	KK	2001				Europe	Denmark							Dublin (Predicted)		Non_persistent		Egle Kudirkiene (University of Copenhagen)		South					2016-11-15	2017-05-20	Assembled	43	420447	4881235	Salmonella enterica;100.0%	42	8398	3.51	SAL_NA7392AA_AS
ENV_2000_Denmark_noReg_EU_traces-0kccQDW_SAL_NA7393AA_AS	SAL_HA3732AA	KK3_2000_NP	traces-0kccQDW;ILLUMINA;Paired;;NA;228583104;244	SAL_HA3732AA	Environment	ND/Others	KK	2000				Europe	Denmark							Dublin (Predicted)		Non_persistent		Egle Kudirkiene (University of Copenhagen)		South					2016-11-15	2017-05-20	Assembled	46	91377	4869721	Salmonella enterica;100.0%	114	25863	3.51	SAL_NA7393AA_AS
ENV_2001_Denmark_noReg_EU_traces-0tSnRfn_SAL_NA7394AA_AS	SAL_HA3733AA	LL5_2001_P	traces-0tSnRfn;ILLUMINA;Paired;;NA;188728632;244	SAL_HA3733AA	Environment	Plant	LL	2001				Europe	Denmark							Dublin (Predicted)		Persistent		Egle Kudirkiene (University of Copenhagen)		South					2016-11-15	2017-05-20	Assembled	39	65201	4838147	Salmonella enterica;100.0%	142	38608	3.51	SAL_NA7394AA_AS
ENV_2001_Denmark_noReg_EU_traces-0uiWchr_SAL_NA7395AA_AS	SAL_HA3734AA	KK4_2001_NP	traces-0uiWchr;ILLUMINA;Paired;;NA;203667776;244	SAL_HA3734AA	Environment	ND/Others	KK	2001				Europe	Denmark							Dublin (Predicted)		Non_persistent		Egle Kudirkiene (University of Copenhagen)		South					2016-11-15	2017-05-20	Assembled	41	74867	4853793	Salmonella enterica;100.0%	134	28147	3.51	SAL_NA7395AA_AS
ENV_2000_Denmark_noReg_EU_traces-0cRdvox_SAL_NA7396AA_AS	SAL_HA3735AA	KK2_2000_NP	traces-0cRdvox;ILLUMINA;Paired;;NA;221402580;245	SAL_HA3735AA	Environment	ND/Others	KK	2000				Europe	Denmark							Dublin (Predicted)		Non_persistent		Egle Kudirkiene (University of Copenhagen)		South					2016-11-15	2017-05-20	Assembled	45	107882	4877303	Salmonella enterica;100.0%	95	23465	3.51	SAL_NA7396AA_AS
ENV_2001_Denmark_noReg_EU_traces-0LfevBG_SAL_NA7397AA_AS	SAL_HA3736AA	KK5_2001_NP	traces-0LfevBG;ILLUMINA;Paired;;NA;282076704;229	SAL_HA3736AA	Environment	ND/Others	KK	2001				Europe	Denmark							Dublin (Predicted)		Non_persistent		Egle Kudirkiene (University of Copenhagen)		South					2016-11-15	2017-05-20	Assembled	57	155199	4881068	Salmonella enterica;100.0%	69	9412	3.51	SAL_NA7397AA_AS
ENV_2000_Denmark_noReg_EU_traces-0tueQGE_SAL_NA7398AA_AS	SAL_HA3737AA	LL3_2000_P	traces-0tueQGE;ILLUMINA;Paired;;NA;206129770;245	SAL_HA3737AA	Environment	Plant	LL	2000				Europe	Denmark							Dublin (Predicted)		Persistent		Egle Kudirkiene (University of Copenhagen)		South					2016-11-15	2017-05-20	Assembled	42	137849	4876759	Salmonella enterica;100.0%	77	20768	3.51	SAL_NA7398AA_AS
ENV_2001_Denmark_noReg_EU_traces-0zJylBM_SAL_NA7399AA_AS	SAL_HA3738AA	LL4_2001_P	traces-0zJylBM;ILLUMINA;Paired;;NA;192274584;246	SAL_HA3738AA	Environment	Plant	LL	2001				Europe	Denmark							Dublin (Predicted)		Persistent		Egle Kudirkiene (University of Copenhagen)		South					2016-11-15	2017-05-20	Assembled	39	143934	4876598	Salmonella enterica;100.0%	86	25137	3.51	SAL_NA7399AA_AS
ENV_2001_Denmark_noReg_EU_traces-0zluaIG_SAL_NA7406AA_AS	SAL_HA3745AA	SS7_2001_NP	traces-0zluaIG;ILLUMINA;Paired;;NA;274612572;234	SAL_HA3745AA	Environment	Plant	SS	2001				Europe	Denmark							Dublin (Predicted)		Non_persistent		Egle Kudirkiene (University of Copenhagen)		South					2016-11-15	2017-05-20	Assembled	56	189815	4880874	Salmonella enterica;100.0%	63	9934	3.51	SAL_NA7406AA_AS
ENV_2001_Denmark_noReg_EU_traces-0AVNIRV_SAL_NA7413AA_AS	SAL_HA3751AA	SS8_2001_NP	traces-0AVNIRV;ILLUMINA;Paired;;NA;178755408;246	SAL_HA3751AA	Environment	Plant	SS	2001				Europe	Denmark							Dublin (Predicted)		Non_persistent		Egle Kudirkiene (University of Copenhagen)		South					2016-11-15	2017-05-20	Assembled	37	61879	4826114	Salmonella enterica;100.0%	147	40605	3.51	SAL_NA7413AA_AS
ENV_2002_Denmark_noReg_EU_traces-0yrGGar_SAL_NA7414AA_AS	SAL_HA3752AA	SS9_2002_NP	traces-0yrGGar;ILLUMINA;Paired;;NA;188721832;247	SAL_HA3752AA	Environment	Plant	SS	2002				Europe	Denmark							Dublin (Predicted)		Non_persistent		Egle Kudirkiene (University of Copenhagen)		South					2016-11-15	2017-05-20	Assembled	38	79827	4863960	Salmonella enterica;100.0%	122	31595	3.51	SAL_NA7414AA_AS
ENV_2015_UnitedStates_Washington_NA_SRR5034604_SAL_OA5214AA_AS	SAL_HA4191AA	OSF048326	SRR5034604;ILLUMINA;Paired;500;SRX2359223;361380240;260	SAL_HA4191AA	Environment	ND/Others	environmental	2015	11			North America	United States	Washington						Dublin (Predicted)				FDA Center for Food Safety and Applied Nutrition			PRJNA186035	SRP018785	SAMN04572919	SRS1807870	2016-11-18	2015-01-01	Assembled	73	353265	4947666	Salmonella enterica;100.0%	63	2252	3.51	SAL_OA5214AA_AS
ENV_2015_UnitedStates_Washington_NA_SRR5037887_SAL_OA5807AA_AS	SAL_HA4273AA	OSF048328	SRR5037887;ILLUMINA;Paired;500;SRX2361837;211357024;274	SAL_HA4273AA	Environment	ND/Others	environmental	2015	11			North America	United States	Washington						Dublin (Predicted)				FDA Center for Food Safety and Applied Nutrition			PRJNA186035	SRP018785	SAMN04572921	SRS1810120	2016-11-20	2015-01-01	Assembled	42	139828	4954474	Salmonella enterica;98.95%	106	19156	3.51	SAL_OA5807AA_AS
ENV_2015_UnitedStates_Washington_NA_SRR5037291_SAL_NA9707AA_AS	SAL_HA4276AA	OSF048327	SRR5037291;ILLUMINA;Paired;500;SRX2361444;254207496;267	SAL_HA4276AA	Environment	ND/Others	environmental	2015	11			North America	United States	Washington						Dublin (Predicted)				FDA Center for Food Safety and Applied Nutrition			PRJNA186035	SRP018785	SAMN04572920	SRS1809815	2016-11-20	2015-01-01	Assembled	51	234235	4947248	Salmonella enterica;100.0%	71	4780	3.51	SAL_NA9707AA_AS
BOV_2016_UnitedStates_NorthCarolina_NA_SRR5045015_SAL_OA0752AA_AS	SAL_HA4728AA	FSIS1608443	SRR5045015;ILLUMINA;Paired;300;SRX2368005;367673008;136	SAL_HA4728AA	Livestock	Bovine	comminuted beef	2016				North America	United States	North Carolina						Dublin	I			USDA FSIS			PRJNA242847	SRP040648	SAMN06048852	SRS1814112	2016-11-23	2016-11-22	Assembled	74	478687	4965290	Salmonella enterica;100.0%	39	1691	3.51	SAL_OA0752AA_AS
HUM_2016_UnitedStates_noReg_NA_SRR5057300_SAL_OA1986AA_AS	SAL_HA5249AA	PNUSAS005012	SRR5057300;ILLUMINA;Paired;;SRX2378047;371159272;242	SAL_HA5249AA	Human	Human	Age: 60-69; blood	2016	10			North America	United States							Dublin (Predicted)				PulseNet Next Generation Subtyping Methods Unit			PRJNA230403	SRP040281	SAMN06040857	SRS1820720	2016-11-28	2016-11-28	Assembled	75	401969	4945244	Salmonella enterica;100.0%	48	4869	3.51	SAL_OA1986AA_AS
FOO_2015_UnitedStates_Minnesota_NA_SRR5057177_SAL_OA1923AA_AS	SAL_HA5345AA	OSF048504	SRR5057177;ILLUMINA;Paired;500;SRX2377932;518372814;277	SAL_HA5345AA	Food	Bovine	beef food product:foodon_00001041; beef; beef	2015	11			North America	United States	Minnesota						Dublin (Predicted)				FDA Center for Food Safety and Applied Nutrition			PRJNA186035	SRP018785	SAMN04590286	SRS1820610	2016-11-28	2015-01-01	Assembled	103	420868	4984557	Salmonella enterica;100.0%	46	1471	3.51	SAL_OA1923AA_AS
FOO_2015_UnitedStates_Minnesota_NA_SRR5057171_SAL_OA1735AA_AS	SAL_HA5346AA	OSF048509	SRR5057171;ILLUMINA;Paired;500;SRX2377930;339927428;233	SAL_HA5346AA	Food	Bovine	beef food product:foodon_00001041; beef; beef	2015	11			North America	United States	Minnesota						Dublin (Predicted)				FDA Center for Food Safety and Applied Nutrition			PRJNA186035	SRP018785	SAMN04590293	SRS1820608	2016-11-28	2015-01-01	Assembled	68	478716	4957969	Salmonella enterica;100.0%	43	1636	3.51	SAL_OA1735AA_AS
FOO_2015_UnitedStates_Minnesota_NA_SRR5057176_SAL_OA1734AA_AS	SAL_HA5347AA	OSF048505	SRR5057176;ILLUMINA;Paired;500;SRX2377929;331617752;277	SAL_HA5347AA	Food	Bovine	beef food product:foodon_00001041; beef; beef	2015	11			North America	United States	Minnesota						Dublin (Predicted)				FDA Center for Food Safety and Applied Nutrition			PRJNA186035	SRP018785	SAMN04590287	SRS1820607	2016-11-28	2015-01-01	Assembled	66	420879	4982954	Salmonella enterica;100.0%	43	2203	3.51	SAL_OA1734AA_AS
FOO_2015_UnitedStates_Minnesota_NA_SRR5057173_SAL_OA1733AA_AS	SAL_HA5348AA	OSF048508	SRR5057173;ILLUMINA;Paired;500;SRX2377928;304739334;277	SAL_HA5348AA	Food	Bovine	beef food product:foodon_00001041; beef; beef	2015	11			North America	United States	Minnesota						Dublin (Predicted)				FDA Center for Food Safety and Applied Nutrition			PRJNA186035	SRP018785	SAMN04590292	SRS1820606	2016-11-28	2015-01-01	Assembled	61	137770	4960666	Salmonella enterica;100.0%	77	10583	3.51	SAL_OA1733AA_AS
FOO_2015_UnitedStates_Minnesota_NA_SRR5057175_SAL_OA1922AA_AS	SAL_HA5349AA	OSF048506	SRR5057175;ILLUMINA;Paired;500;SRX2377927;338588924;274	SAL_HA5349AA	Food	Bovine	beef food product:foodon_00001041; beef; beef	2015	11			North America	United States	Minnesota						Dublin (Predicted)				FDA Center for Food Safety and Applied Nutrition			PRJNA186035	SRP018785	SAMN04590290	SRS1820605	2016-11-28	2015-01-01	Assembled	68	217146	4964260	Salmonella enterica;97.92%	57	5050	3.51	SAL_OA1922AA_AS
FOO_2015_UnitedStates_Minnesota_NA_SRR5057174_SAL_OA1731AA_AS	SAL_HA5350AA	OSF048507	SRR5057174;ILLUMINA;Paired;500;SRX2377926;352946958;273	SAL_HA5350AA	Food	Bovine	beef food product:foodon_00001041; beef; beef	2015	11			North America	United States	Minnesota						Dublin (Predicted)				FDA Center for Food Safety and Applied Nutrition			PRJNA186035	SRP018785	SAMN04590291	SRS1820604	2016-11-28	2015-01-01	Assembled	71	280097	4964624	Salmonella enterica;97.73%	56	4964	3.51	SAL_OA1731AA_AS
FOO_2015_UnitedStates_Minnesota_NA_SRR5057170_SAL_OA1730AA_AS	SAL_HA5351AA	OSF048510	SRR5057170;ILLUMINA;Paired;500;SRX2377925;337166316;274	SAL_HA5351AA	Food	Bovine	beef food product:foodon_00001041; beef; beef	2015	11			North America	United States	Minnesota						Dublin (Predicted)				FDA Center for Food Safety and Applied Nutrition			PRJNA186035	SRP018785	SAMN04590294	SRS1820603	2016-11-28	2015-01-01	Assembled	68	310895	4957315	Salmonella enterica;97.5%	50	2827	3.51	SAL_OA1730AA_AS
FOO_2015_UnitedStates_Minnesota_NA_SRR5057169_SAL_OA1729AA_AS	SAL_HA5352AA	OSF048511	SRR5057169;ILLUMINA;Paired;500;SRX2377924;454138174;269	SAL_HA5352AA	Food	Bovine	beef food product:foodon_00001041; beef; beef	2015	11			North America	United States	Minnesota						Dublin (Predicted)				FDA Center for Food Safety and Applied Nutrition			PRJNA186035	SRP018785	SAMN04590295	SRS1820602	2016-11-28	2015-01-01	Assembled	91	332149	4956960	Salmonella enterica;100.0%	45	1784	3.51	SAL_OA1729AA_AS
FOO_2015_UnitedStates_Minnesota_NA_SRR5057168_SAL_OA1726AA_AS	SAL_HA5355AA	OSF048512	SRR5057168;ILLUMINA;Paired;500;SRX2377921;332618286;273	SAL_HA5355AA	Food	Bovine	beef food product:foodon_00001041; beef; beef	2015	11			North America	United States	Minnesota						Dublin (Predicted)				FDA Center for Food Safety and Applied Nutrition			PRJNA186035	SRP018785	SAMN04590296	SRS1820599	2016-11-28	2015-01-01	Assembled	67	295492	4958531	Salmonella enterica;97.88%	59	4103	3.51	SAL_OA1726AA_AS
FOO_2016_UnitedStates_SouthDakota_NA_SRR5057163_SAL_OA1723AA_AS	SAL_HA5358AA	OSF056359	SRR5057163;ILLUMINA;Paired;500;SRX2377918;323834572;274	SAL_HA5358AA	Food	Bovine	beef food product:foodon_00001041; beef; beef	2016	10			North America	United States	South Dakota						Enteritidis				FDA Center for Food Safety and Applied Nutrition			PRJNA186035	SRP018785	SAMN05967945	SRS1820596	2016-11-28	2015-01-01	Assembled	65	261946	4981888	Salmonella enterica;100.0%	65	5532	3.51	SAL_OA1723AA_AS
FOO_2016_UnitedStates_Minnesota_NA_SRR5057159_SAL_OA8353AA_AS	SAL_HA5362AA	OSF056363	SRR5057159;ILLUMINA;Paired;500;SRX2377914;381128830;265	SAL_HA5362AA	Food	Bovine	beef food product:foodon_00001041; beef; beef	2016	4			North America	United States	Minnesota						Enteritidis				FDA Center for Food Safety and Applied Nutrition			PRJNA186035	SRP018785	SAMN05968027	SRS1820592	2016-11-28	2015-01-01	Assembled	76	310818	4968696	Salmonella enterica;100.0%	66	6369	3.51	SAL_OA8353AA_AS
FOO_2016_UnitedStates_Minnesota_NA_SRR5057158_SAL_OA1718AA_AS	SAL_HA5363AA	OSF056366	SRR5057158;ILLUMINA;Paired;500;SRX2377913;490814084;277	SAL_HA5363AA	Food	Bovine	beef food product:foodon_00001041; beef; beef	2016	4			North America	United States	Minnesota						Enteritidis				FDA Center for Food Safety and Applied Nutrition			PRJNA186035	SRP018785	SAMN05968024	SRS1820591	2016-11-28	2015-01-01	Assembled	98	261318	4984277	Salmonella enterica;100.0%	61	5273	3.51	SAL_OA1718AA_AS
FOO_2015_UnitedStates_Minnesota_NA_SRR5057142_SAL_OA1711AA_AS	SAL_HA5370AA	OSF048502	SRR5057142;ILLUMINA;Paired;500;SRX2377906;284039124;277	SAL_HA5370AA	Food	Bovine	beef food product:foodon_00001041; beef; beef	2015	11			North America	United States	Minnesota						Dublin (Predicted)				FDA Center for Food Safety and Applied Nutrition			PRJNA186035	SRP018785	SAMN04590284	SRS1820584	2016-11-28	2015-01-01	Assembled	57	127739	4957289	Salmonella enterica;100.0%	90	14127	3.51	SAL_OA1711AA_AS
FOO_2015_UnitedStates_Minnesota_NA_SRR5058103_SAL_OA2255AA_AS	SAL_HA5471AA	OSF048503	SRR5058103;ILLUMINA;Paired;500;SRX2378796;262010760;285	SAL_HA5471AA	Food	Bovine	beef food product:foodon_00001041; beef; beef	2015	11			North America	United States	Minnesota						Dublin (Predicted)				FDA Center for Food Safety and Applied Nutrition			PRJNA186035	SRP018785	SAMN04590285	SRS1821391	2016-11-29	2015-01-01	Assembled	52	420876	4963831	Salmonella enterica;97.3%	48	2630	3.51	SAL_OA2255AA_AS
FOO_2016_UnitedStates_SouthDakota_NA_SRR5058076_SAL_OA2278AA_AS	SAL_HA5473AA	OSF056369	SRR5058076;ILLUMINA;Paired;500;SRX2378775;273157796;278	SAL_HA5473AA	Food	Bovine	beef food product:foodon_00001041; beef; beef	2016	9			North America	United States	South Dakota						Enteritidis				FDA Center for Food Safety and Applied Nutrition			PRJNA186035	SRP018785	SAMN05968020	SRS1821370	2016-11-29	2015-01-01	Assembled	55	265366	4953964	Salmonella enterica;100.0%	66	6783	3.51	SAL_OA2278AA_AS
FOO_2016_UnitedStates_Minnesota_NA_SRR5058091_SAL_OA2184AA_AS	SAL_HA5474AA	OSF056367	SRR5058091;ILLUMINA;Paired;500;SRX2378774;226088220;285	SAL_HA5474AA	Food	Bovine	beef food product:foodon_00001041; beef; beef	2016	9			North America	United States	Minnesota						Enteritidis				FDA Center for Food Safety and Applied Nutrition			PRJNA186035	SRP018785	SAMN05968023	SRS1821369	2016-11-29	2015-01-01	Assembled	45	219096	4953414	Salmonella enterica;100.0%	60	4688	3.51	SAL_OA2184AA_AS
FOO_2016_UnitedStates_Minnesota_NA_SRR5058068_SAL_OA2269AA_AS	SAL_HA5475AA	OSF056375	SRR5058068;ILLUMINA;Paired;500;SRX2378769;315401130;279	SAL_HA5475AA	Food	Bovine	beef food product:foodon_00001041; beef; beef	2016	9			North America	United States	Minnesota						Enteritidis				FDA Center for Food Safety and Applied Nutrition			PRJNA186035	SRP018785	SAMN05968014	SRS1821364	2016-11-29	2015-01-01	Assembled	63	262525	4985864	Salmonella enterica;100.0%	60	6118	3.51	SAL_OA2269AA_AS
FOO_2016_UnitedStates_Minnesota_NA_SRR5058067_SAL_OA2182AA_AS	SAL_HA5476AA	OSF056374	SRR5058067;ILLUMINA;Paired;500;SRX2378768;326439386;281	SAL_HA5476AA	Food	Bovine	beef food product:foodon_00001041; beef; beef	2016	9			North America	United States	Minnesota						Enteritidis				FDA Center for Food Safety and Applied Nutrition			PRJNA186035	SRP018785	SAMN05968015	SRS1821363	2016-11-29	2015-01-01	Assembled	65	171040	4985798	Salmonella enterica;100.0%	70	6614	3.51	SAL_OA2182AA_AS
FOO_2016_UnitedStates_Minnesota_NA_SRR5058073_SAL_OA2181AA_AS	SAL_HA5477AA	OSF056372	SRR5058073;ILLUMINA;Paired;500;SRX2378767;376742300;275	SAL_HA5477AA	Food	Bovine	beef food product:foodon_00001041; beef; beef	2016	9			North America	United States	Minnesota						Enteritidis				FDA Center for Food Safety and Applied Nutrition			PRJNA186035	SRP018785	SAMN05968017	SRS1821362	2016-11-29	2015-01-01	Assembled	75	401962	4984475	Salmonella enterica;100.0%	49	2632	3.51	SAL_OA2181AA_AS
FOO_2016_UnitedStates_Minnesota_NA_SRR5058075_SAL_OA2180AA_AS	SAL_HA5478AA	OSF056371	SRR5058075;ILLUMINA;Paired;500;SRX2378766;358243212;282	SAL_HA5478AA	Food	Bovine	beef food product:foodon_00001041; beef; beef	2016	9			North America	United States	Minnesota						Enteritidis				FDA Center for Food Safety and Applied Nutrition			PRJNA186035	SRP018785	SAMN05968018	SRS1821361	2016-11-29	2015-01-01	Assembled	71	314358	4984870	Salmonella enterica;100.0%	71	8134	3.51	SAL_OA2180AA_AS
FOO_2016_UnitedStates_Minnesota_NA_SRR5058074_SAL_OA2179AA_AS	SAL_HA5479AA	OSF056370	SRR5058074;ILLUMINA;Paired;500;SRX2378765;242593364;278	SAL_HA5479AA	Food	Bovine	beef food product:foodon_00001041; beef; beef	2016	9			North America	United States	Minnesota						Enteritidis				FDA Center for Food Safety and Applied Nutrition			PRJNA186035	SRP018785	SAMN05968019	SRS1821360	2016-11-29	2015-01-01	Assembled	49	85686	4950374	Salmonella enterica;100.0%	115	21419	3.51	SAL_OA2179AA_AS
FOO_2016_UnitedStates_Minnesota_NA_SRR5058065_SAL_OA2178AA_AS	SAL_HA5480AA	OSF056373	SRR5058065;ILLUMINA;Paired;500;SRX2378764;299333564;281	SAL_HA5480AA	Food	Bovine	beef food product:foodon_00001041; beef; beef	2016	9			North America	United States	Minnesota						Enteritidis				FDA Center for Food Safety and Applied Nutrition			PRJNA186035	SRP018785	SAMN05968016	SRS1821359	2016-11-29	2015-01-01	Assembled	60	369691	4985080	Salmonella enterica;100.0%	54	3633	3.51	SAL_OA2178AA_AS
FOO_2016_UnitedStates_Minnesota_NA_SRR5058066_SAL_OA2177AA_AS	SAL_HA5481AA	OSF056376	SRR5058066;ILLUMINA;Paired;500;SRX2378763;268508524;278	SAL_HA5481AA	Food	Bovine	beef food product:foodon_00001041; beef; beef	2016	10			North America	United States	Minnesota						Enteritidis				FDA Center for Food Safety and Applied Nutrition			PRJNA186035	SRP018785	SAMN05968013	SRS1821358	2016-11-29	2015-01-01	Assembled	53	95331	4978838	Salmonella enterica;100.0%	84	11852	3.51	SAL_OA2177AA_AS
FOO_2016_UnitedStates_Minnesota_NA_SRR5058064_SAL_OA2176AA_AS	SAL_HA5482AA	OSF056377	SRR5058064;ILLUMINA;Paired;500;SRX2378762;313441450;281	SAL_HA5482AA	Food	Bovine	beef food product:foodon_00001041; beef; beef	2016	10			North America	United States	Minnesota						Enteritidis				FDA Center for Food Safety and Applied Nutrition			PRJNA186035	SRP018785	SAMN05968012	SRS1821357	2016-11-29	2015-01-01	Assembled	62	268852	4980327	Salmonella enterica;100.0%	63	4943	3.51	SAL_OA2176AA_AS
FOO_2016_UnitedStates_Minnesota_NA_SRR5058015_SAL_OA2226AA_AS	SAL_HA5483AA	OSF056381	SRR5058015;ILLUMINA;Paired;500;SRX2378717;269347364;286	SAL_HA5483AA	Food	Bovine	beef food product:foodon_00001041; beef; beef	2016	10			North America	United States	Minnesota						Enteritidis				FDA Center for Food Safety and Applied Nutrition			PRJNA186035	SRP018785	SAMN05968007	SRS1821312	2016-11-29	2015-01-01	Assembled	54	176913	4969061	Salmonella enterica;100.0%	62	9722	3.51	SAL_OA2226AA_AS
FOO_2016_UnitedStates_Minnesota_NA_SRR5058016_SAL_OA2169AA_AS	SAL_HA5489AA	OSF056380	SRR5058016;ILLUMINA;Paired;500;SRX2378711;284960556;279	SAL_HA5489AA	Food	Bovine	beef food product:foodon_00001041; beef; beef	2016	10			North America	United States	Minnesota						Enteritidis				FDA Center for Food Safety and Applied Nutrition			PRJNA186035	SRP018785	SAMN05968009	SRS1821304	2016-11-29	2015-01-01	Assembled	57	261276	4968698	Salmonella enterica;100.0%	58	5764	3.51	SAL_OA2169AA_AS
FOO_2016_UnitedStates_Minnesota_NA_SRR5057754_SAL_OA2212AA_AS	SAL_HA5515AA	OSF056857	SRR5057754;ILLUMINA;Paired;500;SRX2378495;285586476;282	SAL_HA5515AA	Food	Bovine	beef food product:foodon_00001041; beef; boneless beef	2016	10			North America	United States	Minnesota						Enteritidis				FDA Center for Food Safety and Applied Nutrition			PRJNA186035	SRP018785	SAMN06033954	SRS1821090	2016-11-29	2015-01-01	Assembled	57	61452	4941859	Salmonella enterica;100.0%	172	29768	3.51	SAL_OA2212AA_AS
FOO_2016_UnitedStates_SouthDakota_NA_SRR5076344_SAL_PA2498AA_AS	SAL_HA6096AA	OSF056851	SRR5076582;ILLUMINA;Paired;500;SRX2395535;194093900;275,SRR5076344;ILLUMINA;Paired;500;SRX2395295;194093900;275	SAL_HA6096AA	Food	Bovine	beef food product:foodon_00001041; beef; boneless beef	2016	10			North America	United States	South Dakota						Enteritidis				FDA Center for Food Safety and Applied Nutrition			PRJNA186035	SRP018785	SAMN06033960	SRS1836608	2016-12-05	2015-01-01	Assembled	38	217199	4988012	Salmonella enterica;100.0%	74	13916	3.51	SAL_PA2498AA_AS
BOV_2016_UnitedStates_Colorado_NA_SRR5075657_SAL_PA2509AA_AS	SAL_HA6107AA	FSIS1608681	SRR5075657;ILLUMINA;Paired;300;SRX2394599;331600692;149	SAL_HA6107AA	Livestock	Bovine	product-raw-intact-beef	2016				North America	United States	Colorado						Dublin	I			USDA FSIS			PRJNA242847	SRP040648	SAMN06103562	SRS1835952	2016-12-05	2016-12-04	Assembled	67	478716	4881357	Salmonella enterica;100.0%	34	2661	3.51	SAL_PA2509AA_AS
BOV_2016_UnitedStates_Wisconsin_NA_SRR5091705_SAL_PA0739AA_AS	SAL_HA6445AA	FSIS1608938	SRR5091705;ILLUMINA;Paired;300;SRX2408645;577620000;150	SAL_HA6445AA	Livestock	Bovine	comminuted beef	2016				North America	United States	Wisconsin						Dublin	I			USDA FSIS			PRJNA242847	SRP040648	SAMN06127073	SRS1846996	2016-12-09	2016-12-08	Assembled	117	478715	4929532	Salmonella enterica;97.06%	46	1935	3.51	SAL_PA0739AA_AS
HUM_2016_UnitedStates_noReg_NA_SRR5110557_SAL_PA2594AA_AS	SAL_HA6882AA	PNUSAS006050	SRR5110557;ILLUMINA;Paired;;SRX2422943;192033904;136	SAL_HA6882AA	Human	Human	Age: 70-79; blood	2016	11			North America	United States							Dublin (Predicted)				PulseNet Next Generation Subtyping Methods Unit			PRJNA230403	SRP040281	SAMN06135349	SRS1860010	2016-12-15	2016-12-14	Assembled	38	232846	4964217	Salmonella enterica;100.0%	58	4688	3.51	SAL_PA2594AA_AS
BOV_2016_UnitedStates_Minnesota_NA_SRR5120855_SAL_PA3709AA_AS	SAL_HA7705AA	FSIS1609228	SRR5120855;ILLUMINA;Paired;300;SRX2436085;621624900;150	SAL_HA7705AA	Livestock	Bovine	comminuted beef	2016				North America	United States	Minnesota						Dublin	I			USDA FSIS			PRJNA242847	SRP040648	SAMN06163793	SRS1871077	2016-12-20	2016-12-19	Assembled	125	494423	4956278	Salmonella enterica;100.0%	38	1054	3.51	SAL_PA3709AA_AS
BOV_2016_UnitedStates_Minnesota_NA_SRR5120844_SAL_PA3697AA_AS	SAL_HA7717AA	FSIS1609229	SRR5120844;ILLUMINA;Paired;300;SRX2436069;504315532;149	SAL_HA7717AA	Livestock	Bovine	comminuted beef	2016				North America	United States	Minnesota						Dublin	I			USDA FSIS			PRJNA242847	SRP040648	SAMN06163794	SRS1871061	2016-12-20	2016-12-19	Assembled	101	478715	4957355	Salmonella enterica;100.0%	40	1447	3.51	SAL_PA3697AA_AS
FOO_2016_UnitedStates_Texas_NA_SRR5132012_SAL_PA6696AA_AS	SAL_HA8288AA	TX-ACF1602215	SRR5132012;ILLUMINA;Paired;500;SRX2445829;272700960;240	SAL_HA8288AA	Food	Bovine	beef hamburger:foodon_03317336; beef; beef hamburger	2016				North America	United States	Texas										FDA Center for Food Safety and Applied Nutrition			PRJNA284276	SRP059203	SAMN06172144	SRS1879529	2016-12-28	2015-01-01	Assembled	54	405793	4985078	Salmonella enterica;100.0%	46	4389	3.51	SAL_PA6696AA_AS
BOV_2016_UnitedStates_California_NA_SRR5130041_SAL_PA6684AA_AS	SAL_HA8300AA	FSIS1609248	SRR5130041;ILLUMINA;Paired;300;SRX2444090;415177474;149	SAL_HA8300AA	Livestock	Bovine	comminuted beef	2016				North America	United States	California						Dublin	I			USDA FSIS			PRJNA242847	SRP040648	SAMN06183469	SRS1878145	2016-12-28	2016-12-23	Assembled	83	420898	4973235	Salmonella enterica;100.0%	45	2878	3.51	SAL_PA6684AA_AS
BOV_2016_UnitedStates_Minnesota_NA_SRR5127066_SAL_PA6560AA_AS	SAL_HA8424AA	FSIS1609227	SRR5127066;ILLUMINA;Paired;300;SRX2441365;448682806;149	SAL_HA8424AA	Livestock	Bovine	comminuted beef	2016				North America	United States	Minnesota						Dublin	I			USDA FSIS			PRJNA242847	SRP040648	SAMN06175408	SRS1876016	2016-12-28	2016-12-22	Assembled	90	494351	4957530	Salmonella enterica;100.0%	38	3491	3.51	SAL_PA6560AA_AS
BOV_2016_UnitedStates_Minnesota_NA_SRR5127031_SAL_PA6555AA_AS	SAL_HA8429AA	FSIS1609226	SRR5127031;ILLUMINA;Paired;300;SRX2441330;509483448;149	SAL_HA8429AA	Livestock	Bovine	comminuted beef	2016				North America	United States	Minnesota						Dublin	I			USDA FSIS			PRJNA242847	SRP040648	SAMN06175407	SRS1875899	2016-12-28	2016-12-22	Assembled	102	494307	4957642	Salmonella enterica;100.0%	38	3007	3.51	SAL_PA6555AA_AS
BOV_2016_UnitedStates_Minnesota_NA_SRR5127030_SAL_PA6554AA_AS	SAL_HA8430AA	FSIS1609225	SRR5127030;ILLUMINA;Paired;300;SRX2441329;610136700;150	SAL_HA8430AA	Livestock	Bovine	comminuted beef	2016				North America	United States	Minnesota						Dublin	I			USDA FSIS			PRJNA242847	SRP040648	SAMN06175406	SRS1875898	2016-12-28	2016-12-22	Assembled	122	478715	4983890	Salmonella enterica;100.0%	43	2245	3.51	SAL_PA6554AA_AS
HUM_2016_UnitedStates_noReg_NA_SRR5125979_SAL_PA6357AA_AS	SAL_HA8627AA	PNUSAS005187	SRR5125979;ILLUMINA;Paired;;SRX2440335;382187696;242	SAL_HA8627AA	Human	Human	Age: 50-59; blood	2016	10			North America	United States											PulseNet Next Generation Subtyping Methods Unit			PRJNA230403	SRP040281	SAMN06164368	SRS1874921	2016-12-28	2016-12-22	Assembled	76	478714	4966242	Salmonella enterica;100.0%	37	5016	3.51	SAL_PA6357AA_AS
BOV_2016_UnitedStates_Ohio_NA_SRR7041832_SAL_PA7253AA_AS	SAL_HA8705AA	OH-16-16860	SRR5139233;ILLUMINA;Paired;500;SRX2457996;717124216;226,SRR7041832;ILLUMINA;Paired;500;SRX3973870;;	SAL_HA8705AA	Livestock	Bovine	Cattle lung	2016				North America	United States	Ohio						Dublin (Predicted)				Food and Drug Administration - Center for Food Safety and Applied Nutrition (US)			PRJNA338674	SRP083283	SAMN06189272	SRS1891031	2017-01-03	2015-01-01	Assembled	144	213419	4960291	Salmonella enterica;100.0%	64	5030	3.51	SAL_PA7253AA_AS
FOO_2014_UnitedStates_Minnesota_NA_SRR5152275_SAL_PA7910AA_AS	SAL_HA9112AA	OSF058111	SRR5152275;ILLUMINA;Paired;500;SRX2470179;279165772;271	SAL_HA9112AA	Food	Bovine	beef food product:foodon_00001041; beef; boneless beef	2014				North America	United States	Minnesota						Enteritidis				FDA Center for Food Safety and Applied Nutrition			PRJNA186035	SRP018785	SAMN06114139	SRS1902293	2017-01-07	2015-01-01	Assembled	55	493387	5032210	Salmonella enterica;100.0%	41	928	3.51	SAL_PA7910AA_AS
FOO_2016_UnitedStates_Minnesota_NA_SRR5173492_SAL_PA8512AA_AS	SAL_HA9692AA	OSF058852	SRR5173492;ILLUMINA;Paired;500;SRX2489804;569427100;253	SAL_HA9692AA	Food	Bovine	beef food product:foodon_00001041; beef; boneless beef	2016				North America	United States	Minnesota						Enteritidis				FDA Center for Food Safety and Applied Nutrition			PRJNA186035	SRP018785	SAMN06175272	SRS1919686	2017-01-13	2015-01-01	Assembled	114	478715	4979401	Salmonella enterica;100.0%	46	871	3.51	SAL_PA8512AA_AS
FOO_2016_UnitedStates_Minnesota_NA_SRR5173489_SAL_PA8509AA_AS	SAL_HA9695AA	OSF058850	SRR5173489;ILLUMINA;Paired;500;SRX2489801;283181808;273	SAL_HA9695AA	Food	Bovine	beef food product:foodon_00001041; beef; boneless beef	2016				North America	United States	Minnesota						Enteritidis				FDA Center for Food Safety and Applied Nutrition			PRJNA186035	SRP018785	SAMN06175274	SRS1919683	2017-01-13	2015-01-01	Assembled	56	192486	4978852	Salmonella enterica;100.0%	77	7730	3.51	SAL_PA8509AA_AS
FOO_2016_UnitedStates_Minnesota_NA_SRR5173478_SAL_PA8500AA_AS	SAL_HA9704AA	OSF058853	SRR5173478;ILLUMINA;Paired;500;SRX2489790;273849294;271	SAL_HA9704AA	Food	Bovine	beef food product:foodon_00001041; beef; boneless beef	2016				North America	United States	Minnesota						Enteritidis				FDA Center for Food Safety and Applied Nutrition			PRJNA186035	SRP018785	SAMN06175271	SRS1919671	2017-01-13	2015-01-01	Assembled	54	420808	4979100	Salmonella enterica;100.0%	47	1610	3.51	SAL_PA8500AA_AS
FOO_2016_UnitedStates_Minnesota_NA_SRR5173477_SAL_PA8499AA_AS	SAL_HA9705AA	OSF058851	SRR5173477;ILLUMINA;Paired;500;SRX2489789;314101896;268	SAL_HA9705AA	Food	Bovine	beef food product:foodon_00001041; beef; boneless beef	2016				North America	United States	Minnesota						Enteritidis				FDA Center for Food Safety and Applied Nutrition			PRJNA186035	SRP018785	SAMN06175273	SRS1919670	2017-01-13	2015-01-01	Assembled	62	405793	4988679	Salmonella enterica;97.06%	48	2112	3.51	SAL_PA8499AA_AS
FOO_2016_UnitedStates_Minnesota_NA_SRR5182200_SAL_PA8915AA_AS	SAL_IA0147AA	OSF058887	SRR5182200;ILLUMINA;Paired;500;SRX2498305;274068524;278	SAL_IA0147AA	Food	Bovine	beef food product:foodon_00001041; beef; boneless beef	2016				North America	United States	Minnesota						Enteritidis				FDA Center for Food Safety and Applied Nutrition			PRJNA186035	SRP018785	SAMN06175221	SRS1925158	2017-01-18	2015-01-01	Assembled	54	304870	4985098	Salmonella enterica;97.67%	56	4061	3.51	SAL_PA8915AA_AS
FOO_2016_UnitedStates_Minnesota_NA_SRR5182199_SAL_PA8914AA_AS	SAL_IA0148AA	OSF058889	SRR5182199;ILLUMINA;Paired;500;SRX2498304;239973438;281	SAL_IA0148AA	Food	Bovine	beef food product:foodon_00001041; beef; boneless beef	2016				North America	United States	Minnesota						Enteritidis				FDA Center for Food Safety and Applied Nutrition			PRJNA186035	SRP018785	SAMN06175218	SRS1925157	2017-01-18	2015-01-01	Assembled	48	421067	4955113	Salmonella enterica;97.44%	49	2487	3.51	SAL_PA8914AA_AS
FOO_2016_UnitedStates_Minnesota_NA_SRR5182198_SAL_PA8913AA_AS	SAL_IA0149AA	OSF058888	SRR5182198;ILLUMINA;Paired;500;SRX2498303;292767200;275	SAL_IA0149AA	Food	Bovine	beef food product:foodon_00001041; beef; boneless beef	2016				North America	United States	Minnesota						Enteritidis				FDA Center for Food Safety and Applied Nutrition			PRJNA186035	SRP018785	SAMN06175220	SRS1925156	2017-01-18	2015-01-01	Assembled	59	478716	4954830	Salmonella enterica;97.15%	45	1630	3.51	SAL_PA8913AA_AS
FOO_2016_UnitedStates_Minnesota_NA_SRR5182197_SAL_PA8912AA_AS	SAL_IA0150AA	OSF058886	SRR5182197;ILLUMINA;Paired;500;SRX2498302;301969800;275	SAL_IA0150AA	Food	Bovine	beef food product:foodon_00001041; beef; boneless beef	2016				North America	United States	Minnesota						Enteritidis				FDA Center for Food Safety and Applied Nutrition			PRJNA186035	SRP018785	SAMN06175178	SRS1925155	2017-01-18	2015-01-01	Assembled	60	377410	4986433	Salmonella enterica;100.0%	61	5787	3.51	SAL_PA8912AA_AS
FOO_2016_UnitedStates_Minnesota_NA_SRR5182265_SAL_PA8962AA_AS	SAL_IA0313AA	OSF058894	SRR5182265;ILLUMINA;Paired;500;SRX2498370;446290212;277	SAL_IA0313AA	Food	Bovine	beef food product:foodon_00001041; beef; boneless beef	2016				North America	United States	Minnesota						Enteritidis				FDA Center for Food Safety and Applied Nutrition			PRJNA186035	SRP018785	SAMN06175211	SRS1925222	2017-01-18	2015-01-01	Assembled	89	478716	4985919	Salmonella enterica;100.0%	52	1605	3.51	SAL_PA8962AA_AS
FOO_2016_UnitedStates_Minnesota_NA_SRR5182264_SAL_PA8961AA_AS	SAL_IA0314AA	OSF058890	SRR5182264;ILLUMINA;Paired;500;SRX2498369;274472240;280	SAL_IA0314AA	Food	Bovine	beef food product:foodon_00001041; beef; boneless beef	2016				North America	United States	Minnesota						Enteritidis				FDA Center for Food Safety and Applied Nutrition			PRJNA186035	SRP018785	SAMN06175217	SRS1925221	2017-01-18	2015-01-01	Assembled	55	478716	4985750	Salmonella enterica;100.0%	51	1737	3.51	SAL_PA8961AA_AS
FOO_2016_UnitedStates_Minnesota_NA_SRR5182263_SAL_PA8960AA_AS	SAL_IA0315AA	OSF058893	SRR5182263;ILLUMINA;Paired;500;SRX2498368;300894020;277	SAL_IA0315AA	Food	Bovine	beef food product:foodon_00001041; beef; boneless beef	2016				North America	United States	Minnesota						Enteritidis				FDA Center for Food Safety and Applied Nutrition			PRJNA186035	SRP018785	SAMN06175213	SRS1925220	2017-01-18	2015-01-01	Assembled	60	420843	4985864	Salmonella enterica;100.0%	52	2921	3.51	SAL_PA8960AA_AS
FOO_2016_UnitedStates_Minnesota_NA_SRR5182261_SAL_PA8958AA_AS	SAL_IA0317AA	OSF058891	SRR5182261;ILLUMINA;Paired;500;SRX2498366;301034800;275	SAL_IA0317AA	Food	Bovine	beef food product:foodon_00001041; beef; boneless beef	2016				North America	United States	Minnesota						Enteritidis				FDA Center for Food Safety and Applied Nutrition			PRJNA186035	SRP018785	SAMN06175216	SRS1925218	2017-01-18	2015-01-01	Assembled	60	374345	4986153	Salmonella enterica;100.0%	59	3544	3.51	SAL_PA8958AA_AS
FOO_2016_UnitedStates_Minnesota_NA_SRR5182256_SAL_PA8954AA_AS	SAL_IA0321AA	OSF058892	SRR5182256;ILLUMINA;Paired;500;SRX2498361;369360220;274	SAL_IA0321AA	Food	Bovine	beef food product:foodon_00001041; beef; boneless beef	2016				North America	United States	Minnesota						Enteritidis				FDA Center for Food Safety and Applied Nutrition			PRJNA186035	SRP018785	SAMN06175214	SRS1925214	2017-01-18	2015-01-01	Assembled	74	421095	4986515	Salmonella enterica;100.0%	52	1982	3.51	SAL_PA8954AA_AS
FOO_2016_UnitedStates_Minnesota_NA_SRR5182254_SAL_PA8952AA_AS	SAL_IA0323AA	OSF058895	SRR5182254;ILLUMINA;Paired;500;SRX2498359;324694938;281	SAL_IA0323AA	Food	Bovine	beef food product:foodon_00001041; beef; boneless beef	2016				North America	United States	Minnesota						Enteritidis				FDA Center for Food Safety and Applied Nutrition			PRJNA186035	SRP018785	SAMN06175210	SRS1925212	2017-01-18	2015-01-01	Assembled	65	465606	4985869	Salmonella enterica;100.0%	51	2021	3.51	SAL_PA8952AA_AS
FOO_2016_UnitedStates_Minnesota_NA_SRR5182253_SAL_PA8951AA_AS	SAL_IA0324AA	OSF058896	SRR5182253;ILLUMINA;Paired;500;SRX2498358;347455520;278	SAL_IA0324AA	Food	Bovine	beef food product:foodon_00001041; beef; boneless beef	2016				North America	United States	Minnesota						Enteritidis				FDA Center for Food Safety and Applied Nutrition			PRJNA186035	SRP018785	SAMN06175209	SRS1925211	2017-01-18	2015-01-01	Assembled	69	228034	4986241	Salmonella enterica;100.0%	64	5785	3.51	SAL_PA8951AA_AS
FOO_2016_UnitedStates_Minnesota_NA_SRR5182242_SAL_PA8940AA_AS	SAL_IA0335AA	OSF058863	SRR5182242;ILLUMINA;Paired;500;SRX2498347;303021504;276	SAL_IA0335AA	Food	Bovine	beef food product:foodon_00001041; beef; boneless beef	2016				North America	United States	Minnesota						Enteritidis				FDA Center for Food Safety and Applied Nutrition			PRJNA186035	SRP018785	SAMN06175236	SRS1925200	2017-01-18	2015-01-01	Assembled	60	237368	4983424	Salmonella enterica;100.0%	63	6773	3.51	SAL_PA8940AA_AS
FOO_2016_UnitedStates_Minnesota_NA_SRR5182238_SAL_PA8936AA_AS	SAL_IA0339AA	OSF058867	SRR5182238;ILLUMINA;Paired;500;SRX2498343;280456332;282	SAL_IA0339AA	Food	Bovine	beef food product:foodon_00001041; beef; boneless beef	2016				North America	United States	Minnesota						Enteritidis				FDA Center for Food Safety and Applied Nutrition			PRJNA186035	SRP018785	SAMN06175232	SRS1925196	2017-01-18	2015-01-01	Assembled	56	420862	4957803	Salmonella enterica;100.0%	47	2793	3.51	SAL_PA8936AA_AS
FOO_2016_UnitedStates_Minnesota_NA_SRR5182237_SAL_PA8935AA_AS	SAL_IA0340AA	OSF058869	SRR5182237;ILLUMINA;Paired;500;SRX2498342;327387984;283	SAL_IA0340AA	Food	Bovine	beef food product:foodon_00001041; beef; boneless beef	2016				North America	United States	Minnesota						Enteritidis				FDA Center for Food Safety and Applied Nutrition			PRJNA186035	SRP018785	SAMN06175230	SRS1925195	2017-01-18	2015-01-01	Assembled	66	478715	4957019	Salmonella enterica;100.0%	40	1379	3.51	SAL_PA8935AA_AS
FOO_2016_UnitedStates_Minnesota_NA_SRR5182234_SAL_PA8933AA_AS	SAL_IA0342AA	OSF058868	SRR5182234;ILLUMINA;Paired;500;SRX2498339;331932438;279	SAL_IA0342AA	Food	Bovine	beef food product:foodon_00001041; beef; boneless beef	2016				North America	United States	Minnesota						Enteritidis				FDA Center for Food Safety and Applied Nutrition			PRJNA186035	SRP018785	SAMN06175231	SRS1925192	2017-01-18	2015-01-01	Assembled	66	420951	4958036	Salmonella enterica;100.0%	45	1712	3.51	SAL_PA8933AA_AS
FOO_2016_UnitedStates_Minnesota_NA_SRR5182233_SAL_PA8932AA_AS	SAL_IA0343AA	OSF058866	SRR5182233;ILLUMINA;Paired;500;SRX2498338;329982786;279	SAL_IA0343AA	Food	Bovine	beef food product:foodon_00001041; beef; boneless beef	2016				North America	United States	Minnesota						Enteritidis				FDA Center for Food Safety and Applied Nutrition			PRJNA186035	SRP018785	SAMN06175233	SRS1925191	2017-01-18	2015-01-01	Assembled	66	478715	4957273	Salmonella enterica;100.0%	41	996	3.51	SAL_PA8932AA_AS
FOO_2016_UnitedStates_Minnesota_NA_SRR5182225_SAL_PA8924AA_AS	SAL_IA0351AA	OSF058882	SRR5182225;ILLUMINA;Paired;500;SRX2498330;295484532;278	SAL_IA0351AA	Food	Bovine	beef food product:foodon_00001041; beef; boneless beef	2016				North America	United States	Minnesota						Enteritidis				FDA Center for Food Safety and Applied Nutrition			PRJNA186035	SRP018785	SAMN06175172	SRS1925183	2017-01-18	2015-01-01	Assembled	59	420833	4985244	Salmonella enterica;100.0%	51	2014	3.51	SAL_PA8924AA_AS
FOO_2016_UnitedStates_Minnesota_NA_SRR5182223_SAL_PA8922AA_AS	SAL_IA0353AA	OSF058883	SRR5182223;ILLUMINA;Paired;500;SRX2498328;295670650;275	SAL_IA0353AA	Food	Bovine	beef food product:foodon_00001041; beef; boneless beef	2016				North America	United States	Minnesota						Enteritidis				FDA Center for Food Safety and Applied Nutrition			PRJNA186035	SRP018785	SAMN06175171	SRS1925180	2017-01-18	2015-01-01	Assembled	59	478716	4985756	Salmonella enterica;100.0%	51	1750	3.51	SAL_PA8922AA_AS
FOO_2016_UnitedStates_Minnesota_NA_SRR5182222_SAL_PA8921AA_AS	SAL_IA0354AA	OSF058881	SRR5182222;ILLUMINA;Paired;500;SRX2498327;332897778;279	SAL_IA0354AA	Food	Bovine	beef food product:foodon_00001041; beef; boneless beef	2016				North America	United States	Minnesota						Enteritidis				FDA Center for Food Safety and Applied Nutrition			PRJNA186035	SRP018785	SAMN06175173	SRS1925181	2017-01-18	2015-01-01	Assembled	66	465486	4985916	Salmonella enterica;100.0%	49	2224	3.51	SAL_PA8921AA_AS
FOO_2016_UnitedStates_Minnesota_NA_SRR5182219_SAL_PA8918AA_AS	SAL_IA0357AA	OSF058884	SRR5182219;ILLUMINA;Paired;500;SRX2498324;329382144;273	SAL_IA0357AA	Food	Bovine	beef food product:foodon_00001041; beef; boneless beef	2016				North America	United States	Minnesota						Enteritidis				FDA Center for Food Safety and Applied Nutrition			PRJNA186035	SRP018785	SAMN06175170	SRS1925176	2017-01-18	2015-01-01	Assembled	66	327704	4986156	Salmonella enterica;100.0%	62	2339	3.51	SAL_PA8918AA_AS
FOO_2016_UnitedStates_Minnesota_NA_SRR5182218_SAL_PA8917AA_AS	SAL_IA0358AA	OSF058880	SRR5182218;ILLUMINA;Paired;500;SRX2498323;332629972;274	SAL_IA0358AA	Food	Bovine	beef food product:foodon_00001041; beef; boneless beef	2016				North America	United States	Minnesota						Enteritidis				FDA Center for Food Safety and Applied Nutrition			PRJNA186035	SRP018785	SAMN06175174	SRS1925177	2017-01-18	2015-01-01	Assembled	66	405793	4985892	Salmonella enterica;100.0%	53	2066	3.51	SAL_PA8917AA_AS
FOO_2016_UnitedStates_Minnesota_NA_SRR5182201_SAL_PA8916AA_AS	SAL_IA0359AA	OSF058885	SRR5182201;ILLUMINA;Paired;500;SRX2498306;287014200;275	SAL_IA0359AA	Food	Bovine	beef food product:foodon_00001041; beef; boneless beef	2016				North America	United States	Minnesota						Enteritidis				FDA Center for Food Safety and Applied Nutrition			PRJNA186035	SRP018785	SAMN06175179	SRS1925159	2017-01-18	2015-01-01	Assembled	57	351916	4985527	Salmonella enterica;100.0%	55	5108	3.51	SAL_PA8916AA_AS
HUM_2016_UnitedStates_noReg_NA_SRR5188920_SAL_PA9260AA_AS	SAL_IA0460AA	PNUSAS007082	SRR5188920;ILLUMINA;Paired;;SRX2504842;393845472;144	SAL_IA0460AA	Human	Human	Age: 50-59; stool	2016	12			North America	United States							Dublin (Predicted)				PulseNet Next Generation Subtyping Methods Unit			PRJNA230403	SRP040281	SAMN06234948	SRS1929579	2017-01-19	2017-01-19	Assembled	79	199399	4968501	Salmonella enterica;100.0%	62	6356	3.51	SAL_PA9260AA_AS
BOV_2016_UnitedKingdom_Scotland_EU_traces-0aFabGN_SAL_QA0800AA_AS	SAL_IA1889AA	S/20170007	traces-0aFabGN;ILLUMINA;Paired;;NA;236238912;234	SAL_IA1889AA	Livestock	Bovine		2016	11	25		Europe	United Kingdom	Scotland						Dublin				D. Brown (Scotland)							2017-01-23	2017-07-28	Assembled	48	494429	4879359	Salmonella enterica;95.12%	43	2056	3.61	SAL_QA0800AA_AS
HUM_2016_UnitedStates_noReg_NA_SRR5195409_SAL_QA0737AA_AS	SAL_IA1912AA	PNUSAS006787	SRR5195409;ILLUMINA;Paired;;SRX2511013;573234474;227	SAL_IA1912AA	Human	Human	Age: 10-19; stool	2016	12			North America	United States							Dublin (Predicted)				PulseNet Next Generation Subtyping Methods Unit			PRJNA230403	SRP040281	SAMN06244438	SRS1934900	2017-01-23	2017-01-23	Assembled	115	405793	4971346	Salmonella enterica;100.0%	45	2478	3.61	SAL_QA0737AA_AS
BOV_2016_UnitedStates_Wisconsin_NA_SRR5195880_SAL_QA0847AA_AS	SAL_IA2007AA	FSIS1709816	SRR5195880;ILLUMINA;Paired;300;SRX2511501;308774472;148	SAL_IA2007AA	Livestock	Bovine	product-raw-intact-beef	2016				North America	United States	Wisconsin						Dublin	I			USDA FSIS			PRJNA242847	SRP040648	SAMN06250985	SRS1935323	2017-01-24	2017-01-23	Assembled	62	420084	4964401	Salmonella enterica;100.0%	38	5711	3.61	SAL_QA0847AA_AS
FOO_2016_UnitedStates_Minnesota_NA_SRR5206362_SAL_QA1274AA_AS	SAL_IA2307AA	OSF059178	SRR5206362;ILLUMINA;Paired;500;SRX2520255;366618560;280	SAL_IA2307AA	Food	Bovine	beef food product:foodon_00001041; beef; boneless beef	2016				North America	United States	Minnesota						Enteritidis				FDA Center for Food Safety and Applied Nutrition			PRJNA186035	SRP018785	SAMN06213764	SRS1942040	2017-01-26	2015-01-01	Assembled	73	378071	4983544	Salmonella enterica;100.0%	48	3631	3.61	SAL_QA1274AA_AS
HUM_2014_UnitedStates_noReg_NA_SRR5209744_SAL_QA1490AA_AS	SAL_IA2420AA	2014AM-1538	SRR5209744;ILLUMINA;Paired;;SRX2523259;813631100;235	SAL_IA2420AA	Human	Human	Age: 40-49; urine	2014	9			North America	United States							Dublin (Predicted)				Centers for Disease Control and Prevention Enteric Diseases Laboratory Branch			PRJNA287785	SRP082403	SAMN06277015	SRS1944895	2017-01-27	2017-01-27	Assembled	163	494424	4979467	Salmonella enterica;100.0%	45	495	3.61	SAL_QA1490AA_AS
HUM_2014_UnitedStates_noReg_NA_SRR5209736_SAL_QA1482AA_AS	SAL_IA2428AA	2014AM-2597	SRR5209736;ILLUMINA;Paired;;SRX2523251;764564788;241	SAL_IA2428AA	Human	Human	Age: 60-69; urine	2014	10			North America	United States							Dublin (Predicted)				Centers for Disease Control and Prevention Enteric Diseases Laboratory Branch			PRJNA287785	SRP082403	SAMN06276971	SRS1944887	2017-01-27	2017-01-27	Assembled	156	476955	4872155	Salmonella enterica;100.0%	37	941	3.61	SAL_QA1482AA_AS
BOV_2016_UnitedStates_California_NA_SRR5217561_SAL_QA2587AA_AS	SAL_IA2664AA	OSF059210	SRR5217561;ILLUMINA;Paired;500;SRX2527710;316450736;278	SAL_IA2664AA	Livestock	Bovine	Beef Marrow Bones	2016				North America	United States	California						Enteritidis				FDA Center for Food Safety and Applied Nutrition			PRJNA186035	SRP018785	SAMN06213746	SRS1948570	2017-01-30	2015-01-01	Assembled	63	478714	4964808	Salmonella enterica;100.0%	41	1579	3.61	SAL_QA2587AA_AS
BOV_2016_UnitedStates_California_NA_SRR5217552_SAL_QA2567AA_AS	SAL_IA2673AA	OSF059219	SRR5217552;ILLUMINA;Paired;500;SRX2527701;309590486;269	SAL_IA2673AA	Livestock	Bovine	Beef Marrow Bone	2016				North America	United States	California						Enteritidis				FDA Center for Food Safety and Applied Nutrition			PRJNA186035	SRP018785	SAMN06213737	SRS1948561	2017-01-30	2015-01-01	Assembled	62	478708	4968193	Salmonella enterica;96.96%	41	1254	3.61	SAL_QA2567AA_AS
HUM_2015_UnitedKingdom_noReg_EU_SRR5216154_SAL_QA2065AA_AS	SAL_IA3144AA	188360	SRR5216154;ILLUMINA;Paired;;SRX2526365;375555208;98	SAL_IA3144AA	Human	Human	Homo sapiens; human	2015	11			Europe	United Kingdom							Dublin	I			Public Health England			PRJNA248792	SRP042645	SAMN06278563	SRS1947229	2017-01-30	2017-01-30	Assembled	77	402039	4875031	Salmonella enterica;100.0%	46	1001	3.61	SAL_QA2065AA_AS
HUM_2016_UnitedStates_noReg_NA_SRR5224280_SAL_QA3977AA_AS	SAL_IA4620AA	PNUSAS007479	SRR5224280;ILLUMINA;Paired;;SRX2533459;426361978;197	SAL_IA4620AA	Human	Human	Age: 70-79; body fluid	2016	12			North America	United States							Dublin (Predicted)				PulseNet Next Generation Subtyping Methods Unit			PRJNA230403	SRP040281	SAMN06284432	SRS1954117	2017-02-02	2017-02-02	Assembled	85	420916	4962871	Salmonella enterica;100.0%	47	2360	3.61	SAL_QA3977AA_AS
BOV_2016_UnitedStates_Minnesota_NA_SRR5224180_SAL_QA3921AA_AS	SAL_IA4675AA	FSIS1710011	SRR5224180;ILLUMINA;Paired;300;SRX2533359;225644110;149	SAL_IA4675AA	Livestock	Bovine	comminuted beef	2016				North America	United States	Minnesota						Dublin	I			USDA FSIS			PRJNA242847	SRP040648	SAMN06289224	SRS1954020	2017-02-02	2017-02-02	Assembled	46	401850	4829649	Salmonella enterica;100.0%	43	6550	3.61	SAL_QA3921AA_AS
FOO_2017_UnitedStates_Minnesota_NA_SRR5229173_SAL_QA4369AA_AS	SAL_IA4926AA	OSF059739	SRR5229173;ILLUMINA;Paired;500;SRX2537834;306389808;276	SAL_IA4926AA	Food	Bovine	beef food product:foodon_00001041; beef; boneless beef	2017				North America	United States	Minnesota						Enteritidis				FDA Center for Food Safety and Applied Nutrition			PRJNA186035	SRP018785	SAMN06270140	SRS1957639	2017-02-05	2015-01-01	Assembled	62	420838	4941590	Salmonella enterica;100.0%	45	2676	3.61	SAL_QA4369AA_AS
FOO_2017_UnitedStates_Minnesota_NA_SRR5229171_SAL_QA4367AA_AS	SAL_IA4928AA	OSF059741	SRR5229171;ILLUMINA;Paired;500;SRX2537832;353266880;268	SAL_IA4928AA	Food	Bovine	beef food product:foodon_00001041; beef; boneless beef	2017				North America	United States	Minnesota						Enteritidis				FDA Center for Food Safety and Applied Nutrition			PRJNA186035	SRP018785	SAMN06270138	SRS1957637	2017-02-05	2015-01-01	Assembled	71	420838	4941120	Salmonella enterica;100.0%	42	2291	3.61	SAL_QA4367AA_AS
FOO_2017_UnitedStates_Minnesota_NA_SRR5229169_SAL_QA4365AA_AS	SAL_IA4930AA	OSF059737	SRR5229169;ILLUMINA;Paired;500;SRX2537830;280686954;267	SAL_IA4930AA	Food	Bovine	beef food product:foodon_00001041; beef; boneless beef	2017				North America	United States	Minnesota						Enteritidis				FDA Center for Food Safety and Applied Nutrition			PRJNA186035	SRP018785	SAMN06270142	SRS1957635	2017-02-05	2015-01-01	Assembled	56	262568	4941195	Salmonella enterica;100.0%	51	4762	3.61	SAL_QA4365AA_AS
FOO_2017_UnitedStates_Minnesota_NA_SRR5229164_SAL_QA4360AA_AS	SAL_IA4935AA	OSF059738	SRR5229164;ILLUMINA;Paired;500;SRX2537825;328842816;269	SAL_IA4935AA	Food	Bovine	beef food product:foodon_00001041; beef; boneless beef	2017				North America	United States	Minnesota						Enteritidis				FDA Center for Food Safety and Applied Nutrition			PRJNA186035	SRP018785	SAMN06270141	SRS1957630	2017-02-05	2015-01-01	Assembled	66	405727	4941896	Salmonella enterica;100.0%	53	3507	3.61	SAL_QA4360AA_AS
FOO_2017_UnitedStates_Minnesota_NA_SRR5229161_SAL_QA4357AA_AS	SAL_IA4938AA	OSF059740	SRR5229161;ILLUMINA;Paired;500;SRX2537822;281119440;280	SAL_IA4938AA	Food	Bovine	beef food product:foodon_00001041; beef; boneless beef	2017				North America	United States	Minnesota						Enteritidis				FDA Center for Food Safety and Applied Nutrition			PRJNA186035	SRP018785	SAMN06270139	SRS1957627	2017-02-05	2015-01-01	Assembled	56	423116	4940422	Salmonella enterica;100.0%	44	2569	3.61	SAL_QA4357AA_AS
FOO_2017_UnitedStates_Minnesota_NA_SRR5229160_SAL_QA4356AA_AS	SAL_IA4939AA	OSF059742	SRR5229160;ILLUMINA;Paired;500;SRX2537821;390758694;271	SAL_IA4939AA	Food	Bovine	beef food product:foodon_00001041; beef; boneless beef	2017				North America	United States	Minnesota						Enteritidis				FDA Center for Food Safety and Applied Nutrition			PRJNA186035	SRP018785	SAMN06270137	SRS1957626	2017-02-05	2015-01-01	Assembled	79	327712	4942359	Salmonella enterica;100.0%	50	5142	3.61	SAL_QA4356AA_AS
FOO_2016_UnitedStates_Minnesota_NA_SRR5229134_SAL_QA4330AA_AS	SAL_IA4965AA	OSF059288	SRR5229134;ILLUMINA;Paired;500;SRX2537794;390057640;254	SAL_IA4965AA	Food	Bovine	beef food product:foodon_00001041; beef; boneless beef	2016				North America	United States	Minnesota						Enteritidis				FDA Center for Food Safety and Applied Nutrition			PRJNA186035	SRP018785	SAMN06213684	SRS1957600	2017-02-05	2015-01-01	Assembled	78	420941	4985092	Salmonella enterica;100.0%	56	2442	3.61	SAL_QA4330AA_AS
FOO_2016_UnitedStates_Minnesota_NA_SRR5229133_SAL_QA4329AA_AS	SAL_IA4966AA	OSF059287	SRR5229133;ILLUMINA;Paired;500;SRX2537793;304171280;280	SAL_IA4966AA	Food	Bovine	beef food product:foodon_00001041; beef; boneless beef	2016				North America	United States	Minnesota						Enteritidis				FDA Center for Food Safety and Applied Nutrition			PRJNA186035	SRP018785	SAMN06213685	SRS1957599	2017-02-05	2015-01-01	Assembled	61	314314	4985378	Salmonella enterica;100.0%	60	4790	3.61	SAL_QA4329AA_AS
BOV_2017_UnitedKingdom_Scotland_EU_traces-0wSgPpU_SAL_QA4468AA_AS	SAL_IA4987AA	S/20170022	traces-0wSgPpU;ILLUMINA;Paired;;NA;575062686;257	SAL_IA4987AA	Livestock	Bovine		2017	1	10		Europe	United Kingdom	Scotland						Dublin				D. Brown (Scotland)							2017-02-06	2017-08-11	Assembled	117	494431	4880168	Salmonella enterica;96.78%	38	519	3.61	SAL_QA4468AA_AS
BOV_2017_UnitedKingdom_Scotland_EU_traces-0psptYK_SAL_QA4470AA_AS	SAL_IA4989AA	S/20170023	traces-0psptYK;ILLUMINA;Paired;;NA;452406410;265	SAL_IA4989AA	Livestock	Bovine		2017	1	9		Europe	United Kingdom	Scotland						Dublin				D. Brown (Scotland)							2017-02-06	2017-08-11	Assembled	92	494431	4880309	Salmonella enterica;96.88%	39	687	3.61	SAL_QA4470AA_AS
FOO_2016_UnitedStates_Minnesota_NA_SRR5230464_SAL_QA4586AA_AS	SAL_IA5122AA	OSF058128	SRR5230464;ILLUMINA;Paired;500;SRX2538984;320077170;279	SAL_IA5122AA	Food	ND/Others	food isolate	2016				North America	United States	Minnesota						Enteritidis				FDA Center for Food Safety and Applied Nutrition			PRJNA186035	SRP018785	SAMN06114151	SRS1958699	2017-02-06	2015-01-01	Assembled	64	417469	4983698	Salmonella enterica;100.0%	52	1222	3.61	SAL_QA4586AA_AS
FOO_2016_UnitedStates_Minnesota_NA_SRR5230176_SAL_QA4512AA_AS	SAL_IA5179AA	OSF058123	SRR5230176;ILLUMINA;Paired;500;SRX2538813;274835112;254	SAL_IA5179AA	Food	Bovine	beef food product:foodon_00001041; beef; boneless beef	2016				North America	United States	Minnesota						Enteritidis				FDA Center for Food Safety and Applied Nutrition			PRJNA186035	SRP018785	SAMN06114156	SRS1958557	2017-02-06	2015-01-01	Assembled	55	369517	4972497	Salmonella enterica;100.0%	51	2258	3.61	SAL_QA4512AA_AS
BOV_2016_UnitedStates_Minnesota_NA_SRR5235498_SAL_QA4858AA_AS	SAL_IA5367AA	FSIS1710010	SRR5235498;ILLUMINA;Paired;300;SRX2542564;347898600;150	SAL_IA5367AA	Livestock	Bovine	comminuted beef	2016				North America	United States	Minnesota						Dublin	I			USDA FSIS			PRJNA242847	SRP040648	SAMN06307795	SRS1961703	2017-02-08	2017-02-07	Assembled	71	478699	4888832	Salmonella enterica;96.87%	39	3814	3.61	SAL_QA4858AA_AS
HUM_2017_UnitedStates_noReg_NA_SRR5242739_SAL_QA5850AA_AS	SAL_IA5771AA	PNUSAS007489	SRR5242739;ILLUMINA;Paired;;SRX2549513;717852030;233	SAL_IA5771AA	Human	Human	Age: 70-79; urine	2017	1			North America	United States							Dublin (Predicted)				PulseNet Next Generation Subtyping Methods Unit			PRJNA230403	SRP040281	SAMN06288331	SRS1967836	2017-02-14	2017-02-10	Assembled	146	402264	4885040	Salmonella enterica;97.06%	39	2306	3.61	SAL_QA5850AA_AS
HUM_2017_UnitedStates_noReg_NA_SRR5238340_SAL_QA5732AA_AS	SAL_IA6038AA	PNUSAS007463	SRR5238340;ILLUMINA;Paired;;SRX2545302;481188600;225	SAL_IA6038AA	Human	Human	Age: 40-49; stool	2017	1			North America	United States							Dublin (Predicted)				PulseNet Next Generation Subtyping Methods Unit			PRJNA230403	SRP040281	SAMN06281477	SRS1964207	2017-02-14	2017-02-08	Assembled	96	347977	4985037	Salmonella enterica;100.0%	52	5191	3.61	SAL_QA5732AA_AS
HUM_2017_UnitedStates_noReg_NA_SRR5238336_SAL_QA5728AA_AS	SAL_IA6042AA	PNUSAS007749	SRR5238336;ILLUMINA;Paired;;SRX2545298;425051218;241	SAL_IA6042AA	Human	Human	Age: 60-69; stool	2017	1			North America	United States							Dublin (Predicted)				PulseNet Next Generation Subtyping Methods Unit			PRJNA230403	SRP040281	SAMN06288316	SRS1964203	2017-02-14	2017-02-08	Assembled	87	289037	4884815	Salmonella enterica;100.0%	56	6754	3.61	SAL_QA5728AA_AS
HUM_2017_UnitedStates_noReg_NA_SRR5238261_SAL_QA5655AA_AS	SAL_IA6115AA	PNUSAS007907	SRR5238261;ILLUMINA;Paired;;SRX2545225;234917860;230	SAL_IA6115AA	Human	Human	Age: 50-59	2017	1			North America	United States							Dublin (Predicted)				PulseNet Next Generation Subtyping Methods Unit			PRJNA230403	SRP040281	SAMN06291534	SRS1964130	2017-02-14	2017-02-08	Assembled	47	405793	4972571	Salmonella enterica;100.0%	46	5430	3.61	SAL_QA5655AA_AS
HUM_2017_UnitedStates_noReg_NA_SRR5238151_SAL_QA5550AA_AS	SAL_IA6220AA	PNUSAS007574	SRR5238151;ILLUMINA;Paired;;SRX2545118;503945216;206	SAL_IA6220AA	Human	Human	Age: 70-79; blood	2017	1			North America	United States							Dublin (Predicted)				PulseNet Next Generation Subtyping Methods Unit			PRJNA230403	SRP040281	SAMN06299101	SRS1964023	2017-02-14	2017-02-08	Assembled	101	402291	4966013	Salmonella enterica;100.0%	42	2233	3.61	SAL_QA5550AA_AS
HUM_2017_UnitedStates_noReg_NA_SRR5238147_SAL_QA5546AA_AS	SAL_IA6224AA	PNUSAS008284	SRR5238147;ILLUMINA;Paired;;SRX2545114;546408372;194	SAL_IA6224AA	Human	Human	Age: 60-69; blood	2017	1			North America	United States							Dublin (Predicted)				PulseNet Next Generation Subtyping Methods Unit			PRJNA230403	SRP040281	SAMN06308322	SRS1964019	2017-02-14	2017-02-08	Assembled	110	299912	4963594	Salmonella enterica;100.0%	49	2213	3.61	SAL_QA5546AA_AS
HUM_2016_UnitedStates_noReg_NA_SRR5238120_SAL_QA5519AA_AS	SAL_IA6251AA	PNUSAS007815	SRR5238120;ILLUMINA;Paired;;SRX2545086;499939650;225	SAL_IA6251AA	Human	Human	Age: 70-79; urine	2016	12			North America	United States							Dublin (Predicted)				PulseNet Next Generation Subtyping Methods Unit			PRJNA230403	SRP040281	SAMN06299111	SRS1963991	2017-02-14	2017-02-08	Assembled	98	420868	5081625	Salmonella enterica;97.29%	50	4152	3.61	SAL_QA5519AA_AS
HUM_2016_UnitedStates_noReg_NA_SRR5259943_SAL_QA6345AA_AS	SAL_IA6443AA	PNUSAS008543	SRR5259943;ILLUMINA;Paired;;SRX2564683;441524272;238	SAL_IA6443AA	Human	Human	Age: 80-89; stool	2016	10			North America	United States							Dublin (Predicted)				PulseNet Next Generation Subtyping Methods Unit			PRJNA230403	SRP040281	SAMN06320631	SRS1981341	2017-02-16	2017-02-15	Assembled	88	374360	4980854	Salmonella enterica;100.0%	50	3737	3.61	SAL_QA6345AA_AS
HUM_2016_UnitedStates_noReg_NA_SRR5263955_SAL_QA6426AA_AS	SAL_IA6542AA	PNUSAS008733	SRR5263955;ILLUMINA;Paired;;SRX2568077;356722236;234	SAL_IA6542AA	Human	Human	Homo sapiens; Age: 50-59; blood	2016	11			North America	United States							Dublin (Predicted)				PulseNet Next Generation Subtyping Methods Unit			PRJNA230403	SRP040281	SAMN06333713	SRS1984450	2017-02-17	2017-02-16	Assembled	71	422891	4973534	Salmonella enterica;100.0%	41	4123	3.61	SAL_QA6426AA_AS
BOV_2016_UnitedStates_Texas_NA_SRR5271496_SAL_QA6700AA_AS	SAL_IA6588AA	FSIS1710686	SRR5271496;ILLUMINA;Paired;300;SRX2575544;492686700;150	SAL_IA6588AA	Livestock	Bovine	comminuted beef	2016				North America	United States	Texas						Dublin	I			USDA FSIS			PRJNA242847	SRP040648	SAMN06346603	SRS1991285	2017-02-21	2017-02-18	Assembled	99	494297	4965595	Salmonella enterica;96.3%	34	2783	3.61	SAL_QA6700AA_AS
BOV_2016_UnitedStates_California_NA_SRR5271480_SAL_QA6691AA_AS	SAL_IA6597AA	FSIS1710688	SRR5271480;ILLUMINA;Paired;300;SRX2575528;551757430;149	SAL_IA6597AA	Livestock	Bovine	comminuted beef	2016				North America	United States	California						Dublin	I			USDA FSIS			PRJNA242847	SRP040648	SAMN06346605	SRS1991269	2017-02-21	2017-02-18	Assembled	111	405793	4970510	Salmonella enterica;100.0%	54	1567	3.61	SAL_QA6691AA_AS
BOV_2016_UnitedStates_Texas_NA_SRR5271452_SAL_QA6674AA_AS	SAL_IA6614AA	FSIS1710687	SRR5271452;ILLUMINA;Paired;300;SRX2575500;566787900;150	SAL_IA6614AA	Livestock	Bovine	comminuted beef	2016				North America	United States	Texas						Dublin	I			USDA FSIS			PRJNA242847	SRP040648	SAMN06346604	SRS1991241	2017-02-21	2017-02-18	Assembled	114	494256	4965573	Salmonella enterica;100.0%	37	2008	3.61	SAL_QA6674AA_AS
HUM_2016_UnitedStates_noReg_NA_SRR5277761_SAL_QA7095AA_AS	SAL_IA6657AA	PNUSAS007820	SRR5277761;ILLUMINA;Paired;;SRX2581651;565268654;199	SAL_IA6657AA	Human	Human	Age: 80-89; stool	2016	12			North America	United States							Dublin (Predicted)				PulseNet Next Generation Subtyping Methods Unit			PRJNA230403	SRP040281	SAMN06341083	SRS1995673	2017-02-22	2017-02-22	Assembled	113	395891	4978666	Salmonella enterica;100.0%	49	2286	3.61	SAL_QA7095AA_AS
HUM_2015_Ireland_noReg_EU_ERR1837575_SAL_QA7042AA_AS	SAL_IA6710AA	MS150315	ERR1837575;ILLUMINA;Paired;500;ERX1899550;377395128;99	SAL_IA6710AA	Human	Human	Homo sapiens; human	2015				Europe	Ireland							Dublin	Subsp. I			University Hospital Galway			PRJEB18998	ERP020979	SAMEA89953168	ERS1558052	2017-02-22	2017-02-21	Assembled	77	363181	4877152	Salmonella enterica;100.0%	45	1452	3.61	SAL_QA7042AA_AS
HUM_2016_UnitedStates_noReg_NA_SRR5278598_SAL_QA7157AA_AS	SAL_IA7241AA	PNUSAS008387	SRR5278598;ILLUMINA;Paired;;SRX2582438;287533976;206	SAL_IA7241AA	Human	Human	Age: 70-79; blood	2016	11			North America	United States							Dublin (Predicted)				PulseNet Next Generation Subtyping Methods Unit			PRJNA230403	SRP040281	SAMN06345845	SRS1996457	2017-02-23	2017-02-22	Assembled	57	178025	4968477	Salmonella enterica;100.0%	59	6863	3.61	SAL_QA7157AA_AS
HUM_2017_UnitedStates_noReg_NA_SRR5278567_SAL_QA7146AA_AS	SAL_IA7251AA	PNUSAS008279	SRR5278567;ILLUMINA;Paired;;SRX2582407;682230762;243,SRR5278583;ILLUMINA;Paired;;SRX2582423;357593100;227	SAL_IA7251AA	Human	Human	Age: 10-19; blood	2017	1			North America	United States							Dublin (Predicted)				PulseNet Next Generation Subtyping Methods Unit			PRJNA230403	SRP040281	SAMN06346049	SRS1996430	2017-02-23	2017-02-22	Assembled	72	478715	4962608	Salmonella enterica;100.0%	42	3594	3.61	SAL_QA7146AA_AS
HUM_2017_UnitedKingdom_Scotland_EU_traces-0FEkgBU_SAL_QA7374AA_AS	SAL_IA7269AA	S/20170039	traces-0FEkgBU;ILLUMINA;Paired;;NA;571484736;237	SAL_IA7269AA	Human	Human		2017	1	12		Europe	United Kingdom	Scotland						Dublin				D. Brown (Scotland)							2017-02-24	2017-08-29	Assembled	117	494431	4881108	Salmonella enterica;96.87%	40	522	3.61	SAL_QA7374AA_AS
BOV_2017_UnitedKingdom_Scotland_EU_traces-0iaOMel_SAL_QA7384AA_AS	SAL_IA7278AA	S/20170042	traces-0iaOMel;ILLUMINA;Paired;;NA;766227700;251	SAL_IA7278AA	Livestock	Bovine		2017	1	13		Europe	United Kingdom	Scotland						Dublin				D. Brown (Scotland)							2017-02-24	2017-08-29	Assembled	157	494431	4878769	Salmonella enterica;100.0%	34	750	3.61	SAL_QA7384AA_AS
HUM_2016_UnitedStates_noReg_NA_SRR5281933_SAL_QA7424AA_AS	SAL_IA7323AA	PNUSAS008916	SRR5281933;ILLUMINA;Paired;;SRX2585579;448803000;225	SAL_IA7323AA	Human	Human	Age: 70-79; blood	2016	12			North America	United States							Dublin (Predicted)				PulseNet Next Generation Subtyping Methods Unit			PRJNA230403	SRP040281	SAMN06350878	SRS1999297	2017-02-24	2017-02-23	Assembled	90	475323	4983298	Salmonella enterica;100.0%	45	908	3.61	SAL_QA7424AA_AS
BOV_2017_UnitedKingdom_Scotland_EU_traces-0lpLAEH_SAL_QA7487AA_AS	SAL_IA7354AA	S/20170052	traces-0lpLAEH;ILLUMINA;Paired;;NA;617326336;257	SAL_IA7354AA	Livestock	Bovine		2017	1	19		Europe	United Kingdom	Scotland						Dublin				D. Brown (Scotland)							2017-02-27	2017-09-01	Assembled	126	494430	4877979	Salmonella enterica;100.0%	34	654	3.61	SAL_QA7487AA_AS
HUM_2016_UnitedStates_noReg_NA_SRR5296116_SAL_QA7646AA_AS	SAL_IA7396AA	PNUSAS008670	SRR5296116;ILLUMINA;Paired;;SRX2598500;421744176;147	SAL_IA7396AA	Human	Human	Age: 0-4; stool	2016	7			North America	United States							Dublin (Predicted)				Pulsenet			PRJNA230403	SRP040281	SAMN06350857	SRS2006064	2017-02-28	2017-02-28	Assembled	84	478705	4983344	Salmonella enterica;100.0%	40	990	3.61	SAL_QA7646AA_AS
FOO_2017_UnitedStates_Minnesota_NA_SRR5292204_SAL_QA7619AA_AS	SAL_IA7423AA	OSF060232	SRR5292204;ILLUMINA;Paired;500;SRX2594847;236237700;258	SAL_IA7423AA	Food	Bovine	beef food product:foodon_00001041; beef; boneless beef	2017				North America	United States	Minnesota						Enteritidis				FDA Center for Food Safety and Applied Nutrition			PRJNA186035	SRP018785	SAMN06330665	SRS2004982	2017-02-28	2017-02-27	Assembled	47	178877	4983355	Salmonella enterica;100.0%	73	10546	3.61	SAL_QA7619AA_AS
BOV_2015_UnitedStates_Minnesota_NA_SRR5311510_SAL_QA7881AA_AS	SAL_IA7666AA	FSIS1710596	SRR5311510;ILLUMINA;Paired;300;SRX2611463;680545580;149	SAL_IA7666AA	Livestock	Bovine	comminuted beef	2015				North America	United States	Minnesota						Dublin	I			USDA FSIS			PRJNA242847	SRP040648	SAMN06473422	SRS2022285	2017-03-04	2017-03-03	Assembled	137	478716	4956766	Salmonella enterica;100.0%	38	1505	3.61	SAL_QA7881AA_AS
HUM_2017_Luxembourg_noReg_EU_traces-0NfPUmv_SAL_QA9030AA_AS	SAL_IA8444AA	17007603	traces-0NfPUmv;ILLUMINA;Paired;;NA;457339536;148	SAL_IA8444AA	Human	Human		2017				Europe	Luxembourg							Dublin				Laboratoire National de SantÔøΩ							2017-03-13	2017-09-15	Assembled	93	420664	4879265	Salmonella enterica;100.0%	47	778	3.61	SAL_QA9030AA_AS
HUM_2016_UnitedStates_noReg_NA_SRR5341744_SAL_QA9347AA_AS	SAL_IA8833AA	PNUSAS008406	SRR5341744;ILLUMINA;Paired;;SRX2638419;605507812;182	SAL_IA8833AA	Human	Human	Age: 70-79; stool	2016	12			North America	United States							Dublin (Predicted)				PulseNet Next Generation Subtyping Methods Unit			PRJNA230403	SRP040281	SAMN06464608	SRS2046411	2017-03-15	2017-03-14	Assembled	121	405793	4984894	Salmonella enterica;100.0%	49	1380	3.61	SAL_QA9347AA_AS
HUM_2016_UnitedStates_noReg_NA_SRR5341724_SAL_QA9332AA_AS	SAL_IA8848AA	PNUSAS008384	SRR5341724;ILLUMINA;Paired;;SRX2638399;452936456;194	SAL_IA8848AA	Human	Human	Age: 60-69; stool	2016	11			North America	United States							Dublin (Predicted)				PulseNet Next Generation Subtyping Methods Unit			PRJNA230403	SRP040281	SAMN06464294	SRS2046392	2017-03-15	2017-03-14	Assembled	91	119444	4952048	Salmonella enterica;100.0%	87	6897	3.61	SAL_QA9332AA_AS
HUM_2016_UnitedStates_noReg_NA_SRR5341712_SAL_QA9320AA_AS	SAL_IA8860AA	PNUSAS009163	SRR5341712;ILLUMINA;Paired;;SRX2638387;547037752;244	SAL_IA8860AA	Human	Human	Age: 70-79; blood	2016	12			North America	United States							Dublin (Predicted)				PulseNet Next Generation Subtyping Methods Unit			PRJNA230403	SRP040281	SAMN06481906	SRS2046379	2017-03-15	2017-03-14	Assembled	110	494424	4966123	Salmonella enterica;100.0%	38	2724	3.61	SAL_QA9320AA_AS
BOV_2017_UnitedStates_Kansas_NA_SRR5350752_SAL_QA9722AA_AS	SAL_IA8916AA	FSIS1710681	SRR5350752;ILLUMINA;Paired;300;SRX2647174;359517034;149	SAL_IA8916AA	Livestock	Bovine	comminuted beef	2017				North America	United States	Kansas						Dublin	I			USDA FSIS			PRJNA242847	SRP040648	SAMN06602759	SRS2052453	2017-03-16	2017-03-16	Assembled	73	492706	4891873	Salmonella enterica;94.12%	40	2976	3.61	SAL_QA9722AA_AS
BOV_2016_UnitedStates_SouthDakota_NA_SRR5350414_SAL_QA9676AA_AS	SAL_IA8962AA	ADRDL-900	SRR5350414;ILLUMINA;Paired;500;SRX2646836;466625646;241	SAL_IA8962AA	Livestock	Bovine	Lung (Bos taurus)	2016	7			North America	United States	South Dakota						Dublin				FDA Center for Food Safety and Applied Nutrition			PRJNA280335	SRP059853	SAMN06330646	SRS2052131	2017-03-16	2017-03-16	Assembled	94	167208	4947875	Salmonella enterica;100.0%	60	8995	3.61	SAL_QA9676AA_AS
BOV_2017_UnitedStates_Idaho_NA_SRR5365215_SAL_RA0854AA_AS	SAL_IA9721AA	FSIS1710957	SRR5365215;ILLUMINA;Paired;300;SRX2660585;559340100;150	SAL_IA9721AA	Livestock	Bovine	comminuted beef	2017				North America	United States	Idaho						Dublin	I			USDA FSIS			PRJNA242847	SRP040648	SAMN06624566	SRS2062763	2017-03-22	2017-03-21	Assembled	112	417696	4976655	Salmonella enterica;100.0%	41	2134	3.61	SAL_RA0854AA_AS
HUM_2017_UnitedStates_noReg_NA_SRR5364948_SAL_RA0740AA_AS	SAL_IA9827AA	PNUSAS009604	SRR5364948;ILLUMINA;Paired;;SRX2660375;223392120;228	SAL_IA9827AA	Human	Human	Age: 50-59; blood	2017	1			North America	United States							Dublin (Predicted)				Center for Diease Control and Prevention - Enteric Diseases Laboratory Branch (US)			PRJNA230403	SRP040281	SAMN06616183	SRS2062552	2017-03-22	2017-03-21	Assembled	45	416438	4964112	Salmonella enterica;100.0%	51	2156	3.61	SAL_RA0740AA_AS
HUM_2017_UnitedStates_noReg_NA_SRR5364266_SAL_RA0706AA_AS	SAL_IA9861AA	PNUSAS009539	SRR5364266;ILLUMINA;Paired;;SRX2659711;589276002;219	SAL_IA9861AA	Human	Human	Age: 30-39; stool	2017	2			North America	United States							Dublin (Predicted)				Center for Diease Control and Prevention - Enteric Diseases Laboratory Branch (US)			PRJNA230403	SRP040281	SAMN06602344	SRS2062282	2017-03-22	2017-03-21	Assembled	120	478715	4881583	Salmonella enterica;100.0%	34	1126	3.61	SAL_RA0706AA_AS
HUM_2017_UnitedStates_noReg_NA_SRR5379291_SAL_RA1562AA_AS	SAL_JA0086AA	PNUSAS009632	SRR5379291;ILLUMINA;Paired;;SRX2674524;764906400;230	SAL_JA0086AA	Human	Human	Age: 60-69; Body fluid, NOS	2017	2			North America	United States							Dublin (Predicted)				PulseNet Next Generation Subtyping Methods Unit			PRJNA230403	SRP040281	SAMN06622009	SRS2073650	2017-03-27	2017-03-27	Assembled	153	405793	4984499	Salmonella enterica;100.0%	44	2009	3.61	SAL_RA1562AA_AS
HUM_2017_UnitedStates_noReg_NA_SRR5381007_SAL_RA9842AA_AS	SAL_JA0238AA	PNUSAS010074	SRR5381007;ILLUMINA;Paired;;SRX2676227;550450208;238	SAL_JA0238AA	Human	Human	Age: 60-69; body fluid	2017	3			North America	United States							Dublin (Predicted)				PulseNet Next Generation Subtyping Methods Unit			PRJNA230403	SRP040281	SAMN06638380	SRS2074782	2017-03-28	2017-03-27	Assembled	110	393282	4977191	Salmonella enterica;100.0%	60	8008	3.61	SAL_RA9842AA_AS
HUM_2016_UnitedStates_noReg_NA_SRR5382699_SAL_RA2495AA_AS	SAL_JA0368AA	PNUSAS009755	SRR5382699;ILLUMINA;Paired;;SRX2677846;367560352;149	SAL_JA0368AA	Human	Human	Age: 60-69	2016	12			North America	United States							Dublin (Predicted)				PulseNet Next Generation Subtyping Methods Unit			PRJNA230403	SRP040281	SAMN06642199	SRS2075892	2017-03-29	2017-03-28	Assembled	74	488115	4960722	Salmonella enterica;100.0%	43	1227	3.61	SAL_RA2495AA_AS
HUM_2016_UnitedStates_noReg_NA_SRR5438371_SAL_SA0057AA_AS	SAL_JA1757AA	PNUSAS009161	SRR5438371;ILLUMINA;Paired;;SRX2728313;423199050;237	SAL_JA1757AA	Human	Human	Age: 50-59; blood	2016	12			North America	United States											PulseNet Next Generation Subtyping Methods Unit			PRJNA230403	SRP040281	SAMN06711369	SRS2116424	2017-04-12	2017-04-12	Assembled	85	478714	4965481	Salmonella enterica;100.0%	40	1337	3.61	SAL_SA0057AA_AS
BOV_2017_UnitedStates_California_NA_SRR5448564_SAL_SA0536AA_AS	SAL_JA2069AA	FSIS1700034	SRR5448564;ILLUMINA;Paired;500;SRX2737431;587031760;245	SAL_JA2069AA	Livestock	Bovine	product-raw-intact-beef	2017				North America	United States	California						Dublin	I			USDA FSIS			PRJNA242847	SRP040648	SAMN06754661	SRS2124731	2017-04-14	2017-04-14	Assembled	118	405793	4946544	Salmonella enterica;100.0%	38	3335	3.61	SAL_SA0536AA_AS
FOO_2017_UnitedStates_Minnesota_NA_SRR5452297_SAL_SA0699AA_AS	SAL_JA2328AA	OSF062969	SRR5452297;ILLUMINA;Paired;500;SRX2740975;348518658;263	SAL_JA2328AA	Food	Bovine	beef food product:foodon_00001041; beef; boneless beef	2017				North America	United States	Minnesota						Dublin (Predicted)				FDA Center for Food Safety and Applied Nutrition			PRJNA186035	SRP018785	SAMN06731048	SRS2127594	2017-04-18	2017-04-18	Assembled	69	402012	4983210	Salmonella enterica;100.0%	54	2683	3.61	SAL_SA0699AA_AS
HUM_2017_UnitedStates_noReg_NA_SRR5459688_SAL_SA1030AA_AS	SAL_JA2481AA	PNUSAS010834	SRR5459688;ILLUMINA;Paired;;SRX2747701;401333852;146	SAL_JA2481AA	Human	Human	Age: 40-49; urine	2017	3			North America	United States							Dublin (Predicted)				PulseNet Next Generation Subtyping Methods Unit			PRJNA230403	SRP040281	SAMN06732562	SRS2134064	2017-04-20	2017-04-19	Assembled	82	262434	4875914	Salmonella enterica;100.0%	44	3105	3.61	SAL_SA1030AA_AS
HUM_2016_UnitedStates_noReg_NA_SRR5459567_SAL_SA0934AA_AS	SAL_JA2577AA	PNUSAS009176	SRR5459567;ILLUMINA;Paired;;SRX2747580;605038968;246	SAL_JA2577AA	Human	Human	Age: 50-59; blood	2016	10			North America	United States							Dublin (Predicted)				PulseNet Next Generation Subtyping Methods Unit			PRJNA230403	SRP040281	SAMN06760134	SRS2133943	2017-04-20	2017-04-19	Assembled	118	224357	5094908	Salmonella enterica;100.0%	60	5685	3.61	SAL_SA0934AA_AS
HUM_2016_UnitedStates_noReg_NA_SRR5486500_SAL_SA1741AA_AS	SAL_JA3258AA	PNUSAS011770	SRR5486500;ILLUMINA;Paired;;SRX2769400;485111520;240	SAL_JA3258AA	Human	Human	Age: 60-69; blood	2016	8			North America	United States							Dublin (Predicted)				PulseNet			PRJNA230403	SRP040281	SAMN06827093	SRS2153031	2017-05-02	2017-04-29	Assembled	97	420877	4979926	Salmonella enterica;100.0%	42	7002	3.61	SAL_SA1741AA_AS
HUM_2016_UnitedStates_noReg_NA_SRR5500983_SAL_SA2192AA_AS	SAL_JA3531AA	PNUSAS012401	SRR5500983;ILLUMINA;Paired;;SRX2780437;267484498;239	SAL_JA3531AA	Human	Human	Age: 80-89; blood	2016	11			North America	United States							Dublin (Predicted)				PulseNet			PRJNA230403	SRP040281	SAMN06847833	SRS2163527	2017-05-03	2017-05-03	Assembled	53	128382	4981019	Salmonella enterica;100.0%	93	15726	3.61	SAL_SA2192AA_AS
BOV_2017_UnitedStates_Utah_NA_SRR5498120_SAL_SA2093AA_AS	SAL_JA3630AA	FSIS1700704	SRR5498120;ILLUMINA;Paired;300;SRX2778441;449144400;150	SAL_JA3630AA	Livestock	Bovine	comminuted beef	2017				North America	United States	Utah						Dublin	I			USDA FSIS			PRJNA242847	SRP040648	SAMN06882367	SRS2161693	2017-05-03	2017-05-02	Assembled	92	679028	4881025	Salmonella enterica;100.0%	33	2304	3.61	SAL_SA2093AA_AS
BOV_2017_UnitedStates_Ohio_NA_SRR5498102_SAL_SA2083AA_AS	SAL_JA3640AA	FSIS1700542	SRR5498102;ILLUMINA;Paired;500;SRX2778423;657386264;244	SAL_JA3640AA	Livestock	Bovine	comminuted beef	2017				North America	United States	Ohio						Dublin	I			USDA FSIS			PRJNA242847	SRP040648	SAMN06882378	SRS2161675	2017-05-03	2017-05-02	Assembled	131	405793	4983667	Salmonella enterica;100.0%	45	3788	3.61	SAL_SA2083AA_AS
HUM_2016_UnitedStates_noReg_NA_SRR5508365_SAL_SA2623AA_AS	SAL_JA3803AA	PNUSAS011118	SRR5508365;ILLUMINA;Paired;;SRX2784037;584839216;184	SAL_JA3803AA	Human	Human	Age: 70-79; stool	2016	9			North America	United States							Dublin (Predicted)				PulseNet			PRJNA230403	SRP040281	SAMN06854789	SRS2166173	2017-05-05	2017-05-04	Assembled	117	405793	4980628	Salmonella enterica;97.14%	49	1878	3.61	SAL_SA2623AA_AS
HUM_2012_UnitedStates_noReg_NA_SRR5573139_SAL_SA8571AA_AS	SAL_JA4600AA	CVM 43840	SRR5573139;ILLUMINA;Paired;;SRX2831811;350175852;234	SAL_JA4600AA	Human	Human	Homo sapiens; clinical sample	2012				North America	United States							Dublin (Predicted)				FDA			PRJNA242614	SRP076913	SAMN02912009	SRS2206836	2017-05-18	2017-05-17	Assembled	70	405793	4985471	Salmonella enterica;100.0%	46	4215	3.61	SAL_SA8571AA_AS
HUM_2011_UnitedStates_noReg_NA_SRR5573090_SAL_SA8522AA_AS	SAL_JA4649AA	CVM 43791	SRR5573090;ILLUMINA;Paired;;SRX2831762;455141032;241	SAL_JA4649AA	Human	Human	Homo sapiens; clinical sample	2011				North America	United States							Dublin (Predicted)				FDA			PRJNA242614	SRP076913	SAMN02911960	SRS2206787	2017-05-18	2017-05-17	Assembled	92	417630	4933989	Salmonella enterica;100.0%	45	3043	3.61	SAL_SA8522AA_AS
HUM_2012_UnitedStates_noReg_NA_SRR5573065_SAL_SA8497AA_AS	SAL_JA4674AA	CVM 43766	SRR5573065;ILLUMINA;Paired;;SRX2831737;212699990;277	SAL_JA4674AA	Human	Human	Homo sapiens; clinical sample	2012				North America	United States							Dublin (Predicted)				FDA			PRJNA242614	SRP076913	SAMN02911935	SRS2206763	2017-05-18	2017-05-17	Assembled	42	154474	4977433	Salmonella enterica;100.0%	78	13551	3.61	SAL_SA8497AA_AS
HUM_2012_UnitedStates_noReg_NA_SRR5573050_SAL_SA8482AA_AS	SAL_JA4689AA	CVM 43751	SRR5573050;ILLUMINA;Paired;;SRX2831722;351277328;284	SAL_JA4689AA	Human	Human	Homo sapiens; clinical sample	2012				North America	United States											FDA			PRJNA242614	SRP076913	SAMN02911920	SRS2206748	2017-05-18	2017-05-17	Assembled	71	494443	4925519	Salmonella enterica;97.14%	41	2610	3.61	SAL_SA8482AA_AS
BOV_2017_UnitedStates_NewYork_NA_SRR5576108_SAL_SA8713AA_AS	SAL_JA5022AA	FSIS1701153	SRR5576108;ILLUMINA;Paired;300;SRX2834354;349146600;150	SAL_JA5022AA	Livestock	Bovine	product-raw-intact-beef	2017				North America	United States	New York						Dublin	I			USDA FSIS			PRJNA242847	SRP040648	SAMN07141758	SRS2208738	2017-05-19	2017-05-18	Assembled	70	449515	4965306	Salmonella enterica;100.0%	44	2847	3.61	SAL_SA8713AA_AS
BOV_2017_UnitedStates_Wisconsin_NA_SRR5584493_SAL_SA9657AA_AS	SAL_JA6040AA	FSIS1701152	SRR5584493;ILLUMINA;Paired;300;SRX2842406;319530900;150	SAL_JA6040AA	Livestock	Bovine	product-raw-intact-beef	2017				North America	United States	Wisconsin						Dublin	I			Department of Agriculture - Food Safety and Inspection Service (US)			PRJNA242847	SRP040648	SAMN07152192	SRS2215739	2017-05-23	2017-05-22	Assembled	64	492716	4975062	Salmonella enterica;100.0%	38	4998	3.61	SAL_SA9657AA_AS
BOV_2017_UnitedStates_Florida_NA_SRR5583309_SAL_SA9320AA_AS	SAL_JA6377AA	FSIS1701019	SRR5583309;ILLUMINA;Paired;500;SRX2841222;506458610;245	SAL_JA6377AA	Livestock	Bovine	product-raw-intact-beef	2017				North America	United States	Florida						Dublin	I			Department of Agriculture - Food Safety and Inspection Service (US)			PRJNA242847	SRP040648	SAMN07151979	SRS2214555	2017-05-23	2017-05-22	Assembled	103	477914	4887376	Salmonella enterica;97.14%	42	4336	3.61	SAL_SA9320AA_AS
BOV_2017_UnitedStates_Arizona_NA_SRR5583276_SAL_SA9301AA_AS	SAL_JA6396AA	FSIS1701026	SRR5583276;ILLUMINA;Paired;500;SRX2841189;393471000;247	SAL_JA6396AA	Livestock	Bovine	comminuted beef	2017				North America	United States	Arizona						Dublin	I			Department of Agriculture - Food Safety and Inspection Service (US)			PRJNA242847	SRP040648	SAMN07151985	SRS2214521	2017-05-23	2017-05-22	Assembled	79	371813	4960474	Salmonella enterica;100.0%	55	4145	3.61	SAL_SA9301AA_AS
HUM_2017_UnitedKingdom_noReg_EU_SRR5583067_SAL_SA9147AA_AS	SAL_JA6550AA	361820	SRR5583067;ILLUMINA;Paired;;SRX2840980;211065296;92	SAL_JA6550AA	Human	Human	Homo sapiens; human	2017	4			Europe	United Kingdom							Dublin	I			Public Health England			PRJNA248792	SRP042645	SAMN07152279	SRS2214328	2017-05-23	2017-05-23	Assembled	43	401847	4876804	Salmonella enterica;100.0%	60	1652	3.61	SAL_SA9147AA_AS
BOV_2017_UnitedStates_Oregon_NA_SRR5588876_SAL_TA0586AA_AS	SAL_JA6759AA	FSIS1700870	SRR5588876;ILLUMINA;Paired;500;SRX2846172;1025506136;244	SAL_JA6759AA	Livestock	Bovine	comminuted beef	2017				North America	United States	Oregon						Dublin	I			USDA FSIS			PRJNA242847	SRP040648	SAMN07159192	SRS2219184	2017-05-24	2017-05-23	Assembled	210	405793	4882541	Salmonella enterica;96.87%	37	2116	3.61	SAL_TA0586AA_AS
HUM_2017_UnitedStates_Wyoming_NA_SRR5628644_SAL_TA1229AA_AS	SAL_JA7359AA	PNUSAS013762	SRR5628644;ILLUMINA;Paired;;SRX2869169;167263504;226	SAL_JA7359AA	Human	Human	Age: 60-69; stool	2017	5			North America	United States	Wyoming						Dublin (Predicted)				Wyoming Public Health Laboratory			PRJNA230403	SRP040281	SAMN07137782	SRS2239542	2017-05-31	2017-05-30	Assembled	34	168660	4881193	Salmonella enterica;100.0%	62	17960	3.61	SAL_TA1229AA_AS
BOV_2012_Nigeria_noReg_AF_SRR5627240_SAL_TA1125AA_AS	SAL_JA7463AA	CFSAN059898	SRR5627240;ILLUMINA;Paired;300;SRX2867773;293946876;123,SRR8362614;PACBIO_SMRT;Single;;SRX5173120;;	SAL_JA7463AA	Livestock	Bovine	Bos taurus; cattle stool	2012				Africa	Nigeria							Dublin (Predicted)				FDA Center for Food Safety and Applied Nutrition			PRJNA186035	SRP018785	SAMN07163940	SRS2238149	2017-05-31	2017-05-30	Assembled	60	400302	4879430	Salmonella enterica;100.0%	42	1003	3.61	SAL_TA1125AA_AS
HUM_2017_UnitedKingdom_noReg_EU_SRR5632884_SAL_TA1811AA_AS	SAL_JA8044AA	330451	SRR5632884;ILLUMINA;Paired;;SRX2872735;508321836;99	SAL_JA8044AA	Human	Human	Homo sapiens; human	2017	1			Europe	United Kingdom							Dublin	I			Public Health England			PRJNA248792	SRP042645	SAMN07180508	SRS2242857	2017-06-02	2017-06-01	Assembled	104	404594	4875941	Salmonella enterica;100.0%	45	521	3.61	SAL_TA1811AA_AS
HUM_2017_UnitedKingdom_noReg_EU_SRR5632071_SAL_TA1605AA_AS	SAL_JA8250AA	345721	SRR5632071;ILLUMINA;Paired;;SRX2871936;489854580;95	SAL_JA8250AA	Human	Human	Homo sapiens; human	2017	2			Europe	United Kingdom							Dublin	I			Public Health England			PRJNA248792	SRP042645	SAMN07180124	SRS2242060	2017-06-02	2017-06-01	Assembled	101	327158	4842573	Salmonella enterica;100.0%	47	901	3.61	SAL_TA1605AA_AS
HUM_1991_Brazil_noReg_SA_traces-0BSJlPg_SAL_NB2059AA_AS	SAL_JA8823AA	SD557	traces-0BSJlPg;ILLUMINA;Paired;;NA;219789668;119,traces-0hwjTsh;ILLUMINA;Paired;;NA;34517820;102	SAL_JA8823AA	Human	Human	Blood	1991				South America	Brazil							Dublin				J.P.Falcao							2017-08-09	2018-02-11	Assembled	66	261094	4948882	Salmonella enterica;97.37%	48	79951	4.1	SAL_NB2059AA_AS
BOV_2017_UnitedStates_Ohio_NA_SRR5681044_SAL_TA4651AA_AS	SAL_JA8940AA	FSIS1701805	SRR5681044;ILLUMINA;Paired;300;SRX2916369;339199990;149	SAL_JA8940AA	Livestock	Bovine	product-raw-intact-beef	2017				North America	United States	Ohio						Dublin	I			USDA FSIS			PRJNA242847	SRP040648	SAMN07230020	SRS2282521	2017-06-15	2017-06-14	Assembled	68	402291	4978862	Salmonella enterica;100.0%	51	3203	3.61	SAL_TA4651AA_AS
BOV_2017_UnitedStates_Florida_NA_SRR5666360_SAL_TA4525AA_AS	SAL_JA9079AA	SAL-17-VL-NY-FL-0009	SRR5666360;ILLUMINA;Paired;500;SRX2901953;295134592;244	SAL_JA9079AA	Livestock	Bovine	Bos Taurus Intestine & lung	2017	3			North America	United States	Florida						Dublin				FDA Center for Food Safety and Applied Nutrition			PRJNA324570	SRP090352	SAMN07210936	SRS2268747	2017-06-15	2017-06-12	Assembled	59	255100	4954595	Salmonella enterica;100.0%	53	11840	3.61	SAL_TA4525AA_AS
BOV_2017_UnitedStates_Arizona_NA_SRR5660137_SAL_TA4420AA_AS	SAL_JA9204AA	FSIS1701563	SRR5660137;ILLUMINA;Paired;300;SRX2896466;319007510;149	SAL_JA9204AA	Livestock	Bovine	comminuted beef	2017				North America	United States	Arizona						Dublin	I			USDA FSIS			PRJNA242847	SRP040648	SAMN07206070	SRS2263928	2017-06-15	2017-06-09	Assembled	65	478728	4857902	Salmonella enterica;100.0%	37	3299	3.61	SAL_TA4420AA_AS
HUM_2017_UnitedStates_noReg_NA_SRR5659637_SAL_TA4341AA_AS	SAL_JA9292AA	PNUSAS015017	SRR5659637;ILLUMINA;Paired;;SRX2895944;391303024;241	SAL_JA9292AA	Human	Human	Age: 50-59; stool	2017	5			North America	United States							Dublin (Predicted)				PulseNet Next Generation Subtyping Methods Unit			PRJNA230403	SRP040281	SAMN07197451	SRS2263407	2017-06-15	2017-06-09	Assembled	79	420856	4952871	Salmonella enterica;100.0%	40	3009	3.61	SAL_TA4341AA_AS
HUM_2016_UnitedStates_noReg_NA_SRR5659559_SAL_TA3054AA_AS	SAL_JA9368AA	PNUSAS015200	SRR5659559;ILLUMINA;Paired;;SRX2895866;386682074;199	SAL_JA9368AA	Human	Human	Age: 70-79; stool	2016	11			North America	United States							Dublin (Predicted)				PulseNet Next Generation Subtyping Methods Unit			PRJNA230403	SRP040281	SAMN07194011	SRS2263330	2017-06-15	2017-06-09	Assembled	78	295880	4956528	Salmonella enterica;100.0%	64	1872	3.61	SAL_TA3054AA_AS
FOO_2015_UnitedStates_Washington_NA_SRR5650619_SAL_TA2869AA_AS	SAL_JA9553AA	OSF046164	SRR5650619;ILLUMINA;Paired;500;SRX2887665;324562480;220	SAL_JA9553AA	Food	Bovine	beef food product:foodon_00001041; beef; beef	2015	7			North America	United States	Washington						Dublin (Predicted)				FDA Center for Food Safety and Applied Nutrition			PRJNA186035	SRP018785	SAMN04535605	SRS2255637	2017-06-15	2017-06-07	Assembled	65	384708	4922955	Salmonella enterica;100.0%	59	2526	3.61	SAL_TA2869AA_AS
BOV_2017_UnitedStates_Wisconsin_NA_SRR5762155_SAL_TA6389AA_AS	SAL_KA1047AA	FSIS1702036	SRR5762155;ILLUMINA;Paired;300;SRX2961878;440003700;150	SAL_KA1047AA	Livestock	Bovine	animal-cattle-heifer	2017				North America	United States	Wisconsin						Dublin	I			USDA FSIS			PRJNA292666	SRP062916	SAMN07283940	SRS2318655	2017-06-28	2017-06-27	Assembled	88	477908	4960983	Salmonella enterica;100.0%	41	2318	3.61	SAL_TA6389AA_AS
ANI_2015_Denmark_noReg_EU_ERR2019145_SAL_TA6841AA_AS	SAL_KA1584AA	F15-1096-1-380	ERR2019145;ILLUMINA;Paired;698;ERX2078397;698036100;150	SAL_KA1584AA	Livestock	Swine	Sus scrofa domesticus; carcase	2015				Europe	Denmark					56.2639	9.50179	Dublin (Predicted)				Centre for Genomic Epidemiology, National Food Institute, Technical University of Denmark (DTU), Denmark			PRJEB21546	ERP023807	SAMEA104142864	ERS1801882	2017-06-30	2017-06-29	Assembled	143	442453	4881283	Salmonella enterica;100.0%	45	781	3.61	SAL_TA6841AA_AS
BOV_2017_UnitedStates_NewJersey_NA_SRR5766663_SAL_TA6813AA_AS	SAL_KA1612AA	FSIS1702108	SRR5766663;ILLUMINA;Paired;300;SRX2966034;383517900;150	SAL_KA1612AA	Livestock	Bovine	product-raw-intact-beef	2017				North America	United States	New Jersey						Dublin	I			USDA FSIS			PRJNA242847	SRP040648	SAMN07291008	SRS2323063	2017-06-30	2017-06-28	Assembled	76	478708	4981118	Salmonella enterica;90.91%	38	2438	3.61	SAL_TA6813AA_AS
HUM_2015_UnitedStates_noReg_NA_SRR5787145_SAL_TA6935AA_AS	SAL_KA1747AA	PNUSAS016502	SRR5787145;ILLUMINA;Paired;;SRX2973564;423189432;171	SAL_KA1747AA	Human	Human	Homo sapiens	2015	3			North America	United States							Dublin (Predicted)				PulseNet Next Generation Subtyping			PRJNA230403	SRP040281	SAMN07277958	SRS2328572	2017-07-02	2017-06-30	Assembled	84	405793	5018830	Salmonella enterica;97.73%	56	1026	3.61	SAL_TA6935AA_AS
HUM_2017_UnitedStates_noReg_NA_SRR5808938_SAL_TA7682AA_AS	SAL_KA2899AA	PNUSAS014992	SRR5808938;ILLUMINA;Paired;;SRX2987513;539471184;147	SAL_KA2899AA	Human	Human	Age: 60-69; wound	2017	5			North America	United States							Dublin (Predicted)				PulseNet Next Generation Subtyping Methods Unit			PRJNA230403	SRP040281	SAMN07304665	SRS2339653	2017-07-11	2017-07-06	Assembled	109	478688	4941802	Salmonella enterica;96.56%	40	2529	3.61	SAL_TA7682AA_AS
BOV_2017_UnitedStates_Wisconsin_NA_SRR5819691_SAL_TA9044AA_AS	SAL_KA3553AA	FSIS1702467	SRR5819691;ILLUMINA;Paired;300;SRX2997607;565429800;150	SAL_KA3553AA	Livestock	Bovine	product-raw-intact-beef	2017				North America	United States	Wisconsin						Dublin	I			Department of Agriculture - Food Safety and Inspection Service (US)			PRJNA242847	SRP040648	SAMN07345770	SRS2348763	2017-07-13	2017-07-12	Assembled	113	421718	4963865	Salmonella enterica;100.0%	42	1700	3.61	SAL_TA9044AA_AS
BOV_2017_UnitedStates_Wisconsin_NA_SRR5828284_SAL_TA9634AA_AS	SAL_KA3684AA	FSIS1701412	SRR5828284;ILLUMINA;Paired;500;SRX3005994;391259644;241	SAL_KA3684AA	Livestock	Bovine	product-raw-intact-beef	2017				North America	United States	Wisconsin						Dublin	I			USDA FSIS			PRJNA242847	SRP040648	SAMN07352489	SRS2356489	2017-07-16	2017-07-14	Assembled	78	494424	4983164	Salmonella enterica;100.0%	37	4022	3.61	SAL_TA9634AA_AS
ANI_2009_England_England_EU_ERR4400112_SAL_UA1334AA_AS	SAL_KA4228AA	GW_S00708-09	ERR4400112;ILLUMINA;Paired;;ERX4342423;1233078986;151	SAL_KA4228AA	Companion Animal	Canine	DOG	2009				Europe	England	England	Oxfordshire					Dublin	I			M. Achtman		G. Wise (VLA, Weybridge)	PRJEB39546	ERP123079	SAMEA7113604	ERS4874151	2017-07-20	2018-10-09	Assembled	252	494385	4879753	Salmonella enterica;96.97%	40	547	3.61	SAL_UA1334AA_AS
ANI_2006_Netherlands_noReg_EU_ERR2799439_SAL_UA1333AA_AS	SAL_KA4229AA	1090604773	ERR2799439;ILLUMINA;Paired;;ERX2808441;1212807236;151	SAL_KA4229AA	Livestock	Ovine/Goat (Caprinae)		2006				Europe	Netherlands							Dublin	I			M. Achtman		X. Huijsden (RIVM)	PRJEB20997	ERP023216	SAMEA4892751	ERS2711752	2017-07-20	2018-10-09	Assembled	248	494028	4870988	Salmonella enterica;100.0%	38	615	3.61	SAL_UA1333AA_AS
BOV_2009_England_England_EU_ERR4399088_SAL_UA1327AA_AS	SAL_KA4235AA	GW_S01207-09	ERR4399088;ILLUMINA;Paired;;ERX4341399;1276633124;151	SAL_KA4235AA	Livestock	Bovine	CATTLE	2009				Europe	England	England	Devon					Dublin	I			M. Achtman		G. Wise (VLA, Weybridge)	PRJEB39546	ERP123079	SAMEA7112578	ERS4873127	2017-07-20	2018-10-09	Assembled	261	494432	4884022	Salmonella enterica;100.0%	41	1513	3.61	SAL_UA1327AA_AS
BOV_2009_England_England_EU_ERR4372267_SAL_UA1325AA_AS	SAL_KA4237AA	GW_S00220-09	ERR4372267;ILLUMINA;Paired;;ERX4316259;1378048046;151	SAL_KA4237AA	Livestock	Bovine	CATTLE	2009				Europe	England	England	Hampshire					Dublin	I			M. Achtman		G. Wise (VLA, Weybridge)	PRJEB39546	ERP123079	SAMEA7091076	ERS4851659	2017-07-20	2018-10-09	Assembled	282	494432	4882585	Salmonella enterica;100.0%	40	304	3.61	SAL_UA1325AA_AS
ANI_2009_England_England_EU_ERR4401121_SAL_UA1318AA_AS	SAL_KA4244AA	GW_S00460-09	ERR4401121;ILLUMINA;Paired;;ERX4343432;1304745398;151	SAL_KA4244AA	Companion Animal	Canine	DOG	2009				Europe	England	England	Greater London					Dublin	I			M. Achtman		G. Wise (VLA, Weybridge)	PRJEB39546	ERP123079	SAMEA7114614	ERS4875160	2017-07-20	2018-10-09	Assembled	263	494430	4945217	Salmonella enterica;88.58%	44	337	3.61	SAL_UA1318AA_AS
BOV_2006_Netherlands_noReg_EU_ERR2799443_SAL_UA1317AA_AS	SAL_KA4245AA	1090600102	ERR2799443;ILLUMINA;Paired;;ERX2808445;1616401546;151	SAL_KA4245AA	Livestock	Bovine		2006				Europe	Netherlands							Dublin	I			M. Achtman		X. Huijsden (RIVM)	PRJEB20997	ERP023216	SAMEA4892755	ERS2711756	2017-07-20	2018-10-09	Assembled	331	478569	4869938	Salmonella enterica;100.0%	39	550	3.61	SAL_UA1317AA_AS
BOV_2009_Wales_Wales_EU_ERR4401122_SAL_UA1311AA_AS	SAL_KA4251AA	GW_S01066-09	ERR4401122;ILLUMINA;Paired;;ERX4343433;1267908042;151	SAL_KA4251AA	Livestock	Bovine	CATTLE	2009				Europe	Wales	Wales	Pembrokeshire					Dublin	I			M. Achtman		G. Wise (VLA, Weybridge)	PRJEB39546	ERP123079	SAMEA7114615	ERS4875161	2017-07-20	2018-10-09	Assembled	259	494427	4884567	Salmonella enterica;94.12%	40	126	3.61	SAL_UA1311AA_AS
ANI_2009_England_England_EU_ERR2799447_SAL_UA1309AA_AS	SAL_KA4253AA	GW_S00314-09	ERR2799447;ILLUMINA;Paired;;ERX2808449;1881315946;151	SAL_KA4253AA	Companion Animal	Canine	DOG	2009				Europe	England	England	Leicestershire and Rutland					Dublin	I			M. Achtman		G. Wise (VLA, Weybridge)	PRJEB20997	ERP023216	SAMEA4892759	ERS2711760	2017-07-20	2018-10-09	Assembled	385	494433	4880679	Salmonella enterica;100.0%	35	123	3.61	SAL_UA1309AA_AS
ANI_2009_England_England_EU_ERR4401124_SAL_UA1302AA_AS	SAL_KA4260AA	GW_S00510-09	ERR4401124;ILLUMINA;Paired;;ERX4343435;1261714928;151	SAL_KA4260AA	Livestock	Ovine/Goat (Caprinae)	SHEEP	2009				Europe	England	England	Wiltshire					Dublin	I			M. Achtman		G. Wise (VLA, Weybridge)	PRJEB39546	ERP123079	SAMEA7114617	ERS4875163	2017-07-20	2018-10-09	Assembled	258	494431	4879265	Salmonella enterica;100.0%	36	416	3.61	SAL_UA1302AA_AS
BOV_2009_England_England_EU_ERR2799454_SAL_UA1295AA_AS	SAL_KA4267AA	GW_S02043-09	ERR2799454;ILLUMINA;Paired;;ERX2808456;1116512724;151	SAL_KA4267AA	Livestock	Bovine	CATTLE	2009				Europe	England	England	Lancashire					Dublin	I			M. Achtman		G. Wise (VLA, Weybridge)	PRJEB20997	ERP023216	SAMEA4892766	ERS2711767	2017-07-20	2018-10-09	Assembled	225	494430	4960891	Salmonella enterica;93.94%	38	449	3.61	SAL_UA1295AA_AS
BOV_2009_England_England_EU_ERR2799455_SAL_UA1293AA_AS	SAL_KA4269AA	GW_S00166-09	ERR2799455;ILLUMINA;Paired;;ERX2808457;1274406780;151	SAL_KA4269AA	Livestock	Bovine	CATTLE	2009				Europe	England	England	Somerset excl North					Dublin	I			M. Achtman		G. Wise (VLA, Weybridge)	PRJEB20997	ERP023216	SAMEA4892767	ERS2711768	2017-07-20	2018-10-09	Assembled	261	494431	4879640	Salmonella enterica;94.12%	39	406	3.61	SAL_UA1293AA_AS
BOV_2009_England_England_EU_ERR4401670_SAL_UA1287AA_AS	SAL_KA4275AA	GW_S00451-09	ERR4401670;ILLUMINA;Paired;;ERX4343981;1153158008;151	SAL_KA4275AA	Livestock	Bovine	CATTLE	2009				Europe	England	England	Somerset excl North					Dublin	I			M. Achtman		G. Wise (VLA, Weybridge)	PRJEB39546	ERP123079	SAMEA7115164	ERS4875709	2017-07-20	2018-10-09	Assembled	236	494432	4883758	Salmonella enterica;100.0%	41	1524	3.61	SAL_UA1287AA_AS
HUM_2006_Taiwan_noReg_AS_ERR2799458_SAL_UA1286AA_AS	SAL_KA4276AA	CE06.005	ERR2799458;ILLUMINA;Paired;;ERX2808460;1410684280;151	SAL_KA4276AA	Human	Human		2006				Asia	Taiwan							Dublin	I			M. Achtman		Chien-Shun Chiou (CDC, Taiwan)	PRJEB20997	ERP023216	SAMEA4892770	ERS2711771	2017-07-20	2018-10-09	Assembled	283	494299	4978463	Salmonella enterica;90.33%	44	518	3.61	SAL_UA1286AA_AS
ANI_2009_England_England_EU_ERR2799460_SAL_UA1280AA_AS	SAL_KA4282AA	GW_S01238-09	ERR2799460;ILLUMINA;Paired;;ERX2808462;1332410712;151	SAL_KA4282AA	Livestock	Ovine/Goat (Caprinae)	SHEEP	2009				Europe	England	England	Devon					Dublin	I			M. Achtman		G. Wise (VLA, Weybridge)	PRJEB20997	ERP023216	SAMEA4892772	ERS2711773	2017-07-20	2018-10-09	Assembled	272	494432	4882978	Salmonella enterica;100.0%	40	565	3.61	SAL_UA1280AA_AS
HUM_2008_Taiwan_noReg_AS_ERR4401098_SAL_UA1279AA_AS	SAL_KA4283AA	SQ08.086	ERR4401098;ILLUMINA;Paired;;ERX4343409;1171262606;151	SAL_KA4283AA	Human	Human		2008				Asia	Taiwan							Dublin	I			M. Achtman		Chien-Shun Chiou (CDC, Taiwan)	PRJEB39546	ERP123079	SAMEA7114591	ERS4875137	2017-07-20	2018-10-09	Assembled	236	546400	4949106	Salmonella enterica;96.55%	38	693	3.61	SAL_UA1279AA_AS
BOV_2009_England_England_EU_ERR2799461_SAL_UA1278AA_AS	SAL_KA4284AA	GW_S00169-09	ERR2799461;ILLUMINA;Paired;;ERX2808463;1245616516;151	SAL_KA4284AA	Livestock	Bovine	CATTLE	2009				Europe	England	England	Somerset excl North					Dublin	I			M. Achtman		G. Wise (VLA, Weybridge)	PRJEB20997	ERP023216	SAMEA4892773	ERS2711774	2017-07-20	2018-10-09	Assembled	255	494442	4878984	Salmonella enterica;100.0%	39	263	3.61	SAL_UA1278AA_AS
BOV_2009_England_England_EU_ERR2799465_SAL_UA1271AA_AS	SAL_KA4291AA	GW_S00365-09	ERR2799465;ILLUMINA;Paired;;ERX2808467;1196245556;151	SAL_KA4291AA	Livestock	Bovine	CATTLE	2009				Europe	England	England	Lancashire					Dublin	I			M. Achtman		G. Wise (VLA, Weybridge)	PRJEB20997	ERP023216	SAMEA4892777	ERS2711778	2017-07-20	2018-10-09	Assembled	245	494431	4880484	Salmonella enterica;100.0%	36	355	3.61	SAL_UA1271AA_AS
ANI_2009_England_England_EU_ERR4402056_SAL_UA1264AA_AS	SAL_KA4298AA	GW_S00535-09	ERR4402056;ILLUMINA;Paired;;ERX4344367;1366891260;151	SAL_KA4298AA	Companion Animal	Canine	DOG	2009				Europe	England	England						Dublin	I			M. Achtman		G. Wise (VLA, Weybridge)	PRJEB39546	ERP123079	SAMEA7115550	ERS4876095	2017-07-20	2018-10-09	Assembled	280	494385	4879429	Salmonella enterica;96.96%	40	248	3.61	SAL_UA1264AA_AS
BOV_2009_England_England_EU_ERR2799472_SAL_UA1255AA_AS	SAL_KA4307AA	GW_S00402-09	ERR2799472;ILLUMINA;Paired;;ERX2808474;1228293494;151	SAL_KA4307AA	Livestock	Bovine	CATTLE	2009				Europe	England	England	Somerset excl North					Dublin	I			M. Achtman		G. Wise (VLA, Weybridge)	PRJEB20997	ERP023216	SAMEA4892784	ERS2711785	2017-07-20	2018-10-09	Assembled	251	494427	4882482	Salmonella enterica;100.0%	40	567	3.61	SAL_UA1255AA_AS
BOV_2009_Wales_Wales_EU_ERR4401130_SAL_UA1240AA_AS	SAL_KA4314AA	GW_S00637-09	ERR4401130;ILLUMINA;Paired;;ERX4343441;1134112378;151	SAL_KA4314AA	Livestock	Bovine	CATTLE	2009				Europe	Wales	Wales	Pembrokeshire					Dublin	I			M. Achtman		G. Wise (VLA, Weybridge)	PRJEB39546	ERP123079	SAMEA7114623	ERS4875169	2017-07-20	2018-10-09	Assembled	232	494430	4881953	Salmonella enterica;97.3%	45	477	3.61	SAL_UA1240AA_AS
ENV_2004_Benin_noReg_AF_ERR2694009_SAL_TA9886AA_AS	SAL_KA4519AA	SGSC4916	ERR2694009;ILLUMINA;Paired;;ERX2708452;1259279902;151	SAL_KA4519AA	Environment	Water/River	Water	2004				Africa	Benin							Dublin	I			M. Achtman		S. Porwollik (SKCC)	PRJEB20997	ERP023216	SAMEA104281001	ERS1905979	2017-07-20	2018-10-09	Assembled	258	494304	4880332	Salmonella enterica;100.0%	35	494	3.61	SAL_TA9886AA_AS
BOV_2015_UnitedStates_Iowa_NA_SRR5877170_SAL_UA3133AA_AS	SAL_KA5752AA	ISUVDL-15-09298	SRR5877170;ILLUMINA;Paired;500;SRX3044648;700204144;233	SAL_KA5752AA	Livestock	Bovine	bos taurus:ncbitaxon_9913, bovine:foodon_03414374, liver:uberon_0002107; beef; bovine liver (bos taurus)	2015	2			North America	United States	Iowa						Dublin				FDA Center for Food Safety and Applied Nutrition			PRJNA280335	SRP059853	SAMN07418124	SRS2392293	2017-07-28	2017-07-27	Assembled	140	147478	4966809	Salmonella enterica;98.27%	68	9785	3.61	SAL_UA3133AA_AS
BOV_2015_UnitedStates_Minnesota_NA_SRR5877168_SAL_UA3132AA_AS	SAL_KA5753AA	ISUVDL-15-09692	SRR5877168;ILLUMINA;Paired;500;SRX3044646;825286000;233	SAL_KA5753AA	Livestock	Bovine	Bovine lung (Bos taurus)	2015	2			North America	United States	Minnesota						Dublin				FDA Center for Food Safety and Applied Nutrition			PRJNA280335	SRP059853	SAMN07418087	SRS2392291	2017-07-28	2017-07-27	Assembled	165	368901	4974239	Salmonella enterica;100.0%	49	3050	3.61	SAL_UA3132AA_AS
BOV_2017_UnitedStates_Minnesota_NA_SRR5876145_SAL_UA2901AA_AS	SAL_KA5981AA	FSIS1702757	SRR5876145;ILLUMINA;Paired;300;SRX3043661;415892700;150	SAL_KA5981AA	Livestock	Bovine	comminuted beef	2017				North America	United States	Minnesota						Dublin	I			USDA FSIS			PRJNA242847	SRP040648	SAMN07419418	SRS2391425	2017-07-28	2017-07-27	Assembled	85	478716	4887139	Salmonella enterica;97.3%	46	2868	3.61	SAL_UA2901AA_AS
BOV_2017_UnitedStates_Wyoming_NA_SRR5875977_SAL_UA2812AA_AS	SAL_KA6070AA	PNUSAS018851	SRR5875977;ILLUMINA;Paired;;SRX3043493;737596510;245	SAL_KA6070AA	Livestock	Bovine	Bovine; urine	2017	7			North America	United States	Wyoming						Dublin (Predicted)				PulseNet Next Generation Subtyping Methods Unit			PRJNA230403	SRP040281	SAMN07375558	SRS2391258	2017-07-28	2017-07-27	Assembled	148	494423	4977885	Salmonella enterica;96.3%	37	2586	3.61	SAL_UA2812AA_AS
BOV_2015_UnitedStates_Iowa_NA_SRR5883596_SAL_UA3352AA_AS	SAL_KA6233AA	ISUVDL-15-06924	SRR5883596;ILLUMINA;Paired;500;SRX3049685;989518976;232	SAL_KA6233AA	Livestock	Bovine	Bovine lung (Bos taurus)	2015	2			North America	United States	Iowa						Dublin				FDA Center for Food Safety and Applied Nutrition			PRJNA280335	SRP059853	SAMN07418082	SRS2396365	2017-08-02	2017-07-31	Assembled	198	420874	4983098	Salmonella enterica;100.0%	50	1405	3.61	SAL_UA3352AA_AS
BOV_2015_UnitedStates_Iowa_NA_SRR5883594_SAL_UA3351AA_AS	SAL_KA6234AA	ISUVDL-15-03678	SRR5883594;ILLUMINA;Paired;500;SRX3049683;994917112;238	SAL_KA6234AA	Livestock	Bovine	bos taurus:ncbitaxon_9913, bovine:foodon_03414374, liver:uberon_0002107; beef; bovine liver (bos taurus)	2015	1			North America	United States	Iowa						Dublin				FDA Center for Food Safety and Applied Nutrition			PRJNA280335	SRP059853	SAMN07418089	SRS2396363	2017-08-02	2017-07-31	Assembled	199	405727	4983060	Salmonella enterica;100.0%	46	2527	3.61	SAL_UA3351AA_AS
BOV_2015_UnitedStates_Minnesota_NA_SRR5883592_SAL_UA3350AA_AS	SAL_KA6235AA	ISUVDL-15-05897	SRR5883592;ILLUMINA;Paired;500;SRX3049681;284359608;234	SAL_KA6235AA	Livestock	Bovine	Bovine lung (Bos taurus)	2015	2			North America	United States	Minnesota						Dublin				FDA Center for Food Safety and Applied Nutrition			PRJNA280335	SRP059853	SAMN07418083	SRS2396361	2017-08-02	2017-07-31	Assembled	57	420977	4947785	Salmonella enterica;100.0%	43	3410	3.61	SAL_UA3350AA_AS
BOV_2015_UnitedStates_Iowa_NA_SRR5883589_SAL_UA3349AA_AS	SAL_KA6236AA	ISUVDL-15-03572	SRR5883589;ILLUMINA;Paired;500;SRX3049678;524075468;226	SAL_KA6236AA	Livestock	Bovine	Bovine intestine (Bos taurus)	2015	1			North America	United States	Iowa						Dublin				FDA Center for Food Safety and Applied Nutrition			PRJNA280335	SRP059853	SAMN07418123	SRS2396358	2017-08-02	2017-07-31	Assembled	105	133000	4985022	Salmonella enterica;100.0%	77	9090	3.61	SAL_UA3349AA_AS
BOV_2015_UnitedStates_Iowa_NA_SRR5883588_SAL_UA3348AA_AS	SAL_KA6237AA	ISUVDL-15-08069	SRR5883588;ILLUMINA;Paired;500;SRX3049677;917892610;235	SAL_KA6237AA	Livestock	Bovine	bos taurus:ncbitaxon_9913, bovine:foodon_03414374, liver:uberon_0002107; beef; bovine liver (bos taurus)	2015	2			North America	United States	Iowa						Dublin				FDA Center for Food Safety and Applied Nutrition			PRJNA280335	SRP059853	SAMN07418081	SRS2396357	2017-08-02	2017-07-31	Assembled	184	174893	4975727	Salmonella enterica;100.0%	66	8278	3.61	SAL_UA3348AA_AS
BOV_2015_UnitedStates_Iowa_NA_SRR5883586_SAL_UA3347AA_AS	SAL_KA6238AA	ISUVDL-15-31644	SRR5883586;ILLUMINA;Paired;500;SRX3049675;519358784;224	SAL_KA6238AA	Livestock	Bovine	Bovine lung (Bos taurus)	2015	6			North America	United States	Iowa						Dublin				FDA Center for Food Safety and Applied Nutrition			PRJNA280335	SRP059853	SAMN07418086	SRS2396355	2017-08-02	2017-07-31	Assembled	104	217240	4972887	Salmonella enterica;100.0%	54	4768	3.61	SAL_UA3347AA_AS
BOV_2015_UnitedStates_Iowa_NA_SRR5883584_SAL_UA3346AA_AS	SAL_KA6239AA	ISUVDL-15-19130	SRR5883584;ILLUMINA;Paired;500;SRX3049673;972824862;233	SAL_KA6239AA	Livestock	Bovine	bos taurus:ncbitaxon_9913, bovine:foodon_03414374, liver:uberon_0002107; beef; bovine liver (bos taurus)	2015	4			North America	United States	Iowa						Dublin				FDA Center for Food Safety and Applied Nutrition			PRJNA280335	SRP059853	SAMN07418084	SRS2396353	2017-08-02	2017-07-31	Assembled	195	420610	4984380	Salmonella enterica;100.0%	46	1819	3.61	SAL_UA3346AA_AS
BOV_2015_UnitedStates_Iowa_NA_SRR5883582_SAL_UA3345AA_AS	SAL_KA6240AA	ISUVDL-15-33038	SRR5883582;ILLUMINA;Paired;500;SRX3049671;859131568;236	SAL_KA6240AA	Livestock	Bovine	Bovine lymp node (Bos taurus)	2015	6			North America	United States	Iowa						Dublin				FDA Center for Food Safety and Applied Nutrition			PRJNA280335	SRP059853	SAMN07418085	SRS2396351	2017-08-02	2017-07-31	Assembled	172	420969	4976472	Salmonella enterica;100.0%	41	2649	3.61	SAL_UA3345AA_AS
BOV_2015_UnitedStates_Iowa_NA_SRR5883581_SAL_UA3344AA_AS	SAL_KA6241AA	ISUVDL-15-18758	SRR5883581;ILLUMINA;Paired;500;SRX3049670;348256246;233	SAL_KA6241AA	Livestock	Bovine	Bovine lung (Bos taurus)	2015	4			North America	United States	Iowa						Dublin				FDA Center for Food Safety and Applied Nutrition			PRJNA280335	SRP059853	SAMN07418088	SRS2396350	2017-08-02	2017-07-31	Assembled	69	189127	4982794	Salmonella enterica;98.18%	68	9320	3.61	SAL_UA3344AA_AS
BOV_2016_UnitedStates_Iowa_NA_SRR5883578_SAL_UA3343AA_AS	SAL_KA6242AA	ISUVDL-16-25417	SRR5883578;ILLUMINA;Paired;500;SRX3049667;519093036;231	SAL_KA6242AA	Livestock	Bovine	Bovine lung (Bos taurus)	2016	5			North America	United States	Iowa						Dublin				FDA Center for Food Safety and Applied Nutrition			PRJNA280335	SRP059853	SAMN07418122	SRS2396347	2017-08-02	2017-07-31	Assembled	104	401986	4978998	Salmonella enterica;100.0%	52	4559	3.61	SAL_UA3343AA_AS
HUM_2017_UnitedStates_noReg_NA_SRR5888669_SAL_UA3861AA_AS	SAL_KA6755AA	PNUSAS014425	SRR5888669;ILLUMINA;Paired;;SRX3054523;387957762;243	SAL_KA6755AA	Human	Human	Age: 60-69; blood	2017	5			North America	United States							Dublin (Predicted)				PulseNet Next Generation Subtyping Methods Unit			PRJNA230403	SRP040281	SAMN07423853	SRS2400738	2017-08-04	2017-08-01	Assembled	78	421046	4972718	Salmonella enterica;96.98%	43	5433	3.61	SAL_UA3861AA_AS
BOV_2017_UnitedStates_Wisconsin_NA_SRR5901567_SAL_UA4235AA_AS	SAL_KA7120AA	FSIS1703337	SRR5901567;ILLUMINA;Paired;300;SRX3063136;353314760;149	SAL_KA7120AA	Livestock	Bovine	product-raw-intact-beef	2017				North America	United States	Wisconsin						Dublin	I			USDA FSIS			PRJNA242847	SRP040648	SAMN07450985	SRS2408253	2017-08-05	2017-08-04	Assembled	70	405727	4982423	Salmonella enterica;100.0%	52	7304	3.61	SAL_UA4235AA_AS
BOV_2015_UnitedStates_Iowa_NA_SRR5905519_SAL_UA4408AA_AS	SAL_KA7197AA	ISUVDL-15-03810	SRR5905519;ILLUMINA;Paired;500;SRX3067077;561306320;233	SAL_KA7197AA	Livestock	Bovine	Bovine lung (Bos taurus)	2015	1			North America	United States	Iowa						Dublin				FDA Center for Food Safety and Applied Nutrition			PRJNA280335	SRP059853	SAMN07418108	SRS2411770	2017-08-07	2017-08-07	Assembled	112	420753	4980180	Salmonella enterica;100.0%	44	2234	3.61	SAL_UA4408AA_AS
BOV_2016_UnitedStates_Minnesota_NA_SRR5905515_SAL_UA4407AA_AS	SAL_KA7198AA	ISUVDL-16-23242	SRR5905515;ILLUMINA;Paired;500;SRX3067073;740995792;202	SAL_KA7198AA	Livestock	Bovine	Bovine lung (Bos taurus)	2016	4			North America	United States	Minnesota						Dublin				FDA Center for Food Safety and Applied Nutrition			PRJNA280335	SRP059853	SAMN07418107	SRS2411773	2017-08-07	2017-08-07	Assembled	141	478715	5244157	Salmonella enterica;89.36%	73	1936	3.61	SAL_UA4407AA_AS
BOV_2015_UnitedStates_Iowa_NA_SRR5905513_SAL_UA4406AA_AS	SAL_KA7199AA	ISUVDL-15-41204	SRR5905513;ILLUMINA;Paired;500;SRX3067071;423954300;231	SAL_KA7199AA	Livestock	Bovine	Bovine lung (Bos taurus)	2015	7			North America	United States	Iowa						Dublin				FDA Center for Food Safety and Applied Nutrition			PRJNA280335	SRP059853	SAMN07418111	SRS2411757	2017-08-07	2017-08-07	Assembled	85	92811	4972012	Salmonella enterica;100.0%	103	16031	3.61	SAL_UA4406AA_AS
BOV_2015_UnitedStates_SouthDakota_NA_SRR5905502_SAL_UA4405AA_AS	SAL_KA7200AA	ISUVDL-15-67014	SRR5905502;ILLUMINA;Paired;500;SRX3067060;472104190;235	SAL_KA7200AA	Livestock	Bovine	bos taurus:ncbitaxon_9913, bovine:foodon_03414374, liver:uberon_0002107; beef; bovine liver (bos taurus)	2015	9			North America	United States	South Dakota						Dublin				FDA Center for Food Safety and Applied Nutrition			PRJNA280335	SRP059853	SAMN07418110	SRS2411692	2017-08-07	2017-08-07	Assembled	94	494306	4970174	Salmonella enterica;100.0%	42	3561	3.61	SAL_UA4405AA_AS
BOV_2015_UnitedStates_Iowa_NA_SRR5905300_SAL_UA4404AA_AS	SAL_KA7201AA	ISUVDL-15-49907	SRR5905300;ILLUMINA;Paired;500;SRX3066858;558926350;235	SAL_KA7201AA	Livestock	Bovine	Bovine lung (Bos taurus)	2015	9			North America	United States	Iowa						Dublin				FDA Center for Food Safety and Applied Nutrition			PRJNA280335	SRP059853	SAMN07418109	SRS2411947	2017-08-07	2017-08-07	Assembled	112	249598	4962334	Salmonella enterica;100.0%	56	6914	3.61	SAL_UA4404AA_AS
BOV_2015_UnitedStates_Iowa_NA_SRR5905294_SAL_UA4403AA_AS	SAL_KA7202AA	ISUVDL-15-67698	SRR5905294;ILLUMINA;Paired;500;SRX3066852;613161616;232	SAL_KA7202AA	Livestock	Bovine	Bovine lung (Bos taurus)	2015	9			North America	United States	Iowa						Dublin				FDA Center for Food Safety and Applied Nutrition			PRJNA280335	SRP059853	SAMN07418114	SRS2411669	2017-08-07	2017-08-07	Assembled	123	383704	4972159	Salmonella enterica;100.0%	57	4668	3.61	SAL_UA4403AA_AS
BOV_2015_UnitedStates_Ohio_NA_SRR5905291_SAL_UA4402AA_AS	SAL_KA7203AA	ISUVDL-15-48168	SRR5905291;ILLUMINA;Paired;500;SRX3066849;469199080;230	SAL_KA7203AA	Livestock	Bovine	Bovine lung (Bos taurus)	2015	9			North America	United States	Ohio						Dublin				FDA Center for Food Safety and Applied Nutrition			PRJNA280335	SRP059853	SAMN07418115	SRS2411672	2017-08-07	2017-08-07	Assembled	94	415522	4966063	Salmonella enterica;100.0%	46	3746	3.61	SAL_UA4402AA_AS
BOV_2015_UnitedStates_Iowa_NA_SRR5905281_SAL_UA4401AA_AS	SAL_KA7204AA	ISUVDL-15-40786	SRR5905281;ILLUMINA;Paired;500;SRX3066839;388395480;230	SAL_KA7204AA	Livestock	Bovine	Bovine lung (Bos taurus)	2015	7			North America	United States	Iowa						Dublin				FDA Center for Food Safety and Applied Nutrition			PRJNA280335	SRP059853	SAMN07418112	SRS2411682	2017-08-07	2017-08-07	Assembled	78	82312	4947395	Salmonella enterica;100.0%	108	18385	3.61	SAL_UA4401AA_AS
BOV_2015_UnitedStates_Iowa_NA_SRR5905278_SAL_UA4400AA_AS	SAL_KA7205AA	ISUVDL-15-49913	SRR5905278;ILLUMINA;Paired;500;SRX3066836;526085900;230	SAL_KA7205AA	Livestock	Bovine	Bovine lung (Bos taurus)	2015	9			North America	United States	Iowa						Dublin				FDA Center for Food Safety and Applied Nutrition			PRJNA280335	SRP059853	SAMN07418117	SRS2411685	2017-08-07	2017-08-07	Assembled	105	221812	4979818	Salmonella enterica;100.0%	63	7812	3.61	SAL_UA4400AA_AS
BOV_2015_UnitedStates_Iowa_NA_SRR5905275_SAL_UA4399AA_AS	SAL_KA7206AA	ISUVDL-15-47507	SRR5905275;ILLUMINA;Paired;500;SRX3066833;739328898;231	SAL_KA7206AA	Livestock	Bovine	Bovine lung (Bos taurus)	2015	9			North America	United States	Iowa						Dublin				FDA Center for Food Safety and Applied Nutrition			PRJNA280335	SRP059853	SAMN07418116	SRS2411688	2017-08-07	2017-08-07	Assembled	148	313999	4984006	Salmonella enterica;100.0%	51	3450	3.61	SAL_UA4399AA_AS
BOV_2016_UnitedStates_Minnesota_NA_SRR5905271_SAL_UA4398AA_AS	SAL_KA7207AA	ISUVDL-16-32713	SRR5905271;ILLUMINA;Paired;500;SRX3066829;738269832;236	SAL_KA7207AA	Livestock	Bovine	Bovine lung (Bos taurus)	2016	6			North America	United States	Minnesota						Dublin				FDA Center for Food Safety and Applied Nutrition			PRJNA280335	SRP059853	SAMN07418113	SRS2411649	2017-08-07	2017-08-07	Assembled	148	168468	4982494	Salmonella enterica;100.0%	74	8376	3.61	SAL_UA4398AA_AS
BOV_2016_UnitedStates_noReg_NA_SRR5905073_SAL_UA4397AA_AS	SAL_KA7208AA	ISUVDL-16-23727	SRR5905073;ILLUMINA;Paired;500;SRX3066631;592777350;225	SAL_KA7208AA	Livestock	Bovine	Bovine lung (Bos taurus)	2016	4			North America	United States							Dublin				FDA Center for Food Safety and Applied Nutrition			PRJNA280335	SRP059853	SAMN07418121	SRS2411462	2017-08-07	2017-08-07	Assembled	119	278736	4956081	Salmonella enterica;100.0%	58	6458	3.61	SAL_UA4397AA_AS
BOV_2015_UnitedStates_Minnesota_NA_SRR5905072_SAL_UA4396AA_AS	SAL_KA7209AA	ISUVDL-15-03353	SRR5905072;ILLUMINA;Paired;500;SRX3066630;722762592;232	SAL_KA7209AA	Livestock	Bovine	Bovine lung (Bos taurus)	2015	1			North America	United States	Minnesota						Dublin				FDA Center for Food Safety and Applied Nutrition			PRJNA280335	SRP059853	SAMN07418119	SRS2411464	2017-08-07	2017-08-07	Assembled	143	420941	5026602	Salmonella enterica;94.88%	50	3632	3.61	SAL_UA4396AA_AS
BOV_2016_UnitedStates_Iowa_NA_SRR5905071_SAL_UA4395AA_AS	SAL_KA7210AA	ISUVDL-16-11447	SRR5905071;ILLUMINA;Paired;500;SRX3066629;626903860;235	SAL_KA7210AA	Livestock	Bovine	Bovine lymp node (Bos taurus)	2016	2			North America	United States	Iowa						Dublin				FDA Center for Food Safety and Applied Nutrition			PRJNA280335	SRP059853	SAMN07418120	SRS2411463	2017-08-07	2017-08-07	Assembled	125	312709	4984100	Salmonella enterica;97.44%	51	5055	3.61	SAL_UA4395AA_AS
BOV_2015_UnitedStates_Minnesota_NA_SRR5905069_SAL_UA4394AA_AS	SAL_KA7211AA	ISUVDL-15-70166	SRR5905069;ILLUMINA;Paired;500;SRX3066627;529876560;228	SAL_KA7211AA	Livestock	Bovine	Bovine lung (Bos taurus)	2015	10			North America	United States	Minnesota						Dublin				FDA Center for Food Safety and Applied Nutrition			PRJNA280335	SRP059853	SAMN07418118	SRS2411466	2017-08-07	2017-08-07	Assembled	106	415594	4981457	Salmonella enterica;100.0%	47	2605	3.61	SAL_UA4394AA_AS
BOV_2015_UnitedStates_Iowa_NA_SRR5905029_SAL_UA4389AA_AS	SAL_KA7215AA	ISUVDL-15-06494	SRR5904971;ILLUMINA;Paired;500;SRX3066531;540544;206,SRR5905029;ILLUMINA;Paired;500;SRX3066589;1268770170;235	SAL_KA7215AA	Livestock	Bovine	Bovine lung (Bos taurus)	2015	2			North America	United States	Iowa						Dublin				FDA Center for Food Safety and Applied Nutrition			PRJNA280335	SRP059853	SAMN07418105	SRS2411371	2017-08-07	2017-08-07	Assembled	255	429310	4972915	Salmonella enterica;100.0%	45	2515	3.61	SAL_UA4389AA_AS
BOV_2015_UnitedStates_Minnesota_NA_SRR5905020_SAL_UA4386AA_AS	SAL_KA7217AA	ISUVDL-15-65359	SRR5905020;ILLUMINA;Paired;500;SRX3066580;101308760;190	SAL_KA7217AA	Livestock	Bovine	Bovine lung (Bos taurus)	2015	9			North America	United States	Minnesota						Dublin				FDA Center for Food Safety and Applied Nutrition			PRJNA280335	SRP059853	SAMN07418099	SRS2411408	2017-08-07	2017-08-07	Assembled	20	33729	4920013	Salmonella enterica;100.0%	262	70401	3.61	SAL_UA4386AA_AS
BOV_2015_UnitedStates_Iowa_NA_SRR5905019_SAL_UA4385AA_AS	SAL_KA7218AA	ISUVDL-15-75208	SRR5905019;ILLUMINA;Paired;500;SRX3066579;249269232;204	SAL_KA7218AA	Livestock	Bovine	Bovine lung (Bos taurus)	2015	11			North America	United States	Iowa						Dublin				FDA Center for Food Safety and Applied Nutrition			PRJNA280335	SRP059853	SAMN07418091	SRS2411409	2017-08-07	2017-08-07	Assembled	50	104565	4978181	Salmonella enterica;100.0%	107	17644	3.61	SAL_UA4385AA_AS
BOV_2015_UnitedStates_Minnesota_NA_SRR5905018_SAL_UA4384AA_AS	SAL_KA7219AA	ISUVDL-15-75521	SRR5905018;ILLUMINA;Paired;500;SRX3066578;154378512;186	SAL_KA7219AA	Livestock	Bovine	Bovine lung (Bos taurus)	2015	11			North America	United States	Minnesota						Dublin				FDA Center for Food Safety and Applied Nutrition			PRJNA280335	SRP059853	SAMN07418094	SRS2411410	2017-08-07	2017-08-07	Assembled	31	30685	4937125	Salmonella enterica;100.0%	300	37394	3.61	SAL_UA4384AA_AS
BOV_2015_UnitedStates_Minnesota_NA_SRR5905017_SAL_UA4383AA_AS	SAL_KA7220AA	ISUVDL-15-68599	SRR5905017;ILLUMINA;Paired;500;SRX3066577;141377688;207	SAL_KA7220AA	Livestock	Bovine	bos taurus:ncbitaxon_9913, bovine:foodon_03414374, liver:uberon_0002107; beef; bovine liver (bos taurus)	2015	10			North America	United States	Minnesota						Dublin				FDA Center for Food Safety and Applied Nutrition			PRJNA280335	SRP059853	SAMN07418092	SRS2411411	2017-08-07	2017-08-07	Assembled	28	45196	4949383	Salmonella enterica;100.0%	186	49179	3.61	SAL_UA4383AA_AS
BOV_2015_UnitedStates_SouthDakota_NA_SRR5905016_SAL_UA4382AA_AS	SAL_KA7221AA	ISUVDL-15-36005	SRR5905016;ILLUMINA;Paired;500;SRX3066576;619983840;222	SAL_KA7221AA	Livestock	Bovine	Bovine intestine (Bos taurus)	2015	7			North America	United States	South Dakota						Dublin				FDA Center for Food Safety and Applied Nutrition			PRJNA280335	SRP059853	SAMN07418102	SRS2411413	2017-08-07	2017-08-07	Assembled	125	65089	4951775	Salmonella enterica;100.0%	128	24801	3.61	SAL_UA4382AA_AS
BOV_2015_UnitedStates_Iowa_NA_SRR5905015_SAL_UA4381AA_AS	SAL_KA7222AA	ISUVDL-15-79094	SRR5905015;ILLUMINA;Paired;500;SRX3066575;203345200;200	SAL_KA7222AA	Livestock	Bovine	Bovine intestine (Bos taurus)	2015	11			North America	United States	Iowa						Dublin				FDA Center for Food Safety and Applied Nutrition			PRJNA280335	SRP059853	SAMN07418093	SRS2411412	2017-08-07	2017-08-07	Assembled	40	94976	4976337	Salmonella enterica;100.0%	101	17988	3.61	SAL_UA4381AA_AS
BOV_2015_UnitedStates_Minnesota_NA_SRR5905014_SAL_UA4380AA_AS	SAL_KA7223AA	ISUVDL-15-36246	SRR5905014;ILLUMINA;Paired;500;SRX3066574;657848856;228	SAL_KA7223AA	Livestock	Bovine	Bovine lung (Bos taurus)	2015	7			North America	United States	Minnesota						Dublin				FDA Center for Food Safety and Applied Nutrition			PRJNA280335	SRP059853	SAMN07418100	SRS2411414	2017-08-07	2017-08-07	Assembled	132	97981	4971144	Salmonella enterica;100.0%	97	14583	3.61	SAL_UA4380AA_AS
BOV_2015_UnitedStates_Iowa_NA_SRR5905013_SAL_UA4379AA_AS	SAL_KA7224AA	ISUVDL-15-69454	SRR5905013;ILLUMINA;Paired;500;SRX3066573;680614620;230	SAL_KA7224AA	Livestock	Bovine	Bovine lung (Bos taurus)	2015	10			North America	United States	Iowa						Dublin				FDA Center for Food Safety and Applied Nutrition			PRJNA280335	SRP059853	SAMN07418097	SRS2411415	2017-08-07	2017-08-07	Assembled	136	108803	4971565	Salmonella enterica;100.0%	84	14111	3.61	SAL_UA4379AA_AS
BOV_2015_UnitedStates_Iowa_NA_SRR5905012_SAL_UA4378AA_AS	SAL_KA7225AA	ISUVDL-15-37793	SRR5905012;ILLUMINA;Paired;500;SRX3066572;113703528;188	SAL_KA7225AA	Livestock	Bovine	bos taurus:ncbitaxon_9913, bovine:foodon_03414374, liver:uberon_0002107; beef; bovine liver (bos taurus)	2015	7			North America	United States	Iowa						Dublin				FDA Center for Food Safety and Applied Nutrition			PRJNA280335	SRP059853	SAMN07418101	SRS2411417	2017-08-07	2017-08-07	Assembled	23	22195	4851081	Salmonella enterica;100.0%	394	78726	3.61	SAL_UA4378AA_AS
BOV_2015_UnitedStates_Iowa_NA_SRR5905011_SAL_UA4377AA_AS	SAL_KA7226AA	ISUVDL-15-65998	SRR5905011;ILLUMINA;Paired;500;SRX3066571;459920120;220	SAL_KA7226AA	Livestock	Bovine	Bovine lung (Bos taurus)	2015	9			North America	United States	Iowa						Dublin				FDA Center for Food Safety and Applied Nutrition			PRJNA280335	SRP059853	SAMN07418098	SRS2411416	2017-08-07	2017-08-07	Assembled	92	79914	4968705	Salmonella enterica;100.0%	112	17644	3.61	SAL_UA4377AA_AS
BOV_2016_UnitedStates_Missouri_NA_SRR5904978_SAL_UA4376AA_AS	SAL_KA7227AA	ISUVDL-16-32277	SRR5904978;ILLUMINA;Paired;500;SRX3066538;634876488;228	SAL_KA7227AA	Livestock	Bovine	Bovine intestine (Bos taurus)	2016	6			North America	United States	Missouri						Dublin				FDA Center for Food Safety and Applied Nutrition			PRJNA280335	SRP059853	SAMN07418095	SRS2411372	2017-08-07	2017-08-07	Assembled	127	359243	4982322	Salmonella enterica;100.0%	51	5744	3.61	SAL_UA4376AA_AS
BOV_2015_UnitedStates_Iowa_NA_SRR5904975_SAL_UA4375AA_AS	SAL_KA7228AA	ISUVDL-15-83748	SRR5904977;ILLUMINA;Paired;500;SRX3066537;695952;243,SRR5904975;ILLUMINA;Paired;500;SRX3066535;1092237230;235	SAL_KA7228AA	Livestock	Bovine	bos taurus:ncbitaxon_9913, bovine:foodon_03414374, liver:uberon_0002107; beef; bovine liver (bos taurus)	2015	12			North America	United States	Iowa						Dublin				FDA Center for Food Safety and Applied Nutrition			PRJNA280335	SRP059853	SAMN07418103	SRS2411373	2017-08-07	2017-08-07	Assembled	219	405793	4972944	Salmonella enterica;100.0%	47	1914	3.61	SAL_UA4375AA_AS
BOV_2016_UnitedStates_Minnesota_NA_SRR5904976_SAL_UA4373AA_AS	SAL_KA7229AA	ISUVDL-16-01250	SRR5904976;ILLUMINA;Paired;500;SRX3066536;756012;251,SRR5904974;ILLUMINA;Paired;500;SRX3066534;312900408;213	SAL_KA7229AA	Livestock	Bovine	Bovine lung (Bos taurus)	2016	1			North America	United States	Minnesota						Dublin				FDA Center for Food Safety and Applied Nutrition			PRJNA280335	SRP059853	SAMN07418106	SRS2411374	2017-08-07	2017-08-07	Assembled	63	385655	4943445	Salmonella enterica;100.0%	47	4972	3.61	SAL_UA4373AA_AS
BOV_2015_UnitedStates_Iowa_NA_SRR5904973_SAL_UA4371AA_AS	SAL_KA7230AA	ISUVDL-15-79629	SRR5904973;ILLUMINA;Paired;500;SRX3066533;747475248;236	SAL_KA7230AA	Livestock	Bovine	Bovine lung (Bos taurus)	2015	11			North America	United States	Iowa						Dublin				FDA Center for Food Safety and Applied Nutrition			PRJNA280335	SRP059853	SAMN07418096	SRS2411375	2017-08-07	2017-08-07	Assembled	150	258056	4979869	Salmonella enterica;100.0%	60	7239	3.61	SAL_UA4371AA_AS
BOV_2017_UnitedStates_Oregon_NA_SRR5912902_SAL_UA4916AA_AS	SAL_KA7675AA	FSIS1703461	SRR5912902;ILLUMINA;Paired;300;SRX3073894;311976000;150	SAL_KA7675AA	Livestock	Bovine	comminuted beef	2017				North America	United States	Oregon						Dublin	I			United States Department of Agriculture, Food Safety and Inspection Service			PRJNA242847	SRP040648	SAMN07461247	SRS2415905	2017-08-09	2017-08-08	Assembled	62	405566	4971485	Salmonella enterica;100.0%	45	5265	3.61	SAL_UA4916AA_AS
BOV_1986_UnitedStates_noReg_NA_ERR3482082_SAL_IC1635AA_AS	SAL_KA8730AA	SARB12 (Fidelma Boyd)	ERR3482082;ILLUMINA;Paired;;ERX3503617;1181932568;151	SAL_KA8730AA	Livestock	Bovine	Bovine, Livestock	1986				North America	United States							Dublin	I			M. Achtman		F. Boyd	PRJEB34027	ERP116872	SAMEA5867092	ERS3655584	2017-08-17	2018-10-09	Assembled	358	460408	4939898	Salmonella enterica;89.29%	39	11758	4.1	SAL_IC1635AA_AS
BOV_2016_UnitedStates_Iowa_NA_SRR5928794_SAL_UA6665AA_AS	SAL_KA9144AA	ISUVDL-16-33217	SRR5928794;ILLUMINA;Paired;500;SRX3089107;535282550;233	SAL_KA9144AA	Livestock	Bovine	Bovine intestine (Bos taurus)	2016	6			North America	United States	Iowa						Dublin				FDA Center for Food Safety and Applied Nutrition			PRJNA280335	SRP059853	SAMN07418333	SRS2426819	2017-08-20	2017-08-17	Assembled	109	53186	4895273	Salmonella enterica;100.0%	166	28861	3.61	SAL_UA6665AA_AS
BOV_2015_UnitedStates_Iowa_NA_SRR5928790_SAL_UA6663AA_AS	SAL_KA9146AA	ISUVDL-15-67387	SRR5928790;ILLUMINA;Paired;500;SRX3089103;401748072;222	SAL_KA9146AA	Livestock	Bovine	Bovine lung (Bos taurus)	2015	9			North America	United States	Iowa						Dublin				FDA Center for Food Safety and Applied Nutrition			PRJNA280335	SRP059853	SAMN07418328	SRS2426815	2017-08-20	2017-08-17	Assembled	80	82046	4961250	Salmonella enterica;100.0%	101	17303	3.61	SAL_UA6663AA_AS
BOV_2016_UnitedStates_Iowa_NA_SRR5928751_SAL_UA6661AA_AS	SAL_KA9148AA	ISUVDL-16-02187	SRR5928751;ILLUMINA;Paired;500;SRX3089064;484600500;225	SAL_KA9148AA	Livestock	Bovine	Bovine spleen (Bos taurus)	2016	1			North America	United States	Iowa						Dublin				FDA Center for Food Safety and Applied Nutrition			PRJNA280335	SRP059853	SAMN07418330	SRS2426776	2017-08-20	2017-08-17	Assembled	98	61398	4929047	Salmonella enterica;100.0%	139	26000	3.61	SAL_UA6661AA_AS
BOV_2016_UnitedStates_Iowa_NA_SRR5928712_SAL_UA6660AA_AS	SAL_KA9149AA	ISUVDL-16-00924	SRR5928712;ILLUMINA;Paired;500;SRX3089025;882637910;235	SAL_KA9149AA	Livestock	Bovine	Bovine lung (Bos taurus)	2016	1			North America	United States	Iowa						Dublin				FDA Center for Food Safety and Applied Nutrition			PRJNA280335	SRP059853	SAMN07418331	SRS2426737	2017-08-20	2017-08-17	Assembled	177	320867	4967172	Salmonella enterica;100.0%	51	4777	3.61	SAL_UA6660AA_AS
BOV_2015_UnitedStates_Iowa_NA_SRR5928634_SAL_UA6657AA_AS	SAL_KA9152AA	ISUVDL-15-43254	SRR5928634;ILLUMINA;Paired;500;SRX3088948;121912784;196	SAL_KA9152AA	Livestock	Bovine	Bovine lung (Bos taurus)	2015	8			North America	United States	Iowa						Dublin				FDA Center for Food Safety and Applied Nutrition			PRJNA280335	SRP059853	SAMN07418327	SRS2426658	2017-08-20	2017-08-17	Assembled	24	35976	4933123	Salmonella enterica;100.0%	221	53417	3.61	SAL_UA6657AA_AS
BOV_2016_UnitedStates_Iowa_NA_SRR5928619_SAL_UA6655AA_AS	SAL_KA9154AA	ISUVDL-16-04592	SRR5928619;ILLUMINA;Paired;500;SRX3088934;538078528;232	SAL_KA9154AA	Livestock	Bovine	Bovine lung (Bos taurus)	2016	1			North America	United States	Iowa						Dublin				FDA Center for Food Safety and Applied Nutrition			PRJNA280335	SRP059853	SAMN07418337	SRS2426639	2017-08-20	2017-08-17	Assembled	108	62020	4955406	Salmonella enterica;100.0%	126	21960	3.61	SAL_UA6655AA_AS
BOV_2015_UnitedStates_Ohio_NA_SRR5928617_SAL_UA6653AA_AS	SAL_KA9156AA	ISUVDL-15-43516	SRR5928617;ILLUMINA;Paired;500;SRX3088932;187475400;210	SAL_KA9156AA	Livestock	Bovine	Bovine lung (Bos taurus)	2015	8			North America	United States	Ohio						Dublin				FDA Center for Food Safety and Applied Nutrition			PRJNA280335	SRP059853	SAMN07418341	SRS2426638	2017-08-20	2017-08-17	Assembled	38	46528	4921245	Salmonella enterica;100.0%	194	40774	3.61	SAL_UA6653AA_AS
BOV_2016_UnitedStates_Iowa_NA_SRR5928610_SAL_UA6652AA_AS	SAL_KA9157AA	ISUVDL-16-02193	SRR5928610;ILLUMINA;Paired;500;SRX3088924;397864262;227	SAL_KA9157AA	Livestock	Bovine	bos taurus:ncbitaxon_9913, bovine:foodon_03414374, liver:uberon_0002107; beef; bovine liver (bos taurus)	2016	1			North America	United States	Iowa						Dublin				FDA Center for Food Safety and Applied Nutrition			PRJNA280335	SRP059853	SAMN07418335	SRS2426630	2017-08-20	2017-08-17	Assembled	80	62063	4945563	Salmonella enterica;100.0%	146	25263	3.61	SAL_UA6652AA_AS
BOV_2015_UnitedStates_Iowa_NA_SRR5928609_SAL_UA6651AA_AS	SAL_KA9158AA	ISUVDL-15-81714	SRR5928609;ILLUMINA;Paired;500;SRX3088923;549601884;234	SAL_KA9158AA	Livestock	Bovine	Bovine lung (Bos taurus)	2015	12			North America	United States	Iowa						Dublin				FDA Center for Food Safety and Applied Nutrition			PRJNA280335	SRP059853	SAMN07418090	SRS2426629	2017-08-20	2017-08-17	Assembled	110	82228	4960504	Salmonella enterica;100.0%	113	17045	3.61	SAL_UA6651AA_AS
BOV_2015_UnitedStates_Minnesota_NA_SRR5928608_SAL_UA6650AA_AS	SAL_KA9159AA	ISUVDL-15-70006	SRR5928608;ILLUMINA;Paired;500;SRX3088922;397022472;231	SAL_KA9159AA	Livestock	Bovine	Bovine lung (Bos taurus)	2015	10			North America	United States	Minnesota						Dublin				FDA Center for Food Safety and Applied Nutrition			PRJNA280335	SRP059853	SAMN07418332	SRS2426628	2017-08-20	2017-08-17	Assembled	80	49776	4939181	Salmonella enterica;100.0%	162	27015	3.61	SAL_UA6650AA_AS
BOV_2016_UnitedStates_SouthDakota_NA_SRR5928156_SAL_UA6649AA_AS	SAL_KA9160AA	ADRDL-915	SRR5928156;ILLUMINA;Paired;500;SRX3088475;769947282;241	SAL_KA9160AA	Livestock	Bovine	Tissue pool (Bos taurus)	2016	8			North America	United States	South Dakota						Dublin				FDA Center for Food Safety and Applied Nutrition			PRJNA280335	SRP059853	SAMN06330631	SRS2426206	2017-08-20	2017-08-17	Assembled	154	248228	4983930	Salmonella enterica;97.73%	59	6670	3.61	SAL_UA6649AA_AS
BOV_2017_UnitedStates_Wisconsin_NA_SRR5928153_SAL_UA6647AA_AS	SAL_KA9162AA	ISUVDL-17-23667	SRR5928153;ILLUMINA;Paired;500;SRX3088471;667178928;234	SAL_KA9162AA	Livestock	Bovine	Bovine blood (Bos taurus)	2017	4			North America	United States	Wisconsin						Dublin				FDA Center for Food Safety and Applied Nutrition			PRJNA280335	SRP059853	SAMN07418334	SRS2426202	2017-08-20	2017-08-17	Assembled	133	369605	4985865	Salmonella enterica;100.0%	59	3124	3.61	SAL_UA6647AA_AS
BOV_2016_UnitedStates_Iowa_NA_SRR5928137_SAL_UA6645AA_AS	SAL_KA9164AA	ISUVDL-16-08515	SRR5928137;ILLUMINA;Paired;500;SRX3088456;863290832;236	SAL_KA9164AA	Livestock	Bovine	Bovine spleen (Bos taurus)	2016	2			North America	United States	Iowa						Dublin				FDA Center for Food Safety and Applied Nutrition			PRJNA280335	SRP059853	SAMN07418338	SRS2426197	2017-08-20	2017-08-17	Assembled	173	232487	4983540	Salmonella enterica;100.0%	58	7130	3.61	SAL_UA6645AA_AS
BOV_2016_UnitedStates_Iowa_NA_SRR5928136_SAL_UA6644AA_AS	SAL_KA9165AA	ISUVDL-16-36052	SRR5928136;ILLUMINA;Paired;500;SRX3088455;142745588;194	SAL_KA9165AA	Livestock	Bovine	Bovine lung (Bos taurus)	2016	6			North America	United States	Iowa						Dublin				FDA Center for Food Safety and Applied Nutrition			PRJNA280335	SRP059853	SAMN07418340	SRS2426196	2017-08-20	2017-08-17	Assembled	28	33620	4937213	Salmonella enterica;100.0%	244	49247	3.61	SAL_UA6644AA_AS
BOV_2016_UnitedStates_Iowa_NA_SRR5928135_SAL_UA6643AA_AS	SAL_KA9166AA	ISUVDL-16-03870	SRR5928135;ILLUMINA;Paired;500;SRX3088454;652667968;232	SAL_KA9166AA	Livestock	Bovine	Bovine lung (Bos taurus)	2016	1			North America	United States	Iowa						Dublin				FDA Center for Food Safety and Applied Nutrition			PRJNA280335	SRP059853	SAMN07418336	SRS2426195	2017-08-20	2017-08-17	Assembled	131	157634	4965077	Salmonella enterica;100.0%	72	11477	3.61	SAL_UA6643AA_AS
BOV_2016_UnitedStates_Indiana_NA_SRR5928132_SAL_UA6642AA_AS	SAL_KA9167AA	ISUVDL-16-11355	SRR5928132;ILLUMINA;Paired;500;SRX3088453;490147940;230	SAL_KA9167AA	Livestock	Bovine	bos taurus:ncbitaxon_9913, bovine:foodon_03414374, liver:uberon_0002107; beef; bovine liver (bos taurus)	2016	2			North America	United States	Indiana						Dublin				FDA Center for Food Safety and Applied Nutrition			PRJNA280335	SRP059853	SAMN07418339	SRS2426194	2017-08-20	2017-08-17	Assembled	98	151355	4976966	Salmonella enterica;100.0%	79	12518	3.61	SAL_UA6642AA_AS
BOV_2016_UnitedStates_SouthDakota_NA_SRR5928024_SAL_UA6640AA_AS	SAL_KA9169AA	ADRDL-913	SRR5928024;ILLUMINA;Paired;500;SRX3088346;751400160;240	SAL_KA9169AA	Livestock	Bovine	Lung and liver (Bos taurus)	2016	9			North America	United States	South Dakota						Dublin				FDA Center for Food Safety and Applied Nutrition			PRJNA280335	SRP059853	SAMN06330633	SRS2426087	2017-08-20	2017-08-17	Assembled	149	494424	5010887	Salmonella enterica;96.67%	40	2226	3.61	SAL_UA6640AA_AS
BOV_2015_UnitedStates_Iowa_NA_SRR5927989_SAL_UA6638AA_AS	SAL_KA9171AA	ISUVDL-15-75507	SRR5927989;ILLUMINA;Paired;500;SRX3088312;101402246;187	SAL_KA9171AA	Livestock	Bovine	Bovine lung (Bos taurus)	2015	11			North America	United States	Iowa						Dublin				FDA Center for Food Safety and Applied Nutrition			PRJNA280335	SRP059853	SAMN07418329	SRS2426079	2017-08-20	2017-08-17	Assembled	20	28020	4895800	Salmonella enterica;100.0%	326	72919	3.61	SAL_UA6638AA_AS
BOV_2015_UnitedStates_Minnesota_NA_SRR5985919_SAL_UA8466AA_AS	SAL_LA0821AA	D15-051537	SRR5985919;ILLUMINA;Paired;;SRX3141859;554934216;228	SAL_LA0821AA	Livestock	Bovine	bovine; lymph node	2015				North America	United States	Minnesota				46.72	-94.68	Dublin	I			University of Saskatchewan			PRJNA395602	SRP116357	SAMN07411534	SRS2474600	2017-08-29	2017-08-28	Assembled	111	429091	4984225	Salmonella enterica;100.0%	50	1476	3.61	SAL_UA8466AA_AS
ANI_2017_UnitedStates_Nebraska_NA_SRR5991552_SAL_UA8908AA_AS	SAL_LA1316AA	OSF067264	SRR5991552;ILLUMINA;Paired;500;SRX3147223;758379098;281	SAL_LA1316AA	Livestock	Swine	Pork Meat	2017				North America	United States	Nebraska						Dublin (Predicted)				FDA Center for Food Safety and Applied Nutrition			PRJNA186035	SRP018785	SAMN07462354	SRS2479178	2017-09-01	2017-08-31	Assembled	152	401785	4964945	Salmonella enterica;100.0%	50	757	3.61	SAL_UA8908AA_AS
BOV_2015_UnitedStates_NewJersey_NA_SRR5990966_SAL_UA8839AA_AS	SAL_LA1385AA	OSF067875	SRR5990966;ILLUMINA;Paired;500;SRX3146649;572546052;234	SAL_LA1385AA	Livestock	Bovine	beef (raw):foodon_03309737; beef; raw beef	2015				North America	United States	New Jersey						Dublin (Predicted)				FDA Center for Food Safety and Applied Nutrition			PRJNA186035	SRP018785	SAMN07525971	SRS2478597	2017-09-01	2017-08-30	Assembled	117	405793	4889542	Salmonella enterica;100.0%	42	810	3.61	SAL_UA8839AA_AS
FOO_2015_UnitedStates_NewJersey_NA_SRR5990955_SAL_UA8834AA_AS	SAL_LA1390AA	OSF067877	SRR5990955;ILLUMINA;Paired;500;SRX3146638;388712706;237	SAL_LA1390AA	Food	Unspecified Meat	Raw Meat	2015				North America	United States	New Jersey						Dublin (Predicted)				FDA Center for Food Safety and Applied Nutrition			PRJNA186035	SRP018785	SAMN07525955	SRS2478586	2017-09-01	2017-08-30	Assembled	79	478716	4889187	Salmonella enterica;100.0%	42	1142	3.61	SAL_UA8834AA_AS
BOV_2015_UnitedStates_NewJersey_NA_SRR5990950_SAL_UA8830AA_AS	SAL_LA1394AA	OSF067876	SRR5990950;ILLUMINA;Paired;500;SRX3146633;545449788;234	SAL_LA1394AA	Livestock	Bovine	beef (raw):foodon_03309737; beef; raw beef	2015				North America	United States	New Jersey						Dublin (Predicted)				FDA Center for Food Safety and Applied Nutrition			PRJNA186035	SRP018785	SAMN07525957	SRS2478581	2017-09-01	2017-08-30	Assembled	111	478716	4879528	Salmonella enterica;100.0%	40	880	3.61	SAL_UA8830AA_AS
BOV_2015_UnitedStates_Nebraska_NA_SRR6000478_SAL_UA9092AA_AS	SAL_LA1465AA	ISUVDL-15-47318	SRR6000478;ILLUMINA;Paired;500;SRX3155936;676049610;237	SAL_LA1465AA	Livestock	Bovine	bovine biological liquid or/and tissue	2015	9			North America	United States	Nebraska						Dublin	I			FDA Center for Food Safety and Applied Nutrition			PRJNA280335	SRP059853	SAMN07586064	SRS2487568	2017-09-02	2017-09-01	Assembled	136	401885	4967788	Salmonella enterica;100.0%	48	4345	3.61	SAL_UA9092AA_AS
BOV_2006_NorthernIreland_NorthernIreland_EU_ERR2719909_SAL_VA5283AA_AS	SAL_LA2139AA	BD-DU-2006-11-008285	ERR2719909;ILLUMINA;Paired;;ERX2733782;338856986;151	SAL_LA2139AA	Livestock	Bovine		2006				Europe	Northern Ireland	Northern Ireland						Dublin	I		1,9,12,[Vi]:g,p:-	M. Achtman		S. Strain (AFBINI)	PRJEB20997	ERP023216	SAMEA104280008	ERS1904986	2017-09-07	2018-10-09	Assembled	67	476941	4983530	Salmonella enterica;96.87%	38	409	3.61	SAL_VA5283AA_AS
HUM_2006_Ireland_noReg_EU_ERR2759765_SAL_VA0610AA_AS	SAL_LA2554AA	MC_06-0262	ERR2759765;ILLUMINA;Paired;;ERX2772758;333396826;151	SAL_LA2554AA	Human	Human	Faeces	2006				Europe	Ireland							Dublin	I		9,12:g,p:-	M. Achtman	DT41	M. Cormican (NSRL, Galway)	PRJEB20997	ERP023216	SAMEA104103387	ERS1767280	2017-09-08	2018-10-09	Assembled	68	494323	4897797	Salmonella enterica;100.0%	41	478	3.61	SAL_VA0610AA_AS
ANI_2007_NorthernIreland_NorthernIreland_EU_ERR4401648_SAL_VA0537AA_AS	SAL_LA2627AA	BD-OM-2007-09-000001	ERR4401648;ILLUMINA;Paired;;ERX4343959;310534520;151	SAL_LA2627AA	Livestock	Ovine/Goat (Caprinae)		2007				Europe	Northern Ireland	Northern Ireland						Dublin	I		1,9,12,[Vi]:g,p:-	M. Achtman		S. Strain (AFBINI)	PRJEB39546	ERP123079	SAMEA7115142	ERS4875687	2017-09-08	2018-10-09	Assembled	62	494441	4961296	Salmonella enterica;94.44%	41	834	3.61	SAL_VA0537AA_AS
ANI_2009_Ireland_noReg_EU_ERR4402058_SAL_VA0536AA_AS	SAL_LA2628AA	JE_S09-000702	ERR4402058;ILLUMINA;Paired;;ERX4344369;345684602;151	SAL_LA2628AA	Poultry	Avian	Poultry	2009				Europe	Ireland							Dublin	I			M. Achtman		D. Prendergast (DAFF)	PRJEB39546	ERP123079	SAMEA7115552	ERS4876097	2017-09-08	2018-10-09	Assembled	70	476942	4920412	Salmonella enterica;97.06%	41	397	3.61	SAL_VA0536AA_AS
BOV_2007_NorthernIreland_NorthernIreland_EU_ERR2799480_SAL_VA0535AA_AS	SAL_LA2629AA	BD-DU-2007-03-003760	ERR2799480;ILLUMINA;Paired;;ERX2808482;393547374;151	SAL_LA2629AA	Livestock	Bovine		2007				Europe	Northern Ireland	Northern Ireland						Dublin	I		1,9,12,[Vi]:g,p:-	M. Achtman		S. Strain (AFBINI)	PRJEB20997	ERP023216	SAMEA4892680	ERS2711681	2017-09-08	2018-10-09	Assembled	80	494441	4890550	Salmonella enterica;100.0%	41	647	3.61	SAL_VA0535AA_AS
BOV_2007_NorthernIreland_NorthernIreland_EU_ERR4400294_SAL_VA1222AA_AS	SAL_LA2634AA	BD-DU-2007-11-004076	ERR4400294;ILLUMINA;Paired;;ERX4342605;343065658;151	SAL_LA2634AA	Livestock	Bovine		2007				Europe	Northern Ireland	Northern Ireland						Dublin	I		1,9,12,[Vi]:g,p:-	M. Achtman		S. Strain (AFBINI)	PRJEB39546	ERP123079	SAMEA7113786	ERS4874333	2017-09-08	2018-10-09	Assembled	70	494441	4881684	Salmonella enterica;100.0%	38	560	3.61	SAL_VA1222AA_AS
BOV_2008_NorthernIreland_NorthernIreland_EU_ERR4399106_SAL_VA0468AA_AS	SAL_LA2636AA	BD-DU-2008-03-000912	ERR4399106;ILLUMINA;Paired;;ERX4341417;337620900;151	SAL_LA2636AA	Livestock	Bovine		2008				Europe	Northern Ireland	Northern Ireland						Dublin	I		1,9,12,[Vi]:g,p:-	M. Achtman		S. Strain (AFBINI)	PRJEB39546	ERP123079	SAMEA7112596	ERS4873145	2017-09-08	2018-10-09	Assembled	69	495382	4879399	Salmonella enterica;100.0%	41	555	3.61	SAL_VA0468AA_AS
HUM_2006_Ireland_noReg_EU_ERR2799485_SAL_VA1221AA_AS	SAL_LA2637AA	MC_06-0025	ERR2799485;ILLUMINA;Paired;;ERX2808487;324574500;151	SAL_LA2637AA	Human	Human		2006				Europe	Ireland							Dublin	I			M. Achtman		M. Cormican (NSRL, Galway)	PRJEB20997	ERP023216	SAMEA4892677	ERS2711678	2017-09-08	2018-10-09	Assembled	66	478356	4874540	Salmonella enterica;100.0%	32	406	3.61	SAL_VA1221AA_AS
HUM_2008_Ireland_noReg_EU_ERR2799490_SAL_VA0462AA_AS	SAL_LA2642AA	MC_08-0443	ERR2799490;ILLUMINA;Paired;;ERX2808492;360174562;151	SAL_LA2642AA	Human	Human	Faeces	2008				Europe	Ireland							Dublin	I			M. Achtman		M. Cormican (NSRL, Galway)	PRJEB20997	ERP023216	SAMEA4892684	ERS2711685	2017-09-08	2018-10-09	Assembled	72	495382	4962034	Salmonella enterica;94.12%	40	697	3.61	SAL_VA0462AA_AS
BOV_2008_NorthernIreland_NorthernIreland_EU_ERR2799491_SAL_VA0461AA_AS	SAL_LA2643AA	BD-OM-2008-02-001666	ERR2799491;ILLUMINA;Paired;;ERX2808493;344485360;151	SAL_LA2643AA	Livestock	Bovine		2008				Europe	Northern Ireland	Northern Ireland						Dublin	I		1,9,12,[Vi]:g,p:-	M. Achtman		S. Strain (AFBINI)	PRJEB20997	ERP023216	SAMEA4892685	ERS2711686	2017-09-08	2018-10-09	Assembled	70	494431	4880143	Salmonella enterica;97.37%	43	461	3.61	SAL_VA0461AA_AS
BOV_2007_NorthernIreland_NorthernIreland_EU_ERR2799493_SAL_VA1218AA_AS	SAL_LA2645AA	BD-DU-2007-04-001249	ERR2799493;ILLUMINA;Paired;;ERX2808495;344863162;151	SAL_LA2645AA	Livestock	Bovine		2007				Europe	Northern Ireland	Northern Ireland						Dublin	I		1,9,12,[Vi]:g,p:-	M. Achtman		S. Strain (AFBINI)	PRJEB20997	ERP023216	SAMEA4892687	ERS2711688	2017-09-08	2018-10-09	Assembled	70	495245	4876583	Salmonella enterica;100.0%	34	380	3.61	SAL_VA1218AA_AS
BOV_2007_NorthernIreland_NorthernIreland_EU_ERR4401094_SAL_VA1215AA_AS	SAL_LA2650AA	BD-PM-2007-11-004094	ERR4401094;ILLUMINA;Paired;;ERX4343405;352474770;151	SAL_LA2650AA	Livestock	Bovine		2007				Europe	Northern Ireland	Northern Ireland						Dublin	I		1,9,12,[Vi]:g,p:-	M. Achtman		S. Strain (AFBINI)	PRJEB39546	ERP123079	SAMEA7114587	ERS4875133	2017-09-08	2018-10-09	Assembled	72	494441	4881545	Salmonella enterica;100.0%	38	526	3.61	SAL_VA1215AA_AS
BOV_2008_NorthernIreland_NorthernIreland_EU_ERR2799497_SAL_VA1214AA_AS	SAL_LA2652AA	BD-OM-2008-04-002177	ERR2799497;ILLUMINA;Paired;;ERX2808499;332319592;151	SAL_LA2652AA	Livestock	Bovine		2008				Europe	Northern Ireland	Northern Ireland						Dublin	I		1,9,12,[Vi]:g,p:-	M. Achtman		S. Strain (AFBINI)	PRJEB20997	ERP023216	SAMEA4892691	ERS2711692	2017-09-08	2018-10-09	Assembled	67	494431	4918235	Salmonella enterica;93.76%	38	304	3.61	SAL_VA1214AA_AS
HUM_2005_Ireland_noReg_EU_ERR2799498_SAL_VA1213AA_AS	SAL_LA2653AA	MC_05-0009	ERR2799498;ILLUMINA;Paired;;ERX2808500;326091748;151	SAL_LA2653AA	Human	Human	Faeces	2005				Europe	Ireland							Dublin	I			M. Achtman		M. Cormican (NSRL, Galway)	PRJEB20997	ERP023216	SAMEA4892692	ERS2711693	2017-09-08	2018-10-09	Assembled	66	476825	4881715	Salmonella enterica;100.0%	39	459	3.61	SAL_VA1213AA_AS
HUM_2003_Austria_noReg_EU_ERR2799503_SAL_VA0446AA_AS	SAL_LA2658AA	CK_03/00001160	ERR2799503;ILLUMINA;Paired;;ERX2808505;298264562;151	SAL_LA2658AA	Human	Human		2003				Europe	Austria							Dublin	I		1,9,12:g,p:-	M. Achtman		C. Kornschober (Austria)	PRJEB20997	ERP023216	SAMEA4892697	ERS2711698	2017-09-08	2018-10-09	Assembled	61	476942	4881610	Salmonella enterica;100.0%	38	526	3.61	SAL_VA0446AA_AS
HUM_2004_Ireland_noReg_EU_ERR2799504_SAL_VA0445AA_AS	SAL_LA2659AA	MC_04-0021	ERR2799504;ILLUMINA;Paired;;ERX2808506;327441688;151	SAL_LA2659AA	Human	Human		2004				Europe	Ireland							Dublin	I			M. Achtman		M. Cormican (NSRL, Galway)	PRJEB20997	ERP023216	SAMEA4892698	ERS2711699	2017-09-08	2018-10-09	Assembled	67	494441	4881367	Salmonella enterica;100.0%	39	505	3.61	SAL_VA0445AA_AS
BOV_2006_NorthernIreland_NorthernIreland_EU_ERR2799506_SAL_VA0443AA_AS	SAL_LA2661AA	BD-DU-2006-12-006830	ERR2799506;ILLUMINA;Paired;;ERX2808508;365427852;151	SAL_LA2661AA	Livestock	Bovine		2006				Europe	Northern Ireland	Northern Ireland						Dublin	I		1,9,12,[Vi]:g,p:-	M. Achtman		S. Strain (AFBINI)	PRJEB20997	ERP023216	SAMEA4892700	ERS2711701	2017-09-08	2018-10-09	Assembled	74	494441	4888830	Salmonella enterica;100.0%	40	586	3.61	SAL_VA0443AA_AS
BOV_2004_Ireland_noReg_EU_ERR2799512_SAL_VA0437AA_AS	SAL_LA2667AA	CIT_VC31	ERR2799512;ILLUMINA;Paired;;ERX2808514;326443276;151	SAL_LA2667AA	Livestock	Bovine		2004				Europe	Ireland							Dublin	I			M. Achtman		A. Coffey (CIT)	PRJEB20997	ERP023216	SAMEA4892706	ERS2711707	2017-09-08	2018-10-09	Assembled	66	494402	4881669	Salmonella enterica;100.0%	39	539	3.61	SAL_VA0437AA_AS
BOV_2007_NorthernIreland_NorthernIreland_EU_ERR2799513_SAL_VA0436AA_AS	SAL_LA2668AA	BD-PM-2007-01-002684	ERR2799513;ILLUMINA;Paired;;ERX2808515;294574122;151	SAL_LA2668AA	Livestock	Bovine		2007				Europe	Northern Ireland	Northern Ireland						Dublin	I		1,9,12,[Vi]:g,p:-	M. Achtman		S. Strain (AFBINI)	PRJEB20997	ERP023216	SAMEA4892707	ERS2711708	2017-09-08	2018-10-09	Assembled	60	494431	4878968	Salmonella enterica;100.0%	37	411	3.61	SAL_VA0436AA_AS
BOV_2009_NorthernIreland_NorthernIreland_EU_ERR2799519_SAL_VA0430AA_AS	SAL_LA2674AA	BD-OM-2009-01-000189	ERR2799519;ILLUMINA;Paired;;ERX2808521;310443920;151	SAL_LA2674AA	Livestock	Bovine		2009				Europe	Northern Ireland	Northern Ireland						Dublin	I		1,9,12,[Vi]:g,p:-	M. Achtman		S. Strain (AFBINI)	PRJEB20997	ERP023216	SAMEA4892714	ERS2711715	2017-09-08	2018-10-09	Assembled	63	494431	4879911	Salmonella enterica;96.88%	39	332	3.61	SAL_VA0430AA_AS
BOV_2007_NorthernIreland_NorthernIreland_EU_ERR2799526_SAL_VA1197AA_AS	SAL_LA2681AA	BD-PM-2007-10-001037	ERR2799526;ILLUMINA;Paired;;ERX2808528;349961828;151	SAL_LA2681AA	Livestock	Bovine		2007				Europe	Northern Ireland	Northern Ireland						Dublin	I		1,9,12,[Vi]:g,p:-	M. Achtman		S. Strain (AFBINI)	PRJEB20997	ERP023216	SAMEA4892721	ERS2711722	2017-09-08	2018-10-09	Assembled	71	494431	4878802	Salmonella enterica;100.0%	36	554	3.61	SAL_VA1197AA_AS
BOV_2007_NorthernIreland_NorthernIreland_EU_ERR2799528_SAL_VA1195AA_AS	SAL_LA2683AA	BD-DU-2007-01-006960	ERR2799528;ILLUMINA;Paired;;ERX2808530;331350172;151	SAL_LA2683AA	Livestock	Bovine		2007				Europe	Northern Ireland	Northern Ireland						Dublin	I		1,9,12,[Vi]:g,p:-	M. Achtman		S. Strain (AFBINI)	PRJEB20997	ERP023216	SAMEA4892723	ERS2711724	2017-09-08	2018-10-09	Assembled	67	494431	4877773	Salmonella enterica;100.0%	34	224	3.61	SAL_VA1195AA_AS
BOV_2008_NorthernIreland_NorthernIreland_EU_ERR2799534_SAL_VA1193AA_AS	SAL_LA2689AA	BD-DU-2008-12-002582	ERR2799534;ILLUMINA;Paired;;ERX2808536;300743982;151	SAL_LA2689AA	Livestock	Bovine		2008				Europe	Northern Ireland	Northern Ireland						Dublin	I		1,9,12,[Vi]:g,p:-	M. Achtman		S. Strain (AFBINI)	PRJEB20997	ERP023216	SAMEA4892729	ERS2711730	2017-09-08	2018-10-09	Assembled	61	477206	4890018	Salmonella enterica;100.0%	41	589	3.61	SAL_VA1193AA_AS
BOV_2007_NorthernIreland_NorthernIreland_EU_ERR2799541_SAL_VA1191AA_AS	SAL_LA2697AA	BD-DU-2007-10-008218	ERR2799541;ILLUMINA;Paired;;ERX2808543;343097066;151	SAL_LA2697AA	Livestock	Bovine		2007				Europe	Northern Ireland	Northern Ireland						Dublin	I		1,9,12,[Vi]:g,p:-	M. Achtman		S. Strain (AFBINI)	PRJEB20997	ERP023216	SAMEA4892736	ERS2711737	2017-09-08	2018-10-09	Assembled	70	477173	4882087	Salmonella enterica;100.0%	39	747	3.61	SAL_VA1191AA_AS
ANI_2009_Ireland_noReg_EU_ERR2799542_SAL_VA0406AA_AS	SAL_LA2698AA	JE_S09-000757	ERR2799542;ILLUMINA;Paired;;ERX2808544;320909428;151	SAL_LA2698AA	Poultry	Avian	Poultry	2009				Europe	Ireland							Dublin	I			M. Achtman		D. Prendergast (DAFF)	PRJEB20997	ERP023216	SAMEA4892737	ERS2711738	2017-09-08	2018-10-09	Assembled	65	494441	4880178	Salmonella enterica;100.0%	37	308	3.61	SAL_VA0406AA_AS
ANI_2007_NorthernIreland_NorthernIreland_EU_ERR2799543_SAL_VA0405AA_AS	SAL_LA2699AA	BD-PM-2007-02-008652	ERR2799543;ILLUMINA;Paired;;ERX2808545;320679002;151	SAL_LA2699AA	Livestock	Ovine/Goat (Caprinae)		2007				Europe	Northern Ireland	Northern Ireland						Dublin	I		1,9,12,[Vi]:g,p:-	M. Achtman		S. Strain (AFBINI)	PRJEB20997	ERP023216	SAMEA4892738	ERS2711739	2017-09-08	2018-10-09	Assembled	65	494441	4881880	Salmonella enterica;100.0%	39	902	3.61	SAL_VA0405AA_AS
HUM_2001_NorthernIreland_NorthernIreland_EU_ERR2799544_SAL_VA0404AA_AS	SAL_LA2700AA	JM_01/124	ERR2799544;ILLUMINA;Paired;;ERX2808546;343274642;151	SAL_LA2700AA	Human	Human	Faeces	2001				Europe	Northern Ireland	Northern Ireland						Dublin	I			M. Achtman		J. Moore (Belfast City Hospital)	PRJEB20997	ERP023216	SAMEA4892739	ERS2711740	2017-09-08	2018-10-09	Assembled	69	560583	4913330	Salmonella enterica;100.0%	35	408	3.61	SAL_VA0404AA_AS
ANI_2009_Ireland_noReg_EU_ERR2799547_SAL_VA0398AA_AS	SAL_LA2706AA	JE_S09-002417	ERR2799547;ILLUMINA;Paired;;ERX2808549;299171166;151	SAL_LA2706AA	Poultry	Avian	Poultry	2009				Europe	Ireland							Dublin	I			M. Achtman		D. Prendergast (DAFF)	PRJEB20997	ERP023216	SAMEA4892742	ERS2711743	2017-09-08	2018-10-09	Assembled	61	494442	4881470	Salmonella enterica;100.0%	40	544	3.61	SAL_VA0398AA_AS
BOV_2004_NorthernIreland_NorthernIreland_EU_ERR2799550_SAL_VA0395AA_AS	SAL_LA2709AA	OT04/222	ERR2799550;ILLUMINA;Paired;;ERX2808552;293937204;151	SAL_LA2709AA	Livestock	Bovine		2004				Europe	Northern Ireland	Northern Ireland						Dublin	I (MLST)		9:gp	M. Achtman		B. Madden (AFBI, Belfast)	PRJEB20997	ERP023216	SAMEA4892745	ERS2711746	2017-09-08	2018-10-09	Assembled	60	405784	4882503	Salmonella enterica;100.0%	41	389	3.61	SAL_VA0395AA_AS
BOV_2007_NorthernIreland_NorthernIreland_EU_ERR2799552_SAL_VA1187AA_AS	SAL_LA2713AA	BD-DU-2007-09-002816	ERR2799552;ILLUMINA;Paired;;ERX2808554;301243792;151	SAL_LA2713AA	Livestock	Bovine		2007				Europe	Northern Ireland	Northern Ireland						Dublin	I		1,9,12,[Vi]:g,p:-	M. Achtman		S. Strain (AFBINI)	PRJEB20997	ERP023216	SAMEA4892747	ERS2711748	2017-09-08	2018-10-09	Assembled	61	494431	4879778	Salmonella enterica;100.0%	38	703	3.61	SAL_VA1187AA_AS
BOV_2007_NorthernIreland_NorthernIreland_EU_ERR2799554_SAL_VA1185AA_AS	SAL_LA2715AA	BD-OM-2007-03-003314	ERR2799554;ILLUMINA;Paired;;ERX2808556;266819114;151	SAL_LA2715AA	Livestock	Bovine		2007				Europe	Northern Ireland	Northern Ireland						Dublin	I		1,9,12,[Vi]:g,p:-	M. Achtman		S. Strain (AFBINI)	PRJEB20997	ERP023216	SAMEA4892749	ERS2711750	2017-09-08	2018-10-09	Assembled	54	494362	4890337	Salmonella enterica;100.0%	41	849	3.61	SAL_VA1185AA_AS
HUM_2004_NorthernIreland_NorthernIreland_EU_ERR2799555_SAL_VA1184AA_AS	SAL_LA2716AA	JM_04/12	ERR2799555;ILLUMINA;Paired;;ERX2808557;301240168;151	SAL_LA2716AA	Human	Human		2004				Europe	Northern Ireland	Northern Ireland						Dublin	I			M. Achtman		J. Moore (Belfast City Hospital)	PRJEB20997	ERP023216	SAMEA4892750	ERS2711751	2017-09-08	2018-10-09	Assembled	61	494441	4882003	Salmonella enterica;100.0%	40	707	3.61	SAL_VA1184AA_AS
HUM_2017_UnitedStates_noReg_NA_SRR6025940_SAL_VA5028AA_AS	SAL_LA3841AA	PNUSAS022306	SRR6025940;ILLUMINA;Paired;;SRX3176417;698721048;212	SAL_LA3841AA	Human	Human	Age: 90-99; blood	2017	6			North America	United States							Dublin (Predicted)				PulseNet Next Generation Subtyping Methods Unit			PRJNA230403	SRP040281	SAMN07597669	SRS2506111	2017-09-12	2017-09-11	Assembled	141	478719	4932300	Salmonella enterica;100.0%	40	1089	3.61	SAL_VA5028AA_AS
ENV_2015_UnitedStates_California_NA_SRR6109330_SAL_VA8384AA_AS	SAL_LA6202AA	OSF069197	SRR6109330;ILLUMINA;Paired;500;SRX3224188;166175880;222	SAL_LA6202AA	Animal Feed	Unspecified Meat	food product for animal:foodon_03309997, meat food product:foodon_00001006; animal feed; meat feed	2015				North America	United States	California										FDA Center for Food Safety and Applied Nutrition			PRJNA186035	SRP018785	SAMN07713941	SRS2548819	2017-09-28	2017-09-27	Assembled	33	136463	4943053	Salmonella enterica;100.0%	75	17040	3.61	SAL_VA8384AA_AS
HUM_2017_UnitedStates_noReg_NA_SRR6114323_SAL_VA9026AA_AS	SAL_LA7451AA	PNUSAS022663	SRR6114323;ILLUMINA;Paired;;SRX3228703;470014272;196	SAL_LA7451AA	Human	Human	Age: 70-79; blood	2017	6			North America	United States											PulseNet Next Generation Subtyping Methods Unit			PRJNA230403	SRP040281	SAMN07702626	SRS2553271	2017-09-29	2017-09-28	Assembled	95	478719	4931783	Salmonella enterica;100.0%	39	1017	3.61	SAL_VA9026AA_AS
BOV_2017_UnitedStates_Washington_NA_SRR6160993_SAL_WA2241AA_AS	SAL_MA0317AA	SAL-17-VL-OH-WA-0008	SRR6160993;ILLUMINA;Paired;500;SRX3272531;354919032;234	SAL_MA0317AA	Livestock	Bovine	Bos taurus - Tissue Pool	2017	4			North America	United States	Washington						Dublin	I			FDA Center for Food Safety and Applied Nutrition			PRJNA316452	SRP115297	SAMN07747814	SRS2584046	2017-10-12	2017-10-11	Assembled	72	184320	4889133	Salmonella enterica;100.0%	58	7646	3.61	SAL_WA2241AA_AS
HUM_2017_UnitedStates_noReg_NA_SRR6158727_SAL_WA2149AA_AS	SAL_MA0409AA	PNUSAS024096	SRR6158727;ILLUMINA;Paired;;SRX3270368;406933928;244	SAL_MA0409AA	Human	Human	Age: 40-49; urine	2017	6			North America	United States											PulseNet Next Generation Subtyping Methods Unit			PRJNA230403	SRP040281	SAMN07749967	SRS2582074	2017-10-12	2017-10-11	Assembled	82	174972	4914890	Salmonella enterica;100.0%	73	14291	3.61	SAL_WA2149AA_AS
HUM_2017_Ireland_noReg_EU_ERR2173653_SAL_WA2827AA_AS	SAL_MA1160AA	MS170214	ERR2173653;ILLUMINA;Paired;500;ERX2230096;775170990;99	SAL_MA1160AA	Human	Human	Homo sapiens; human	2017				Europe	Ireland							Dublin	Subsp. I			University Hospital Galway			PRJEB18998	ERP020979	SAMEA104348995	ERS1973973	2017-10-15	2017-10-14	Assembled	158	476509	4878493	Salmonella enterica;100.0%	34	165	3.61	SAL_WA2827AA_AS
FOO_2017_UnitedStates_Minnesota_NA_SRR6179216_SAL_WA3114AA_AS	SAL_MA1256AA	OSF069284	SRR6179216;ILLUMINA;Paired;500;SRX3289840;233824500;234	SAL_MA1256AA	Food	Bovine	beef food product:foodon_00001041; beef; boneless beef	2017				North America	United States	Minnesota										FDA Center for Food Safety and Applied Nutrition			PRJNA186035	SRP018785	SAMN07792183	SRS2599152	2017-10-17	2017-10-16	Assembled	46	179536	4992232	Salmonella enterica;98.49%	75	15753	3.61	SAL_WA3114AA_AS
FOO_2017_UnitedStates_Minnesota_NA_SRR6179003_SAL_WA3086AA_AS	SAL_MA1284AA	OSF070290	SRR6179003;ILLUMINA;Paired;500;SRX3289627;408817606;233	SAL_MA1284AA	Food	Bovine	beef food product:foodon_00001041; beef; boneless beef	2017				North America	United States	Minnesota										FDA Center for Food Safety and Applied Nutrition			PRJNA186035	SRP018785	SAMN07792014	SRS2598978	2017-10-17	2017-10-16	Assembled	82	228206	4985316	Salmonella enterica;100.0%	66	7280	3.61	SAL_WA3086AA_AS
FOO_2017_UnitedStates_Minnesota_NA_SRR6181693_SAL_WA3236AA_AS	SAL_MA1476AA	OSF070575	SRR6181693;ILLUMINA;Paired;500;SRX3292211;220650480;216	SAL_MA1476AA	Food	Bovine	beef food product:foodon_00001041; beef; boneless beef	2017				North America	United States	Minnesota										FDA Center for Food Safety and Applied Nutrition			PRJNA186035	SRP018785	SAMN07767831	SRS2601348	2017-10-18	2017-10-17	Assembled	44	135189	4964259	Salmonella enterica;100.0%	93	10952	3.61	SAL_WA3236AA_AS
FOO_2015_UnitedKingdom_noReg_EU_SRR6191709_SAL_WA3980AA_AS	SAL_MA1736AA	197028	SRR6191709;ILLUMINA;Paired;;SRX3301736;431687256;98	SAL_MA1736AA	Food	ND/Others	food	2015	12			Europe	United Kingdom							Dublin	I			Public Health England			PRJNA248792	SRP042645	SAMN07812817	SRS2609250	2017-10-20	2017-10-20	Assembled	88	402057	4875345	Salmonella enterica;100.0%	46	506	3.61	SAL_WA3980AA_AS
HUM_2016_UnitedKingdom_noReg_EU_SRR6191703_SAL_WA3974AA_AS	SAL_MA1742AA	289675	SRR6191703;ILLUMINA;Paired;;SRX3301730;359571996;98	SAL_MA1742AA	Human	Human	Homo sapiens; human	2016	8			Europe	United Kingdom							Dublin	I			Public Health England			PRJNA248792	SRP042645	SAMN07812809	SRS2609244	2017-10-20	2017-10-20	Assembled	73	362998	4877059	Salmonella enterica;100.0%	49	838	3.61	SAL_WA3974AA_AS
FOO_2015_UnitedKingdom_noReg_EU_SRR6191690_SAL_WA3961AA_AS	SAL_MA1755AA	197027	SRR6191690;ILLUMINA;Paired;;SRX3301717;298922184;97	SAL_MA1755AA	Food	ND/Others	food	2015	12			Europe	United Kingdom							Dublin	I			Public Health England			PRJNA248792	SRP042645	SAMN07812805	SRS2609231	2017-10-20	2017-10-20	Assembled	61	439231	4874229	Salmonella enterica;100.0%	41	648	3.61	SAL_WA3961AA_AS
HUM_2017_UnitedKingdom_noReg_EU_SRR6191689_SAL_WA3960AA_AS	SAL_MA1756AA	420584	SRR6191689;ILLUMINA;Paired;;SRX3301716;541688600;100	SAL_MA1756AA	Human	Human	Homo sapiens; human	2017	9			Europe	United Kingdom							Dublin	I			Public Health England			PRJNA248792	SRP042645	SAMN07812828	SRS2609230	2017-10-20	2017-10-20	Assembled	110	405519	4881561	Salmonella enterica;100.0%	42	2338	3.61	SAL_WA3960AA_AS
HUM_2015_UnitedKingdom_noReg_EU_SRR6191688_SAL_WA3959AA_AS	SAL_MA1757AA	181063	SRR6191688;ILLUMINA;Paired;;SRX3301715;414670538;97	SAL_MA1757AA	Human	Human	Homo sapiens; human	2015	10			Europe	United Kingdom							Dublin	I			Public Health England			PRJNA248792	SRP042645	SAMN07812827	SRS2609228	2017-10-20	2017-10-20	Assembled	81	679939	5058887	Salmonella enterica;92.18%	67	1022	3.61	SAL_WA3959AA_AS
HUM_2017_UnitedKingdom_noReg_EU_SRR6191676_SAL_WA3953AA_AS	SAL_MA1763AA	420670	SRR6191676;ILLUMINA;Paired;;SRX3301703;466673200;100	SAL_MA1763AA	Human	Human	Homo sapiens; human	2017	9			Europe	United Kingdom							Dublin	I			Public Health England			PRJNA248792	SRP042645	SAMN07812796	SRS2609217	2017-10-20	2017-10-20	Assembled	94	402047	4956724	Salmonella enterica;97.83%	48	411	3.61	SAL_WA3953AA_AS
HUM_2017_UnitedKingdom_noReg_EU_SRR6191628_SAL_WA3930AA_AS	SAL_MA1786AA	422460	SRR6191628;ILLUMINA;Paired;;SRX3301655;425935800;100	SAL_MA1786AA	Human	Human	Homo sapiens; human	2017	9			Europe	United Kingdom							Dublin	I			Public Health England			PRJNA248792	SRP042645	SAMN07812770	SRS2609176	2017-10-20	2017-10-20	Assembled	87	401929	4876126	Salmonella enterica;100.0%	45	1004	3.61	SAL_WA3930AA_AS
FOO_2017_UnitedKingdom_noReg_EU_SRR6191602_SAL_WA3922AA_AS	SAL_MA1794AA	394903	SRR6191602;ILLUMINA;Paired;;SRX3301629;379101414;97	SAL_MA1794AA	Food	ND/Others	food	2017	7			Europe	United Kingdom							Dublin	I			Public Health England			PRJNA248792	SRP042645	SAMN07812785	SRS2609150	2017-10-20	2017-10-20	Assembled	77	405483	4907347	Salmonella enterica;100.0%	42	331	3.61	SAL_WA3922AA_AS
FOO_2017_UnitedKingdom_noReg_EU_SRR6191587_SAL_WA3907AA_AS	SAL_MA1809AA	394904	SRR6191587;ILLUMINA;Paired;;SRX3301614;365083884;99	SAL_MA1809AA	Food	ND/Others	food	2017	7			Europe	United Kingdom							Dublin	I			Public Health England			PRJNA248792	SRP042645	SAMN07812750	SRS2609135	2017-10-20	2017-10-20	Assembled	74	476510	4906861	Salmonella enterica;100.0%	34	645	3.61	SAL_WA3907AA_AS
HUM_2016_UnitedKingdom_noReg_EU_SRR6191582_SAL_WA3902AA_AS	SAL_MA1814AA	246168	SRR6191582;ILLUMINA;Paired;;SRX3301609;228363894;99	SAL_MA1814AA	Human	Human	Homo sapiens; human	2016	4			Europe	United Kingdom							Dublin	I			Public Health England			PRJNA248792	SRP042645	SAMN07812686	SRS2609127	2017-10-20	2017-10-20	Assembled	46	240211	4866663	Salmonella enterica;100.0%	44	3629	3.61	SAL_WA3902AA_AS
HUM_2016_UnitedKingdom_noReg_EU_SRR6191522_SAL_WA3865AA_AS	SAL_MA1851AA	288973	SRR6191522;ILLUMINA;Paired;;SRX3301549;445437234;99	SAL_MA1851AA	Human	Human	Homo sapiens; human	2016	8			Europe	United Kingdom							Dublin	I			Public Health England			PRJNA248792	SRP042645	SAMN07812621	SRS2609069	2017-10-20	2017-10-20	Assembled	91	402043	4853551	Salmonella enterica;100.0%	46	554	3.61	SAL_WA3865AA_AS
HUM_2016_UnitedKingdom_noReg_EU_SRR6191408_SAL_WA3847AA_AS	SAL_MA1869AA	318526	SRR6191408;ILLUMINA;Paired;;SRX3301435;523457396;98	SAL_MA1869AA	Human	Human	Homo sapiens; human	2016	11			Europe	United Kingdom							Dublin	I			Public Health England			PRJNA248792	SRP042645	SAMN07812661	SRS2608958	2017-10-20	2017-10-20	Assembled	107	351581	4873235	Salmonella enterica;100.0%	45	316	3.61	SAL_WA3847AA_AS
HUM_2017_UnitedKingdom_noReg_EU_SRR6191355_SAL_WA3805AA_AS	SAL_MA1911AA	427566	SRR6191355;ILLUMINA;Paired;;SRX3301382;479493698;97	SAL_MA1911AA	Human	Human	Homo sapiens; human	2017	9			Europe	United Kingdom							Dublin	I			Public Health England			PRJNA248792	SRP042645	SAMN07812496	SRS2608909	2017-10-20	2017-10-20	Assembled	98	401150	4878757	Salmonella enterica;100.0%	50	647	3.61	SAL_WA3805AA_AS
HUM_2017_UnitedKingdom_noReg_EU_SRR6191352_SAL_WA3802AA_AS	SAL_MA1914AA	406631	SRR6191352;ILLUMINA;Paired;;SRX3301379;264040920;99	SAL_MA1914AA	Human	Human	Homo sapiens; human	2017	8			Europe	United Kingdom							Dublin	I			Public Health England			PRJNA248792	SRP042645	SAMN07812475	SRS2608906	2017-10-20	2017-10-20	Assembled	54	401788	4866637	Salmonella enterica;100.0%	36	464	3.61	SAL_WA3802AA_AS
HUM_2016_UnitedKingdom_noReg_EU_SRR6191333_SAL_WA3791AA_AS	SAL_MA1925AA	238444	SRR6191333;ILLUMINA;Paired;;SRX3301360;277250428;98	SAL_MA1925AA	Human	Human	Homo sapiens; human	2016	3			Europe	United Kingdom							Dublin	I			Public Health England			PRJNA248792	SRP042645	SAMN07812487	SRS2608894	2017-10-20	2017-10-20	Assembled	56	375239	4876528	Salmonella enterica;100.0%	40	1389	3.61	SAL_WA3791AA_AS
HUM_2017_UnitedKingdom_noReg_EU_SRR6191327_SAL_WA3786AA_AS	SAL_MA1930AA	423858	SRR6191327;ILLUMINA;Paired;;SRX3301354;350653200;100	SAL_MA1930AA	Human	Human	Homo sapiens; human	2017	9			Europe	United Kingdom							Dublin	I			Public Health England			PRJNA248792	SRP042645	SAMN07812467	SRS2608888	2017-10-20	2017-10-20	Assembled	71	284877	4873561	Salmonella enterica;100.0%	43	923	3.61	SAL_WA3786AA_AS
FOO_2017_UnitedKingdom_noReg_EU_SRR6191200_SAL_WA3765AA_AS	SAL_MA1951AA	394897	SRR6191200;ILLUMINA;Paired;;SRX3301227;374138118;97	SAL_MA1951AA	Food	ND/Others	food	2017	7			Europe	United Kingdom							Dublin	I			Public Health England			PRJNA248792	SRP042645	SAMN07812450	SRS2608795	2017-10-20	2017-10-20	Assembled	76	405827	4875338	Salmonella enterica;100.0%	40	427	3.61	SAL_WA3765AA_AS
HUM_2016_UnitedKingdom_noReg_EU_SRR6191170_SAL_WA3738AA_AS	SAL_MA1978AA	318534	SRR6191170;ILLUMINA;Paired;;SRX3301197;637848914;97	SAL_MA1978AA	Human	Human	Homo sapiens; human	2016	11			Europe	United Kingdom							Dublin	I			Public Health England			PRJNA248792	SRP042645	SAMN07812417	SRS2608766	2017-10-20	2017-10-20	Assembled	130	402030	4877702	Salmonella enterica;100.0%	48	230	3.61	SAL_WA3738AA_AS
HUM_2016_UnitedKingdom_noReg_EU_SRR6191153_SAL_WA3721AA_AS	SAL_MA1995AA	243892	SRR6191153;ILLUMINA;Paired;;SRX3301180;353730412;98	SAL_MA1995AA	Human	Human	Homo sapiens; human	2016	4			Europe	United Kingdom							Dublin	I			Public Health England			PRJNA248792	SRP042645	SAMN07812364	SRS2608743	2017-10-20	2017-10-20	Assembled	72	351593	4877467	Salmonella enterica;100.0%	47	1257	3.61	SAL_WA3721AA_AS
HUM_2017_UnitedKingdom_noReg_EU_SRR6191150_SAL_WA3718AA_AS	SAL_MA1998AA	388697	SRR6191150;ILLUMINA;Paired;;SRX3301177;251440002;99	SAL_MA1998AA	Human	Human	Homo sapiens; human	2017	7			Europe	United Kingdom							Dublin	I			Public Health England			PRJNA248792	SRP042645	SAMN07812375	SRS2608740	2017-10-20	2017-10-20	Assembled	51	367554	4876047	Salmonella enterica;100.0%	47	870	3.61	SAL_WA3718AA_AS
HUM_2015_UnitedKingdom_noReg_EU_SRR6191142_SAL_WA3710AA_AS	SAL_MA2006AA	169611	SRR6191142;ILLUMINA;Paired;;SRX3301169;471078160;98	SAL_MA2006AA	Human	Human	Homo sapiens; human	2015	9			Europe	United Kingdom							Dublin	I			Public Health England			PRJNA248792	SRP042645	SAMN07812370	SRS2608732	2017-10-20	2017-10-20	Assembled	96	402048	4866552	Salmonella enterica;100.0%	44	491	3.61	SAL_WA3710AA_AS
HUM_2017_UnitedKingdom_noReg_EU_SRR6191141_SAL_WA3709AA_AS	SAL_MA2007AA	339515	SRR6191141;ILLUMINA;Paired;;SRX3301168;308182168;98	SAL_MA2007AA	Human	Human	Homo sapiens; human	2017	1			Europe	United Kingdom							Dublin	I			Public Health England			PRJNA248792	SRP042645	SAMN07812361	SRS2608731	2017-10-20	2017-10-20	Assembled	62	400779	4967147	Salmonella enterica;93.33%	46	1310	3.61	SAL_WA3709AA_AS
FOO_2015_UnitedKingdom_noReg_EU_SRR6191136_SAL_WA3704AA_AS	SAL_MA2012AA	197029	SRR6191136;ILLUMINA;Paired;;SRX3301163;379843076;97	SAL_MA2012AA	Food	ND/Others	food	2015	12			Europe	United Kingdom							Dublin	I			Public Health England			PRJNA248792	SRP042645	SAMN07812330	SRS2608726	2017-10-20	2017-10-20	Assembled	77	402057	4874960	Salmonella enterica;100.0%	47	560	3.61	SAL_WA3704AA_AS
FOO_2017_UnitedKingdom_noReg_EU_SRR6191126_SAL_WA3694AA_AS	SAL_MA2022AA	394905	SRR6191126;ILLUMINA;Paired;;SRX3301153;515001368;98	SAL_MA2022AA	Food	ND/Others	food	2017	7			Europe	United Kingdom							Dublin	I			Public Health England			PRJNA248792	SRP042645	SAMN07812317	SRS2608716	2017-10-20	2017-10-20	Assembled	104	402052	4935110	Salmonella enterica;97.92%	48	252	3.61	SAL_WA3694AA_AS
HUM_2016_UnitedKingdom_noReg_EU_SRR6191100_SAL_WA3670AA_AS	SAL_MA2046AA	243834	SRR6191100;ILLUMINA;Paired;;SRX3301127;302399776;98	SAL_MA2046AA	Human	Human	Homo sapiens; human	2016	4			Europe	United Kingdom							Dublin	I			Public Health England			PRJNA248792	SRP042645	SAMN07812296	SRS2608692	2017-10-20	2017-10-20	Assembled	62	288098	4873872	Salmonella enterica;100.0%	57	2442	3.61	SAL_WA3670AA_AS
HUM_2015_UnitedKingdom_noReg_EU_SRR6191087_SAL_WA3657AA_AS	SAL_MA2059AA	170404	SRR6191087;ILLUMINA;Paired;;SRX3301114;455762916;98	SAL_MA2059AA	Human	Human	Homo sapiens; human	2015	9			Europe	United Kingdom							Dublin	I			Public Health England			PRJNA248792	SRP042645	SAMN07812243	SRS2608679	2017-10-20	2017-10-20	Assembled	93	379359	4877886	Salmonella enterica;100.0%	50	1480	3.61	SAL_WA3657AA_AS
HUM_2015_UnitedKingdom_noReg_EU_SRR6191081_SAL_WA3651AA_AS	SAL_MA2065AA	133975	SRR6191081;ILLUMINA;Paired;;SRX3301108;393489404;98	SAL_MA2065AA	Human	Human	Homo sapiens; human	2015	7			Europe	United Kingdom							Dublin	I			Public Health England			PRJNA248792	SRP042645	SAMN07812232	SRS2608673	2017-10-20	2017-10-20	Assembled	79	370962	4957404	Salmonella enterica;98.21%	57	1489	3.61	SAL_WA3651AA_AS
HUM_2016_UnitedKingdom_noReg_EU_SRR6191080_SAL_WA3650AA_AS	SAL_MA2066AA	229176	SRR6191080;ILLUMINA;Paired;;SRX3301107;305757998;91	SAL_MA2066AA	Human	Human	Homo sapiens; human	2016	3			Europe	United Kingdom							Dublin	I			Public Health England			PRJNA248792	SRP042645	SAMN07812222	SRS2608672	2017-10-20	2017-10-20	Assembled	62	370148	4875670	Salmonella enterica;100.0%	49	920	3.61	SAL_WA3650AA_AS
HUM_2016_UnitedKingdom_noReg_EU_SRR6191062_SAL_WA3632AA_AS	SAL_MA2084AA	302613	SRR6191062;ILLUMINA;Paired;;SRX3301089;327667824;99	SAL_MA2084AA	Human	Human	Homo sapiens; human	2016	9			Europe	United Kingdom							Dublin	I			Public Health England			PRJNA248792	SRP042645	SAMN07812203	SRS2608654	2017-10-20	2017-10-20	Assembled	67	402043	4852111	Salmonella enterica;100.0%	47	1470	3.61	SAL_WA3632AA_AS
HUM_2015_UnitedKingdom_noReg_EU_SRR6191060_SAL_WA3630AA_AS	SAL_MA2086AA	123958	SRR6191060;ILLUMINA;Paired;;SRX3301087;276688812;94	SAL_MA2086AA	Human	Human	Homo sapiens; human	2015	6			Europe	United Kingdom							Dublin	I			Public Health England			PRJNA248792	SRP042645	SAMN07812207	SRS2608652	2017-10-20	2017-10-20	Assembled	55	260912	4958691	Salmonella enterica;98.07%	55	2779	3.61	SAL_WA3630AA_AS
HUM_2017_UnitedKingdom_noReg_EU_SRR6191017_SAL_WA3623AA_AS	SAL_MA2093AA	404295	SRR6191017;ILLUMINA;Paired;;SRX3301044;252391000;100	SAL_MA2093AA	Human	Human	Homo sapiens; human	2017	8			Europe	United Kingdom							Dublin	I			Public Health England			PRJNA248792	SRP042645	SAMN07812192	SRS2608645	2017-10-20	2017-10-20	Assembled	51	343591	4875744	Salmonella enterica;100.0%	40	690	3.61	SAL_WA3623AA_AS
HUM_2016_UnitedKingdom_noReg_EU_SRR6191011_SAL_WA3617AA_AS	SAL_MA2099AA	238452	SRR6191011;ILLUMINA;Paired;;SRX3301038;271763604;98	SAL_MA2099AA	Human	Human	Homo sapiens; human	2016	3			Europe	United Kingdom							Dublin	I			Public Health England			PRJNA248792	SRP042645	SAMN07812193	SRS2608639	2017-10-20	2017-10-20	Assembled	55	404453	4875811	Salmonella enterica;100.0%	40	636	3.61	SAL_WA3617AA_AS
FOO_2017_UnitedKingdom_noReg_EU_SRR6190971_SAL_WA3577AA_AS	SAL_MA2139AA	394898	SRR6190971;ILLUMINA;Paired;;SRX3300998;432983012;98	SAL_MA2139AA	Food	ND/Others	food	2017	7			Europe	United Kingdom							Dublin	I			Public Health England			PRJNA248792	SRP042645	SAMN07812149	SRS2608595	2017-10-20	2017-10-20	Assembled	88	402057	4875735	Salmonella enterica;100.0%	47	460	3.61	SAL_WA3577AA_AS
FOO_2017_UnitedKingdom_noReg_EU_SRR6190523_SAL_WA3553AA_AS	SAL_MA2163AA	391741	SRR6190523;ILLUMINA;Paired;;SRX3300550;297413732;98	SAL_MA2163AA	Food	ND/Others	food	2017	7			Europe	United Kingdom							Dublin	I			Public Health England			PRJNA248792	SRP042645	SAMN07812102	SRS2608151	2017-10-20	2017-10-20	Assembled	61	439224	4874237	Salmonella enterica;100.0%	42	652	3.61	SAL_WA3553AA_AS
HUM_2017_UnitedKingdom_noReg_EU_SRR6190507_SAL_WA3537AA_AS	SAL_MA2179AA	412237	SRR6190507;ILLUMINA;Paired;;SRX3300534;325023600;100	SAL_MA2179AA	Human	Human	Homo sapiens; human	2017	8			Europe	United Kingdom							Dublin	I			Public Health England			PRJNA248792	SRP042645	SAMN07812111	SRS2608135	2017-10-20	2017-10-20	Assembled	66	326041	4863801	Salmonella enterica;100.0%	46	474	3.61	SAL_WA3537AA_AS
HUM_2016_UnitedKingdom_noReg_EU_SRR6190497_SAL_WA3527AA_AS	SAL_MA2189AA	238450	SRR6190497;ILLUMINA;Paired;;SRX3300524;349081880;98	SAL_MA2189AA	Human	Human	Homo sapiens; human	2016	3			Europe	United Kingdom							Dublin	I			Public Health England			PRJNA248792	SRP042645	SAMN07812115	SRS2608125	2017-10-20	2017-10-20	Assembled	71	370965	4877003	Salmonella enterica;100.0%	50	1054	3.61	SAL_WA3527AA_AS
HUM_2016_UnitedKingdom_noReg_EU_SRR6190484_SAL_WA3514AA_AS	SAL_MA2202AA	248619	SRR6190484;ILLUMINA;Paired;;SRX3300511;279706112;98	SAL_MA2202AA	Human	Human	Homo sapiens; human	2016	4			Europe	United Kingdom							Dublin	I			Public Health England			PRJNA248792	SRP042645	SAMN07812085	SRS2608112	2017-10-20	2017-10-20	Assembled	57	404634	4873608	Salmonella enterica;100.0%	45	1250	3.61	SAL_WA3514AA_AS
HUM_2017_UnitedKingdom_noReg_EU_SRR6190442_SAL_WA3500AA_AS	SAL_MA2216AA	411465	SRR6190442;ILLUMINA;Paired;;SRX3300469;250557200;100	SAL_MA2216AA	Human	Human	Homo sapiens; human	2017	8			Europe	United Kingdom							Dublin	I			Public Health England			PRJNA248792	SRP042645	SAMN07812053	SRS2608078	2017-10-20	2017-10-20	Assembled	51	229836	4850301	Salmonella enterica;100.0%	43	2932	3.61	SAL_WA3500AA_AS
HUM_2016_UnitedKingdom_noReg_EU_SRR6193095_SAL_WA4403AA_AS	SAL_MA2324AA	235039	SRR6193095;ILLUMINA;Paired;;SRX3303053;281999176;97	SAL_MA2324AA	Human	Human	Homo sapiens; human	2016	3			Europe	United Kingdom							Dublin	I			Public Health England			PRJNA248792	SRP042645	SAMN07816353	SRS2610523	2017-10-22	2017-10-21	Assembled	56	371427	4956652	Salmonella enterica;95.75%	47	1273	3.61	SAL_WA4403AA_AS
HUM_2016_UnitedKingdom_noReg_EU_SRR6193094_SAL_WA4402AA_AS	SAL_MA2325AA	208760	SRR6193094;ILLUMINA;Paired;;SRX3303052;304790976;98	SAL_MA2325AA	Human	Human	Homo sapiens; human	2016	1			Europe	United Kingdom							Dublin	I			Public Health England			PRJNA248792	SRP042645	SAMN07816348	SRS2610522	2017-10-22	2017-10-21	Assembled	62	358051	4872797	Salmonella enterica;100.0%	38	1157	3.61	SAL_WA4402AA_AS
HUM_2016_UnitedKingdom_noReg_EU_SRR6193081_SAL_WA4389AA_AS	SAL_MA2338AA	204440	SRR6193081;ILLUMINA;Paired;;SRX3303038;366738932;98	SAL_MA2338AA	Human	Human	Homo sapiens; human	2016	1			Europe	United Kingdom							Dublin	I			Public Health England			PRJNA248792	SRP042645	SAMN07816337	SRS2610507	2017-10-22	2017-10-21	Assembled	69	225742	5298179	Salmonella enterica;70.17%	66	2626	3.61	SAL_WA4389AA_AS
HUM_2015_UnitedKingdom_noReg_EU_SRR6193061_SAL_WA4369AA_AS	SAL_MA2358AA	195812	SRR6193061;ILLUMINA;Paired;;SRX3303018;334250952;98	SAL_MA2358AA	Human	Human	Homo sapiens; human	2015	12			Europe	United Kingdom							Dublin	I			Public Health England			PRJNA248792	SRP042645	SAMN07816317	SRS2610488	2017-10-22	2017-10-21	Assembled	68	310390	4871392	Salmonella enterica;100.0%	33	1217	3.61	SAL_WA4369AA_AS
HUM_2016_UnitedKingdom_noReg_EU_SRR6193046_SAL_WA4354AA_AS	SAL_MA2373AA	261936	SRR6193046;ILLUMINA;Paired;;SRX3303003;631850434;97	SAL_MA2373AA	Human	Human	Homo sapiens; human	2016	6			Europe	United Kingdom							Dublin	I			Public Health England			PRJNA248792	SRP042645	SAMN07816301	SRS2610473	2017-10-22	2017-10-21	Assembled	129	402049	4875747	Salmonella enterica;100.0%	47	393	3.61	SAL_WA4354AA_AS
ENV_2017_UnitedKingdom_noReg_EU_SRR6193043_SAL_WA4351AA_AS	SAL_MA2376AA	394902	SRR6193043;ILLUMINA;Paired;;SRX3303000;399901706;97	SAL_MA2376AA	Environment	ND/Others	Enviromental	2017	7			Europe	United Kingdom							Dublin	I			Public Health England			PRJNA248792	SRP042645	SAMN07816295	SRS2610470	2017-10-22	2017-10-21	Assembled	81	488976	4907586	Salmonella enterica;100.0%	43	464	3.61	SAL_WA4351AA_AS
HUM_2016_UnitedKingdom_noReg_EU_SRR6193013_SAL_WA4321AA_AS	SAL_MA2406AA	223588	SRR6193013;ILLUMINA;Paired;;SRX3302970;377438572;98	SAL_MA2406AA	Human	Human	Homo sapiens; human	2016	2			Europe	United Kingdom							Dublin	I			Public Health England			PRJNA248792	SRP042645	SAMN07816210	SRS2610439	2017-10-22	2017-10-21	Assembled	77	402052	4861750	Salmonella enterica;100.0%	46	774	3.61	SAL_WA4321AA_AS
HUM_2017_UnitedKingdom_noReg_EU_SRR6192982_SAL_WA4290AA_AS	SAL_MA2437AA	364182	SRR6192982;ILLUMINA;Paired;;SRX3302939;304620920;95	SAL_MA2437AA	Human	Human	Homo sapiens; human	2017	4			Europe	United Kingdom							Dublin	I			Public Health England			PRJNA248792	SRP042645	SAMN07816151	SRS2610409	2017-10-22	2017-10-21	Assembled	62	370726	4875566	Salmonella enterica;100.0%	47	806	3.61	SAL_WA4290AA_AS
HUM_2017_UnitedKingdom_noReg_EU_SRR6192976_SAL_WA4284AA_AS	SAL_MA2443AA	382857	SRR6192976;ILLUMINA;Paired;;SRX3302933;212705200;100	SAL_MA2443AA	Human	Human	Homo sapiens; human	2017	6			Europe	United Kingdom							Dublin	I			Public Health England			PRJNA248792	SRP042645	SAMN07816154	SRS2610403	2017-10-22	2017-10-21	Assembled	43	262481	4858750	Salmonella enterica;98.08%	53	3761	3.61	SAL_WA4284AA_AS
FOO_2017_UnitedKingdom_noReg_EU_SRR6192974_SAL_WA4282AA_AS	SAL_MA2445AA	394901	SRR6192974;ILLUMINA;Paired;;SRX3302931;525562490;97	SAL_MA2445AA	Food	ND/Others	food	2017	7			Europe	United Kingdom							Dublin	I			Public Health England			PRJNA248792	SRP042645	SAMN07816146	SRS2610400	2017-10-22	2017-10-21	Assembled	107	402048	4907028	Salmonella enterica;100.0%	46	262	3.61	SAL_WA4282AA_AS
FOO_2017_UnitedKingdom_noReg_EU_SRR6192964_SAL_WA4272AA_AS	SAL_MA2455AA	391742	SRR6192964;ILLUMINA;Paired;;SRX3302920;268984128;98	SAL_MA2455AA	Food	ND/Others	food	2017	7			Europe	United Kingdom							Dublin	I			Public Health England			PRJNA248792	SRP042645	SAMN07816136	SRS2610391	2017-10-22	2017-10-21	Assembled	55	402061	4873082	Salmonella enterica;100.0%	42	1454	3.61	SAL_WA4272AA_AS
ANI_2015_Denmark_noReg_EU_ERR2177187_SAL_WA4610AA_AS	SAL_MA2505AA	DTU2016_2135_PRJ1067_Salmonella_ssp_F15_1096_1_380	ERR2177187;ILLUMINA;Paired;236;ERX2233550;698036100;150	SAL_MA2505AA	Livestock	Swine	Sus scrofa domesticus; Pig	2015				Europe	Denmark					562.639	95.018					Centre for Genomic Epidemiology, National Food Institute, Technical University of Denmark (DTU), Denmark			PRJEB23082	ERP104815	SAMEA104354218	ERS1979196	2017-10-23	2017-10-21	Assembled	143	442453	4881283	Salmonella enterica;100.0%	45	782	3.61	SAL_WA4610AA_AS
BOV_2015_Denmark_noReg_EU_ERR2177183_SAL_WA4606AA_AS	SAL_MA2509AA	DTU2016_2076_PRJ1084_Salmonella_Dublin_2013_60_1016_1	ERR2177183;ILLUMINA;Paired;239;ERX2233546;502015500;150	SAL_MA2509AA	Livestock	Bovine	Bos taurus; cattle	2015				Europe	Denmark					562.639	95.018					Centre for Genomic Epidemiology, National Food Institute, Technical University of Denmark (DTU), Denmark			PRJEB23082	ERP104815	SAMEA104354214	ERS1979192	2017-10-23	2017-10-21	Assembled	100	494306	4972706	Salmonella enterica;93.95%	41	642	3.61	SAL_WA4606AA_AS
BOV_2015_Denmark_noReg_EU_ERR2177182_SAL_WA4605AA_AS	SAL_MA2510AA	DTU2016_2075_PRJ1084_Salmonella_Dublin_2013_10_1794_2	ERR2177182;ILLUMINA;Paired;236;ERX2233545;554683500;150	SAL_MA2510AA	Livestock	Bovine	Bos taurus; cattle	2015				Europe	Denmark					562.639	95.018					Centre for Genomic Epidemiology, National Food Institute, Technical University of Denmark (DTU), Denmark			PRJEB23082	ERP104815	SAMEA104354213	ERS1979191	2017-10-23	2017-10-21	Assembled	113	494391	4881290	Salmonella enterica;97.06%	40	536	3.61	SAL_WA4605AA_AS
BOV_2015_Denmark_noReg_EU_ERR2177181_SAL_WA4604AA_AS	SAL_MA2511AA	DTU2016_2074_PRJ1084_Salmonella_Dublin_2011_60_1140_1	ERR2177181;ILLUMINA;Paired;242;ERX2233544;599225700;150	SAL_MA2511AA	Livestock	Bovine	Bos taurus; cattle	2015				Europe	Denmark					562.639	95.018					Centre for Genomic Epidemiology, National Food Institute, Technical University of Denmark (DTU), Denmark			PRJEB23082	ERP104815	SAMEA104354212	ERS1979190	2017-10-23	2017-10-21	Assembled	123	493965	4865548	Salmonella enterica;100.0%	35	317	3.61	SAL_WA4604AA_AS
BOV_2015_Denmark_noReg_EU_ERR2177180_SAL_WA4603AA_AS	SAL_MA2512AA	DTU2016_2073_PRJ1084_Salmonella_Dublin_2011_10_637_2	ERR2177180;ILLUMINA;Paired;235;ERX2233543;618360900;150	SAL_MA2512AA	Livestock	Bovine	Bos taurus; cattle	2015				Europe	Denmark					562.639	95.018					Centre for Genomic Epidemiology, National Food Institute, Technical University of Denmark (DTU), Denmark			PRJEB23082	ERP104815	SAMEA104354211	ERS1979189	2017-10-23	2017-10-21	Assembled	124	494305	4972384	Salmonella enterica;94.28%	42	543	3.61	SAL_WA4603AA_AS
BOV_2015_Denmark_noReg_EU_ERR2177179_SAL_WA4602AA_AS	SAL_MA2513AA	DTU2016_2072_PRJ1084_Salmonella_Dublin_2010_10_1810_1	ERR2177179;ILLUMINA;Paired;236;ERX2233542;603868800;150	SAL_MA2513AA	Livestock	Bovine	Bos taurus; cattle	2015				Europe	Denmark					562.639	95.018					Centre for Genomic Epidemiology, National Food Institute, Technical University of Denmark (DTU), Denmark			PRJEB23082	ERP104815	SAMEA104354210	ERS1979188	2017-10-23	2017-10-21	Assembled	120	494314	5022427	Salmonella enterica;92.5%	45	564	3.61	SAL_WA4602AA_AS
BOV_2015_Denmark_noReg_EU_ERR2177178_SAL_WA4601AA_AS	SAL_MA2514AA	DTU2016_2071_PRJ1084_Salmonella_Dublin_2010_10_1354_1	ERR2177178;ILLUMINA;Paired;225;ERX2233541;516757500;150	SAL_MA2514AA	Livestock	Bovine	Bos taurus; cattle	2015				Europe	Denmark					562.639	95.018					Centre for Genomic Epidemiology, National Food Institute, Technical University of Denmark (DTU), Denmark			PRJEB23082	ERP104815	SAMEA104354209	ERS1979187	2017-10-23	2017-10-21	Assembled	105	494440	4880733	Salmonella enterica;100.0%	39	450	3.61	SAL_WA4601AA_AS
BOV_2015_Denmark_noReg_EU_ERR2177177_SAL_WA4600AA_AS	SAL_MA2515AA	DTU2016_2070_PRJ1084_Salmonella_Dublin_14_9581_1	ERR2177177;ILLUMINA;Paired;231;ERX2233540;584175600;150	SAL_MA2515AA	Livestock	Bovine	Bos taurus; cattle	2015				Europe	Denmark					562.639	95.018					Centre for Genomic Epidemiology, National Food Institute, Technical University of Denmark (DTU), Denmark			PRJEB23082	ERP104815	SAMEA104354208	ERS1979186	2017-10-23	2017-10-21	Assembled	119	494306	4881530	Salmonella enterica;97.23%	41	560	3.61	SAL_WA4600AA_AS
BOV_2015_Denmark_noReg_EU_ERR2177176_SAL_WA4599AA_AS	SAL_MA2516AA	DTU2016_2069_PRJ1084_Salmonella_Dublin_14_7024_4	ERR2177176;ILLUMINA;Paired;240;ERX2233539;490081200;150	SAL_MA2516AA	Livestock	Bovine	Bos taurus; cattle	2015				Europe	Denmark					562.639	95.018					Centre for Genomic Epidemiology, National Food Institute, Technical University of Denmark (DTU), Denmark			PRJEB23082	ERP104815	SAMEA104354207	ERS1979185	2017-10-23	2017-10-21	Assembled	100	494440	4880902	Salmonella enterica;100.0%	39	573	3.61	SAL_WA4599AA_AS
BOV_2015_Denmark_noReg_EU_ERR2177175_SAL_WA4598AA_AS	SAL_MA2517AA	DTU2016_2068_PRJ1084_Salmonella_Dublin_14_11880_5	ERR2177175;ILLUMINA;Paired;244;ERX2233538;529496700;150	SAL_MA2517AA	Livestock	Bovine	Bos taurus; cattle	2015				Europe	Denmark					562.639	95.018					Centre for Genomic Epidemiology, National Food Institute, Technical University of Denmark (DTU), Denmark			PRJEB23082	ERP104815	SAMEA104354206	ERS1979184	2017-10-23	2017-10-21	Assembled	108	495206	4878987	Salmonella enterica;97.05%	40	311	3.61	SAL_WA4598AA_AS
HUM_2017_UnitedStates_noReg_NA_SRR6217712_SAL_WA5232AA_AS	SAL_MA3370AA	PNUSAS024553	SRR6217712;ILLUMINA;Paired;;SRX3326354;256327022;239	SAL_MA3370AA	Human	Human	Age: 60-69; blood	2017	8			North America	United States											PulseNet Next Generation Subtyping Methods Unit			PRJNA230403	SRP040281	SAMN07720144	SRS2630105	2017-10-26	2017-10-25	Assembled	52	145395	4868533	Salmonella enterica;100.0%	73	9173	3.61	SAL_WA5232AA_AS
BOV_2015_UnitedStates_Minnesota_NA_SRR6236512_SAL_WA6182AA_AS	SAL_MA3943AA	34948	SRR6236512;ILLUMINA;Paired;500;SRX3344877;349197600;240	SAL_MA3943AA	Livestock	Bovine	Bovine (Bovine)	2015				North America	United States	Minnesota										FDA Center for Food Safety and Applied Nutrition			PRJNA215333	SRP032981	SAMN07420477	SRS2645518	2017-10-31	2017-10-30	Assembled	70	420947	4986734	Salmonella enterica;100.0%	51	3397	3.61	SAL_WA6182AA_AS
HUM_2017_UnitedKingdom_noReg_EU_SRR6234018_SAL_WA6172AA_AS	SAL_MA3953AA	423184	SRR6234018;ILLUMINA;Paired;;SRX3342432;297621600;100	SAL_MA3953AA	Human	Human	Homo sapiens; human	2017	9			Europe	United Kingdom							Dublin	I			Public Health England			PRJNA248792	SRP042645	SAMN07946620	SRS2643801	2017-10-31	2017-10-31	Assembled	60	381392	4910212	Salmonella enterica;97.44%	40	2376	3.61	SAL_WA6172AA_AS
HUM_2016_UnitedKingdom_noReg_EU_SRR6234004_SAL_WA6158AA_AS	SAL_MA3967AA	265842	SRR6234004;ILLUMINA;Paired;;SRX3342417;330540868;98	SAL_MA3967AA	Human	Human	Homo sapiens; human	2016	6			Europe	United Kingdom							Dublin	I			Public Health England			PRJNA248792	SRP042645	SAMN07946604	SRS2643786	2017-10-31	2017-10-31	Assembled	67	403913	4877146	Salmonella enterica;100.0%	47	1008	3.61	SAL_WA6158AA_AS
HUM_2015_UnitedKingdom_noReg_EU_SRR6234000_SAL_WA6154AA_AS	SAL_MA3971AA	185895	SRR6234000;ILLUMINA;Paired;;SRX3342413;235873440;99	SAL_MA3971AA	Human	Human	Homo sapiens; human	2015	11			Europe	United Kingdom							Dublin	I			Public Health England			PRJNA248792	SRP042645	SAMN07946602	SRS2643782	2017-10-31	2017-10-31	Assembled	48	404656	4871470	Salmonella enterica;100.0%	33	893	3.61	SAL_WA6154AA_AS
HUM_2017_UnitedKingdom_noReg_EU_SRR6233993_SAL_WA6149AA_AS	SAL_MA3976AA	373310	SRR6233993;ILLUMINA;Paired;;SRX3342406;306630912;96	SAL_MA3976AA	Human	Human	Homo sapiens; human	2017	5			Europe	United Kingdom							Dublin	I			Public Health England			PRJNA248792	SRP042645	SAMN07946591	SRS2643775	2017-10-31	2017-10-31	Assembled	61	401850	4955304	Salmonella enterica;98.0%	50	651	3.61	SAL_WA6149AA_AS
HUM_2017_UnitedKingdom_noReg_EU_SRR6233943_SAL_WA6140AA_AS	SAL_MA3985AA	388693	SRR6233943;ILLUMINA;Paired;;SRX3342356;202981200;100	SAL_MA3985AA	Human	Human	Homo sapiens; human	2017	7			Europe	United Kingdom							Dublin	I			Public Health England			PRJNA248792	SRP042645	SAMN07946579	SRS2643745	2017-10-31	2017-10-31	Assembled	41	239410	4900672	Salmonella enterica;100.0%	36	899	3.61	SAL_WA6140AA_AS
FOO_2015_UnitedKingdom_noReg_EU_SRR6233937_SAL_WA6135AA_AS	SAL_MA3990AA	197031	SRR6233937;ILLUMINA;Paired;;SRX3342349;386356180;98	SAL_MA3990AA	Food	ND/Others	food	2015	12			Europe	United Kingdom							Dublin	I			Public Health England			PRJNA248792	SRP042645	SAMN07946535	SRS2643738	2017-10-31	2017-10-31	Assembled	79	371338	4875720	Salmonella enterica;100.0%	48	542	3.61	SAL_WA6135AA_AS
HUM_2017_UnitedKingdom_noReg_EU_SRR6233909_SAL_WA6132AA_AS	SAL_MA3993AA	420487	SRR6233909;ILLUMINA;Paired;;SRX3342322;416000772;99	SAL_MA3993AA	Human	Human	Homo sapiens; human	2017	8			Europe	United Kingdom							Dublin	I			Public Health England			PRJNA248792	SRP042645	SAMN07946530	SRS2643711	2017-10-31	2017-10-31	Assembled	83	402043	4998613	Salmonella enterica;93.6%	48	781	3.61	SAL_WA6132AA_AS
HUM_2015_UnitedKingdom_noReg_EU_SRR6233894_SAL_WA6117AA_AS	SAL_MA4008AA	107085	SRR6233894;ILLUMINA;Paired;;SRX3342307;296657564;98	SAL_MA4008AA	Human	Human	Homo sapiens; human	2015	4			Europe	United Kingdom							Dublin	I			Public Health England			PRJNA248792	SRP042645	SAMN07946496	SRS2643693	2017-10-31	2017-10-31	Assembled	60	240188	4871523	Salmonella enterica;100.0%	53	2118	3.61	SAL_WA6117AA_AS
HUM_2017_UnitedKingdom_noReg_EU_SRR6233876_SAL_WA6099AA_AS	SAL_MA4026AA	402735	SRR6233876;ILLUMINA;Paired;;SRX3342289;237867894;99	SAL_MA4026AA	Human	Human	Homo sapiens; human	2017	8			Europe	United Kingdom							Dublin	I			Public Health England			PRJNA248792	SRP042645	SAMN07946473	SRS2643678	2017-10-31	2017-10-31	Assembled	48	401880	4859060	Salmonella enterica;100.0%	33	895	3.61	SAL_WA6099AA_AS
HUM_2017_UnitedKingdom_noReg_EU_SRR6233874_SAL_WA6097AA_AS	SAL_MA4028AA	373957	SRR6233874;ILLUMINA;Paired;;SRX3342287;194706008;98	SAL_MA4028AA	Human	Human	Homo sapiens; human	2017	5			Europe	United Kingdom							Dublin	I			Public Health England			PRJNA248792	SRP042645	SAMN07946472	SRS2643675	2017-10-31	2017-10-31	Assembled	39	173544	4951783	Salmonella enterica;98.25%	59	4960	3.61	SAL_WA6097AA_AS
FOO_2015_UnitedKingdom_noReg_EU_SRR6237085_SAL_WA6369AA_AS	SAL_MA4424AA	197025	SRR6237085;ILLUMINA;Paired;;SRX3345325;398211632;98	SAL_MA4424AA	Food	ND/Others	food	2015	12			Europe	United Kingdom							Dublin	I			Public Health England			PRJNA248792	SRP042645	SAMN07956647	SRS2645927	2017-11-01	2017-11-01	Assembled	81	476598	4874621	Salmonella enterica;100.0%	40	525	3.61	SAL_WA6369AA_AS
HUM_2017_UnitedStates_noReg_NA_SRR6283581_SAL_WA9819AA_AS	SAL_MA5548AA	PNUSAS026856	SRR6283581;ILLUMINA;Paired;;SRX3385696;443043796;241	SAL_MA5548AA	Human	Human	Age: 80-89; blood	2017	10			North America	United States											PulseNet Next Generation Subtyping Methods Unit			PRJNA230403	SRP040281	SAMN07966370	SRS2681159	2017-11-13	2017-11-13	Assembled	88	405793	4980275	Salmonella enterica;100.0%	45	2985	3.61	SAL_WA9819AA_AS
HUM_2017_UnitedStates_noReg_NA_SRR6283536_SAL_WA9364AA_AS	SAL_MA5592AA	PNUSAS026268	SRR6283536;ILLUMINA;Paired;;SRX3385651;405219384;228	SAL_MA5592AA	Human	Human	Age: 60-69; urine	2017	10			North America	United States											PulseNet Next Generation Subtyping Methods Unit			PRJNA230403	SRP040281	SAMN07967117	SRS2681115	2017-11-13	2017-11-13	Assembled	81	97875	4954524	Salmonella enterica;100.0%	100	10454	3.61	SAL_WA9364AA_AS
BOV_2017_UnitedStates_California_NA_SRR6292808_SAL_XA0734AA_AS	SAL_MA6090AA	FSIS11705460	SRR6292808;ILLUMINA;Paired;300;SRX3393919;339222300;150	SAL_MA6090AA	Livestock	Bovine	comminuted beef	2017				North America	United States	California						Dublin	I			USDA FSIS			PRJNA242847	SRP040648	SAMN08025078	SRS2688127	2017-11-15	2017-11-15	Assembled	68	262338	4929486	Salmonella enterica;97.91%	58	9661	3.61	SAL_XA0734AA_AS
FOO_2017_UnitedStates_Washington_NA_SRR6291076_SAL_XA0686AA_AS	SAL_MA6138AA	WAPHLSALA01155	SRR6291076;ILLUMINA;Paired;500;SRX3392196;211783674;237	SAL_MA6138AA	Food	Dairy	Retal raw whole cow milk	2017	10			North America	United States	Washington						Dublin	I			FDA Center for Food Safety and Applied Nutrition			PRJNA183851	SRP028334	SAMN08026506	SRS2686674	2017-11-15	2017-11-14	Assembled	43	262637	4885802	Salmonella enterica;100.0%	58	7738	3.61	SAL_XA0686AA_AS
FOO_2017_UnitedStates_Washington_NA_SRR6291075_SAL_XA0685AA_AS	SAL_MA6139AA	WAPHLSALA01156	SRR6291075;ILLUMINA;Paired;500;SRX3392195;161384352;236	SAL_MA6139AA	Food	Dairy	Retal raw whole cow milk	2017	10			North America	United States	Washington						Dublin	I			FDA Center for Food Safety and Applied Nutrition			PRJNA183851	SRP028334	SAMN08026507	SRS2686673	2017-11-15	2017-11-14	Assembled	33	158619	4882404	Salmonella enterica;100.0%	69	10697	3.61	SAL_XA0685AA_AS
FOO_2017_UnitedStates_Washington_NA_SRR6291070_SAL_XA0680AA_AS	SAL_MA6144AA	WAPHLSALA01154	SRR6291070;ILLUMINA;Paired;500;SRX3392190;443354400;240	SAL_MA6144AA	Food	Dairy	retail raw cow milk	2017	9			North America	United States	Washington						Dublin	I			FDA Center for Food Safety and Applied Nutrition			PRJNA183851	SRP028334	SAMN08026503	SRS2686670	2017-11-15	2017-11-14	Assembled	90	478716	4886059	Salmonella enterica;100.0%	37	3352	3.61	SAL_XA0680AA_AS
FOO_2017_UnitedStates_Washington_NA_SRR6291064_SAL_XA0674AA_AS	SAL_MA6150AA	WAPHLSALA01157	SRR6291064;ILLUMINA;Paired;500;SRX3392184;248450004;243	SAL_MA6150AA	Food	Dairy	Retal raw whole cow milk	2017	10			North America	United States	Washington						Dublin	I			FDA Center for Food Safety and Applied Nutrition			PRJNA183851	SRP028334	SAMN08026508	SRS2686662	2017-11-15	2017-11-14	Assembled	50	264799	4883113	Salmonella enterica;100.0%	48	6043	3.61	SAL_XA0674AA_AS
FOO_2017_UnitedStates_Washington_NA_SRR6291058_SAL_XA0668AA_AS	SAL_MA6156AA	WAPHLSALA01158	SRR6291058;ILLUMINA;Paired;500;SRX3392178;247482348;233	SAL_MA6156AA	Food	Dairy	Retal raw whole cow milk	2017	10			North America	United States	Washington						Dublin	I			FDA Center for Food Safety and Applied Nutrition			PRJNA183851	SRP028334	SAMN08026505	SRS2686655	2017-11-15	2017-11-14	Assembled	50	405739	4884378	Salmonella enterica;100.0%	42	2367	3.61	SAL_XA0668AA_AS
FOO_2017_UnitedStates_Minnesota_NA_SRR6297854_SAL_XA0812AA_AS	SAL_MA6430AA	OSF071242	SRR6297854;ILLUMINA;Paired;500;SRX3398833;146145264;244	SAL_MA6430AA	Food	Bovine	beef food product:foodon_00001041; beef; boneless beef	2017				North America	United States	Minnesota										FDA Center for Food Safety and Applied Nutrition			PRJNA186035	SRP018785	SAMN08032743	SRS2693013	2017-11-16	2017-11-16	Assembled	29	293914	4981798	Salmonella enterica;100.0%	59	23847	3.61	SAL_XA0812AA_AS
BOV_2017_UnitedStates_California_NA_SRR6294054_SAL_XA0763AA_AS	SAL_MA6479AA	FSIS11705541	SRR6294054;ILLUMINA;Paired;300;SRX3395157;393273300;150	SAL_MA6479AA	Livestock	Bovine	comminuted beef	2017				North America	United States	California						Dublin	I			USDA FSIS			PRJNA242847	SRP040648	SAMN08028362	SRS2689341	2017-11-16	2017-11-15	Assembled	79	262491	4954884	Salmonella enterica;97.61%	52	5306	3.61	SAL_XA0763AA_AS
BOV_2017_UnitedStates_California_NA_SRR6294053_SAL_XA0762AA_AS	SAL_MA6480AA	FSIS11705540	SRR6294053;ILLUMINA;Paired;300;SRX3395156;414880200;150	SAL_MA6480AA	Livestock	Bovine	comminuted beef	2017				North America	United States	California						Dublin	I			USDA FSIS			PRJNA242847	SRP040648	SAMN08028361	SRS2689342	2017-11-16	2017-11-15	Assembled	83	359284	4955027	Salmonella enterica;95.65%	55	5331	3.61	SAL_XA0762AA_AS
BOV_2017_UnitedStates_Texas_NA_SRR6293924_SAL_XA0757AA_AS	SAL_MA6485AA	FSIS11705552	SRR6293924;ILLUMINA;Paired;300;SRX3395035;494031900;150	SAL_MA6485AA	Livestock	Bovine	comminuted beef	2017				North America	United States	Texas						Dublin	I			USDA FSIS			PRJNA242847	SRP040648	SAMN08028373	SRS2689219	2017-11-16	2017-11-15	Assembled	99	303346	4943835	Salmonella enterica;100.0%	54	4664	3.61	SAL_XA0757AA_AS
ANI_2017_UnitedStates_Wyoming_NA_SRR6299288_SAL_XA0859AA_AS	SAL_MA6694AA	PNUSAS027846	SRR6299288;ILLUMINA;Paired;;SRX3400216;944824768;206	SAL_MA6694AA	Livestock	Ovine/Goat (Caprinae)	lung	2017	10			North America	United States	Wyoming										PulseNet Next Generation Subtyping Methods Unit			PRJNA230403	SRP040281	SAMN08015689	SRS2694362	2017-11-17	2017-11-16	Assembled	189	421080	4983887	Salmonella enterica;93.93%	44	1929	3.61	SAL_XA0859AA_AS
BOV_2017_UnitedStates_SouthDakota_NA_SRR6308366_SAL_XA1169AA_AS	SAL_MA6769AA	ADRDL-1573	SRR6308366;ILLUMINA;Paired;500;SRX3408754;533401680;237	SAL_MA6769AA	Livestock	Bovine	bos taurus:ncbitaxon_9913, bovine:foodon_03414374, liver:uberon_0002107; beef; bovine liver (bos taurus)	2017	5			North America	United States	South Dakota						Dublin	I			FDA Center for Food Safety and Applied Nutrition			PRJNA280335	SRP059853	SAMN08015270	SRS2701503	2017-11-20	2017-11-20	Assembled	107	139960	4976504	Salmonella enterica;100.0%	86	11670	3.61	SAL_XA1169AA_AS
ANI_1988_UnitedStates_noReg_NA_SRR6312043_SAL_XA1772AA_AS	SAL_MA6839AA	ADRDL-1585	SRR6312043;ILLUMINA;Paired;500;SRX3412304;1027210296;236	SAL_MA6839AA	Companion Animal	Feline	Feline Intestine (Felis catus)	1988	8			North America	United States							Dublin	I			FDA Center for Food Safety and Applied Nutrition			PRJNA280335	SRP059853	SAMN08048869	SRS2705523	2017-11-21	2017-11-21	Assembled	201	224359	5096294	Salmonella enterica;100.0%	60	6456	3.61	SAL_XA1772AA_AS
ANI_2017_UnitedStates_noReg_NA_SRR6311937_SAL_XA1743AA_AS	SAL_MA6867AA	SAL-17-VL-SD-MI-0003	SRR6311937;ILLUMINA;Paired;500;SRX3412199;688451016;228	SAL_MA6867AA	Companion Animal	Feline	Cat lungs-Felis catus	2017	1			North America	United States							Dublin	I			FDA Center for Food Safety and Applied Nutrition			PRJNA316457	SRP125340	SAMN07709899	SRS2705415	2017-11-21	2017-11-21	Assembled	138	405793	4982929	Salmonella enterica;100.0%	49	2264	3.61	SAL_XA1743AA_AS
BOV_2017_UnitedStates_Minnesota_NA_SRR6311216_SAL_XA1680AA_AS	SAL_MA6930AA	SAL-17-VL-SD-MN-0012	SRR6311216;ILLUMINA;Paired;500;SRX3411482;697737456;228	SAL_MA6930AA	Livestock	Bovine	bos taurus:ncbitaxon_9913, bovine:foodon_03414374, liver:uberon_0002107; beef; bovine liver (bos taurus)	2017	3			North America	United States	Minnesota						Dublin	I			FDA Center for Food Safety and Applied Nutrition			PRJNA316457	SRP125340	SAMN07709874	SRS2704728	2017-11-21	2017-11-21	Assembled	140	314314	4983026	Salmonella enterica;100.0%	59	3628	3.61	SAL_XA1680AA_AS
BOV_2017_UnitedStates_Ohio_NA_SRR6310053_SAL_XA1244AA_AS	SAL_MA7365AA	OH-17-6484	SRR6310053;ILLUMINA;Paired;500;SRX3410436;588309640;226	SAL_MA7365AA	Livestock	Bovine	Bos taurus, Lung	2017				North America	United States	Ohio						Dublin	I			FDA Center for Food Safety and Applied Nutrition			PRJNA338674	SRP083283	SAMN08024373	SRS2703512	2017-11-21	2017-11-20	Assembled	118	314342	4983574	Salmonella enterica;100.0%	54	4435	3.61	SAL_XA1244AA_AS
BOV_2017_UnitedStates_SouthDakota_NA_SRR6308559_SAL_XA1202AA_AS	SAL_MA7407AA	ADRDL-1615	SRR6308559;ILLUMINA;Paired;500;SRX3408943;929878302;233	SAL_MA7407AA	Livestock	Bovine	bos taurus:ncbitaxon_9913, bovine:foodon_03414374, liver:uberon_0002107; beef; bovine liver (bos taurus)	2017	5			North America	United States	South Dakota						Dublin	I			FDA Center for Food Safety and Applied Nutrition			PRJNA280335	SRP059853	SAMN08015232	SRS2701658	2017-11-21	2017-11-20	Assembled	190	297852	4887934	Salmonella enterica;100.0%	59	1852	3.61	SAL_XA1202AA_AS
BOV_2017_UnitedStates_Idaho_NA_SRR6316184_SAL_XA2080AA_AS	SAL_MA7430AA	FSIS11705753	SRR6316184;ILLUMINA;Paired;300;SRX3416053;371929330;149	SAL_MA7430AA	Livestock	Bovine	comminuted beef	2017				North America	United States	Idaho						Dublin	I			USDA FSIS			PRJNA242847	SRP040648	SAMN08056712	SRS2708734	2017-11-22	2017-11-22	Assembled	75	305187	4904010	Salmonella enterica;97.5%	48	7235	3.61	SAL_XA2080AA_AS
BOV_2017_UnitedStates_Idaho_NA_SRR6316179_SAL_XA2075AA_AS	SAL_MA7435AA	FSIS11705757	SRR6316179;ILLUMINA;Paired;300;SRX3416048;292442300;149	SAL_MA7435AA	Livestock	Bovine	comminuted beef	2017				North America	United States	Idaho						Dublin	I			USDA FSIS			PRJNA242847	SRP040648	SAMN08056715	SRS2708729	2017-11-22	2017-11-22	Assembled	59	232819	4893822	Salmonella enterica;96.3%	61	8075	3.61	SAL_XA2075AA_AS
BOV_2017_UnitedStates_Idaho_NA_SRR6316163_SAL_XA2059AA_AS	SAL_MA7451AA	FSIS11705756	SRR6316163;ILLUMINA;Paired;300;SRX3416032;509759000;146	SAL_MA7451AA	Livestock	Bovine	comminuted beef	2017				North America	United States	Idaho						Dublin	I			USDA FSIS			PRJNA242847	SRP040648	SAMN08056714	SRS2708713	2017-11-22	2017-11-22	Assembled	105	494423	4815096	Salmonella enterica;96.56%	36	1259	3.61	SAL_XA2059AA_AS
BOV_2017_UnitedStates_Idaho_NA_SRR6316162_SAL_XA2058AA_AS	SAL_MA7452AA	FSIS11705755	SRR6316162;ILLUMINA;Paired;300;SRX3416031;385732690;149	SAL_MA7452AA	Livestock	Bovine	comminuted beef	2017				North America	United States	Idaho						Dublin	I			USDA FSIS			PRJNA242847	SRP040648	SAMN08056713	SRS2708712	2017-11-22	2017-11-22	Assembled	77	420897	4966727	Salmonella enterica;97.14%	40	3094	3.61	SAL_XA2058AA_AS
BOV_2017_UnitedStates_Ohio_NA_SRR6321910_SAL_XA2340AA_AS	SAL_MA7839AA	OH-17-4693	SRR6321910;ILLUMINA;Paired;500;SRX3421733;578171412;234	SAL_MA7839AA	Livestock	Bovine	Bos taurus, Lung	2017				North America	United States	Ohio						Dublin	I			FDA Center for Food Safety and Applied Nutrition			PRJNA338674	SRP083283	SAMN08024376	SRS2713494	2017-11-24	2017-11-24	Assembled	116	478715	4944610	Salmonella enterica;100.0%	38	2138	3.61	SAL_XA2340AA_AS
BOV_2017_UnitedStates_NewYork_NA_SRR6330514_SAL_XA3131AA_AS	SAL_MA8277AA	FSIS21720666	SRR6330514;ILLUMINA;Paired;300;SRX3429935;683836650;147	SAL_MA8277AA	Livestock	Bovine	comminuted beef	2017				North America	United States	New York						Dublin	I			USDA FSIS			PRJNA242847	SRP040648	SAMN08110843	SRS2721357	2017-11-30	2017-11-29	Assembled	137	477673	4963553	Salmonella enterica;100.0%	34	1357	3.61	SAL_XA3131AA_AS
BOV_2017_UnitedStates_Minnesota_NA_SRR6336398_SAL_XA3473AA_AS	SAL_MA8790AA	FSIS11705983	SRR6336398;ILLUMINA;Paired;300;SRX3435502;353868900;150	SAL_MA8790AA	Livestock	Bovine	comminuted beef	2017				North America	United States	Minnesota						Dublin	I			USDA FSIS			PRJNA242847	SRP040648	SAMN08114417	SRS2726778	2017-12-01	2017-12-01	Assembled	71	278411	4982558	Salmonella enterica;100.0%	51	4906	3.61	SAL_XA3473AA_AS
BOV_2017_UnitedStates_Minnesota_NA_SRR6336397_SAL_XA3472AA_AS	SAL_MA8791AA	FSIS11705981	SRR6336397;ILLUMINA;Paired;300;SRX3435501;338185598;149	SAL_MA8791AA	Livestock	Bovine	comminuted beef	2017				North America	United States	Minnesota						Dublin	I			USDA FSIS			PRJNA242847	SRP040648	SAMN08114415	SRS2726777	2017-12-01	2017-12-01	Assembled	70	262551	4807900	Salmonella enterica;100.0%	52	6943	3.61	SAL_XA3472AA_AS
BOV_2017_UnitedStates_Minnesota_NA_SRR6336387_SAL_XA3462AA_AS	SAL_MA8801AA	FSIS11705982	SRR6336387;ILLUMINA;Paired;300;SRX3435491;388736700;150	SAL_MA8801AA	Livestock	Bovine	comminuted beef	2017				North America	United States	Minnesota						Dublin	I			USDA FSIS			PRJNA242847	SRP040648	SAMN08114416	SRS2726767	2017-12-01	2017-12-01	Assembled	80	478715	4835068	Salmonella enterica;97.3%	41	4847	3.61	SAL_XA3462AA_AS
BOV_2017_UnitedStates_California_NA_SRR6336381_SAL_XA3456AA_AS	SAL_MA8807AA	FSIS11705899	SRR6336381;ILLUMINA;Paired;300;SRX3435485;371575200;150	SAL_MA8807AA	Livestock	Bovine	comminuted beef	2017				North America	United States	California						Dublin	I			USDA FSIS			PRJNA242847	SRP040648	SAMN08114386	SRS2726761	2017-12-01	2017-12-01	Assembled	75	297396	4938243	Salmonella enterica;97.91%	60	5973	3.61	SAL_XA3456AA_AS
HUM_2017_UnitedStates_noReg_NA_SRR6334804_SAL_XA3295AA_AS	SAL_MA8968AA	PNUSAS029107	SRR6334804;ILLUMINA;Paired;;SRX3433931;198834720;238	SAL_MA8968AA	Human	Human	Age: 40-49; blood	2017	10			North America	United States											PulseNet Next Generation Subtyping Methods Unit			PRJNA230403	SRP040281	SAMN08104964	SRS2725233	2017-12-01	2017-11-30	Assembled	39	154474	5029170	Salmonella enterica;97.02%	75	16151	3.61	SAL_XA3295AA_AS
FOO_2017_UnitedStates_Minnesota_NA_SRR6337681_SAL_XA3589AA_AS	SAL_MA9011AA	OSF071487	SRR6337681;ILLUMINA;Paired;500;SRX3436697;178704416;242	SAL_MA9011AA	Food	Bovine	beef food product:foodon_00001041; beef; boneless beef	2017				North America	United States	Minnesota										FDA Center for Food Safety and Applied Nutrition			PRJNA186035	SRP018785	SAMN08017013	SRS2727643	2017-12-02	2017-12-01	Assembled	36	101281	4950872	Salmonella enterica;100.0%	116	41988	3.61	SAL_XA3589AA_AS
FOO_2017_UnitedStates_Minnesota_NA_SRR6337582_SAL_XA3575AA_AS	SAL_MA9025AA	OSF071485	SRR6337582;ILLUMINA;Paired;500;SRX3436598;218813496;242	SAL_MA9025AA	Food	Bovine	beef food product:foodon_00001041; beef; boneless beef	2017				North America	United States	Minnesota										FDA Center for Food Safety and Applied Nutrition			PRJNA186035	SRP018785	SAMN08017014	SRS2727547	2017-12-02	2017-12-01	Assembled	43	114013	4987732	Salmonella enterica;100.0%	99	27554	3.61	SAL_XA3575AA_AS
BOV_2017_UnitedStates_California_NA_SRR6337567_SAL_XA3560AA_AS	SAL_MA9040AA	FSIS11705856	SRR6337567;ILLUMINA;Paired;300;SRX3436583;471967930;149	SAL_MA9040AA	Livestock	Bovine	animal-cattle-dairy cow	2017				North America	United States	California						Dublin	I			USDA FSIS			PRJNA292666	SRP062916	SAMN08115123	SRS2727532	2017-12-02	2017-12-01	Assembled	96	378340	4881811	Salmonella enterica;97.23%	42	5896	3.61	SAL_XA3560AA_AS
FOO_2017_UnitedStates_Minnesota_NA_SRR6337749_SAL_XA3618AA_AS	SAL_MA9105AA	OSF071486	SRR6337749;ILLUMINA;Paired;500;SRX3436765;179927020;245	SAL_MA9105AA	Food	Bovine	beef food product:foodon_00001041; beef; boneless beef	2017				North America	United States	Minnesota										FDA Center for Food Safety and Applied Nutrition			PRJNA186035	SRP018785	SAMN08017015	SRS2727709	2017-12-03	2017-12-01	Assembled	36	344838	4951926	Salmonella enterica;100.0%	45	16863	3.61	SAL_XA3618AA_AS
BOV_2016_UnitedStates_Oregon_NA_SRR6351094_SAL_XA6918AA_AS	SAL_MA9587AA	CVM N16S402	SRR6351094;ILLUMINA;Paired;;SRX3447871;433674680;241	SAL_MA9587AA	Livestock	Bovine	Ground Beef	2016				North America	United States	Oregon						Dublin				FDA			PRJNA292661	SRP063697	SAMN08114270	SRS2737822	2017-12-06	2017-12-06	Assembled	88	420948	4882383	Salmonella enterica;100.0%	43	1513	3.61	SAL_XA6918AA_AS
BOV_2016_UnitedStates_Maryland_NA_SRR6350790_SAL_XA6796AA_AS	SAL_MA9705AA	CVM N16S275	SRR6350790;ILLUMINA;Paired;;SRX3447753;375748906;257	SAL_MA9705AA	Livestock	Bovine	Ground Beef	2016				North America	United States	Maryland						Dublin				FDA			PRJNA292661	SRP063697	SAMN08114144	SRS2737706	2017-12-06	2017-12-06	Assembled	75	248548	4967269	Salmonella enterica;100.0%	59	4319	3.61	SAL_XA6796AA_AS
FOO_2017_UnitedStates_Minnesota_NA_SRR6345673_SAL_XA6327AA_AS	SAL_NA0173AA	OSF072184	SRR6345673;ILLUMINA;Paired;500;SRX3442989;282114372;237	SAL_NA0173AA	Food	Bovine	beef food product:foodon_00001041; beef; boneless beef	2017				North America	United States	Minnesota										FDA Center for Food Safety and Applied Nutrition			PRJNA186035	SRP018785	SAMN08102444	SRS2733650	2017-12-06	2017-12-04	Assembled	56	91466	4979881	Salmonella enterica;100.0%	121	23399	3.61	SAL_XA6327AA_AS
BOV_2017_UnitedStates_California_NA_SRR6356457_SAL_XA7269AA_AS	SAL_NA0432AA	FSIS11706189	SRR6356457;ILLUMINA;Paired;300;SRX3453036;599439218;149	SAL_NA0432AA	Livestock	Bovine	comminuted beef	2017				North America	United States	California						Dublin	I			USDA FSIS			PRJNA242847	SRP040648	SAMN08141490	SRS2741788	2017-12-07	2017-12-07	Assembled	120	478714	4961507	Salmonella enterica;100.0%	38	1881	3.61	SAL_XA7269AA_AS
BOV_2017_UnitedStates_California_NA_SRR6356452_SAL_XA7264AA_AS	SAL_NA0437AA	FSIS11706188	SRR6356452;ILLUMINA;Paired;300;SRX3453031;472066866;149	SAL_NA0437AA	Livestock	Bovine	comminuted beef	2017				North America	United States	California						Dublin	I			USDA FSIS			PRJNA242847	SRP040648	SAMN08141489	SRS2741784	2017-12-07	2017-12-07	Assembled	95	478702	4961807	Salmonella enterica;100.0%	40	2139	3.61	SAL_XA7264AA_AS
BOV_2017_UnitedStates_Minnesota_NA_SRR6354079_SAL_XA7154AA_AS	SAL_NA0547AA	FSIS11706054	SRR6354079;ILLUMINA;Paired;300;SRX3450744;638517448;149	SAL_NA0547AA	Livestock	Bovine	comminuted beef	2017				North America	United States	Minnesota						Dublin	I			USDA FSIS			PRJNA242847	SRP040648	SAMN08138549	SRS2739667	2017-12-07	2017-12-06	Assembled	132	542176	4809464	Salmonella enterica;100.0%	35	1598	3.61	SAL_XA7154AA_AS
BOV_2017_UnitedStates_Minnesota_NA_SRR6354073_SAL_XA7148AA_AS	SAL_NA0553AA	FSIS11706055	SRR6354073;ILLUMINA;Paired;300;SRX3450738;453538120;149	SAL_NA0553AA	Livestock	Bovine	comminuted beef	2017				North America	United States	Minnesota						Dublin	I			USDA FSIS			PRJNA242847	SRP040648	SAMN08138550	SRS2739660	2017-12-07	2017-12-06	Assembled	94	405793	4808363	Salmonella enterica;100.0%	38	2896	3.61	SAL_XA7148AA_AS
BOV_2017_UnitedStates_Minnesota_NA_SRR6354063_SAL_XA7138AA_AS	SAL_NA0563AA	FSIS11706052	SRR6354063;ILLUMINA;Paired;300;SRX3450728;585714828;149	SAL_NA0563AA	Livestock	Bovine	comminuted beef	2017				North America	United States	Minnesota						Dublin	I			USDA FSIS			PRJNA242847	SRP040648	SAMN08138547	SRS2739651	2017-12-07	2017-12-06	Assembled	117	420594	4981483	Salmonella enterica;100.0%	38	1961	3.61	SAL_XA7138AA_AS
BOV_2017_UnitedStates_Minnesota_NA_SRR6354039_SAL_XA7132AA_AS	SAL_NA0569AA	FSIS11706056	SRR6354039;ILLUMINA;Paired;300;SRX3450704;468321006;149	SAL_NA0569AA	Livestock	Bovine	comminuted beef	2017				North America	United States	Minnesota						Dublin	I			USDA FSIS			PRJNA242847	SRP040648	SAMN08138551	SRS2739627	2017-12-07	2017-12-06	Assembled	94	379280	4964206	Salmonella enterica;100.0%	52	3519	3.61	SAL_XA7132AA_AS
BOV_2016_UnitedStates_California_NA_SRR6366591_SAL_XA7490AA_AS	SAL_NA0971AA	OSF072171	SRR6366591;ILLUMINA;Paired;500;SRX3462089;212686000;232	SAL_NA0971AA	Livestock	Bovine	Beef Marrow Bones	2016				North America	United States	California										FDA Center for Food Safety and Applied Nutrition			PRJNA186035	SRP018785	SAMN08102349	SRS2750231	2017-12-12	2017-12-11	Assembled	42	112121	4961723	Salmonella enterica;100.0%	105	19909	3.61	SAL_XA7490AA_AS
HUM_2017_UnitedStates_noReg_NA_SRR6371908_SAL_XA7804AA_AS	SAL_NA1013AA	PNUSAS029862	SRR6371908;ILLUMINA;Paired;;SRX3467231;363982080;231	SAL_NA1013AA	Human	Human	Age: 10-19; blood	2017	11			North America	United States											PulseNet Next Generation Subtyping Methods Unit			PRJNA230403	SRP040281	SAMN08153803	SRS2754987	2017-12-13	2017-12-13	Assembled	74	402264	4883216	Salmonella enterica;100.0%	42	2851	3.61	SAL_XA7804AA_AS
HUM_2017_UnitedStates_noReg_NA_SRR6371635_SAL_XA7737AA_AS	SAL_NA1080AA	PNUSAS029228	SRR6371635;ILLUMINA;Paired;;SRX3466958;648900408;236	SAL_NA1080AA	Human	Human	Age: 70-79; Synovial Fluid	2017	10			North America	United States											PulseNet Next Generation Subtyping Methods Unit			PRJNA230403	SRP040281	SAMN08144215	SRS2754725	2017-12-13	2017-12-13	Assembled	131	405793	4951508	Salmonella enterica;97.5%	47	2512	3.61	SAL_XA7737AA_AS
HUM_2017_UnitedStates_noReg_NA_SRR6371600_SAL_XA7700AA_AS	SAL_NA1115AA	PNUSAS027410	SRR6371600;ILLUMINA;Paired;;SRX3466923;526938432;141	SAL_NA1115AA	Human	Human	Age: 60-69; blood	2017	10			North America	United States											PulseNet Next Generation Subtyping Methods Unit			PRJNA230403	SRP040281	SAMN08134113	SRS2754715	2017-12-13	2017-12-13	Assembled	106	405649	4952740	Salmonella enterica;100.0%	50	573	3.61	SAL_XA7700AA_AS
HUM_2017_UnitedStates_noReg_NA_SRR6371371_SAL_XA8007AA_AS	SAL_NA1241AA	PNUSAS028934	SRR6371371;ILLUMINA;Paired;;SRX3466694;244752030;243	SAL_NA1241AA	Human	Human	Age: 20-29; stool	2017	10			North America	United States											PulseNet Next Generation Subtyping Methods Unit			PRJNA230403	SRP040281	SAMN08152999	SRS2754468	2017-12-14	2017-12-13	Assembled	49	401987	4974358	Salmonella enterica;100.0%	47	3837	3.61	SAL_XA8007AA_AS
[truncated: 1,914 more rows]
