# Supplementary material for: Genomic Characterization of Endemic and Ecdemic Non-typhoidal Salmonella enterica Lineages Circulating Among Animals and Animal Products in South Africa
Source: Front Microbiol. 2021 Oct 4;12:748611. doi: 10.3389/fmicb.2021.748611 (PMC8521152; doi:10.3389/fmicb.2021.748611)
Supplement: Supplementary file 1 [file Data_Sheet_1.zip › Table S4.XLSX]

## Sheet: s4
Supplementary Table S4. Publicly available Salmonella enterica serotype Hadar Sequence Type 33 (ST33) genomes used in this study (n = 1,562).
Study ID	Uberstrain	Name	Data Source(Accession No.;Sequencing Platform;Sequencing Library;Insert Size;Experiment;Bases;Average Length;Status)	Barcode	Source Niche	Source Type	Source Details	Collection Year	Collection Month	Collection Day	Collection Time	Continent	Country	Region	District	City	Post Code	Latitude	Longitude	Serovar	Subspecies	Disease	Antigenic Formulas	Lab Contact	Phage Type	Comment	Bio Project ID	Project ID	Sample ID	Secondary Sample ID	Date Entered	Release Date	Status	Coverage	N50	Length	Species	Contig Number(>=200 bp)	Low Quality Bases	Version	Assembly Barcode
ANI_2003_China_noReg_AS_SRR2173965_SAL_EA2973AA_AS	SAL_BA0960AA	FDA222650	SRR4429018;ILLUMINA;Paired;500;SRX2250511;;,SRR2173965;ILLUMINA;Paired;500;SRX1158406;508730950;175	SAL_BA0960AA	Aquatic Animal	Shellfish	frozen headless shell on shrimp	2003	3			Asia	China							Hadar	I			FDA/CFSAN			PRJNA186035	SRP018785	SAMN02843800	SRS1039455	2015-08-26	2015-08-18	Assembled	106	354017	4809976	Salmonella enterica;90.9%	60	2108	2.2	SAL_EA2973AA_AS
ANI_2007_UnitedStates_Georgia_NA_SRR2156628_SAL_EA3064AA_AS	SAL_BA1149AA	CVM-N15223	SRR2156628;ILLUMINA;Paired;500;SRX1143544;364076900;242	SAL_BA1149AA	Poultry	Poultry	ground turkey	2007				North America	United States	Georgia						Hadar	I			Food and Drug Administration - Center for Food Safety and Applied Nutrition (US)			PRJNA271470	SRP061987	SAMN03842244	SRS1029842	2015-08-26	2015-08-12	Assembled	75	527610	4867199	Salmonella enterica;88.06%	77	4300	2.2	SAL_EA3064AA_AS
ANI_2007_UnitedStates_Georgia_NA_SRR2156504_SAL_EA3095AA_AS	SAL_BA1200AA	CVM-N15231	SRR2156504;ILLUMINA;Paired;500;SRX1143420;332283700;245	SAL_BA1200AA	Poultry	Poultry	ground turkey	2007				North America	United States	Georgia						Hadar	I			Food and Drug Administration - Center for Food Safety and Applied Nutrition (US)			PRJNA271470	SRP061987	SAMN03842251	SRS1029734	2015-08-26	2015-08-12	Assembled	70	683557	4754932	Salmonella enterica;97.63%	52	5436	2.2	SAL_EA3095AA_AS
ENV_2004_Israel_noReg_AS_SRR2133328_SAL_EA3237AA_AS	SAL_BA1426AA	FDA270227 C1 4-1	SRR5081320;ILLUMINA;Paired;500;SRX2399486;;,SRR2133328;ILLUMINA;Paired;500;SRX1123695;334938416;251	SAL_BA1426AA	Environment	Plant	frozen chopped basil	2004	2			Asia	Israel							Hadar	I			Food and Drug Administration - Center for Food Safety and Applied Nutrition (US)			PRJNA186035	SRP018785	SAMN02843981	SRS1016167	2015-08-26	2015-07-29	Assembled	71	192543	4738049	Salmonella enterica;98.44%	73	23082	2.2	SAL_EA3237AA_AS
ANI_2006_UnitedStates_NewYork_NA_SRR2125032_SAL_EA3330AA_AS	SAL_BA1594AA	WAPHL_SAL-A00840	SRR2125032;ILLUMINA;Paired;500;SRX1116432;656939076;218	SAL_BA1594AA	Poultry	Poultry	ground turkey	2006				North America	United States	New York						Hadar	I			Food and Drug Administration - Center for Food Safety and Applied Nutrition (US)			PRJNA183851	SRP028334	SAMN03291669	SRS1009829	2015-08-26	2015-07-23	Assembled	134	243655	4914976	Salmonella enterica;97.8%	113	4029	2.2	SAL_EA3330AA_AS
ANI_2006_UnitedStates_NewYork_NA_SRR2125022_SAL_EA3335AA_AS	SAL_BA1602AA	WAPHL_SAL-A00839	SRR2125022;ILLUMINA;Paired;500;SRX1116422;694579594;227	SAL_BA1602AA	Poultry	Poultry	ground turkey	2006				North America	United States	New York						Hadar	I			Food and Drug Administration - Center for Food Safety and Applied Nutrition (US)			PRJNA183851	SRP028334	SAMN03291668	SRS1009816	2015-08-26	2015-07-23	Assembled	148	303220	4703988	Salmonella enterica;88.47%	86	4326	2.2	SAL_EA3335AA_AS
ANI_2006_UnitedStates_Georgia_NA_SRR2104584_SAL_BA4319AA_AS	SAL_BA1855AA	FL-NRM294	SRR2104584;ILLUMINA;Paired;500;SRX1098781;528627600;200	SAL_BA1855AA	Poultry	Poultry	ground turkey	2006				North America	United States	Georgia						Hadar	I			Food and Drug Administration - Center for Food Safety and Applied Nutrition (US)			PRJNA183848	SRP028812	SAMN03269365	SRS993350	2015-08-27	2015-07-16	Assembled	110.6	42242	4779683	Salmonella enterica;99.54%	226	15126	2.2	SAL_BA4319AA_AS
ANI_2007_UnitedStates_Minnesota_NA_SRR2102491_SAL_EA3527AA_AS	SAL_BA1900AA	NY-N14648	SRR2102491;ILLUMINA;Paired;500;SRX1097096;326192544;233	SAL_BA1900AA	Poultry	Poultry	ground turkey	2007				North America	United States	Minnesota						Hadar	I			Food and Drug Administration - Center for Food Safety and Applied Nutrition (US)			PRJNA183850	SRP028607	SAMN03276103	SRS992380	2015-08-27	2015-07-14	Assembled	69	347791	4784531	Salmonella enterica;95.91%	64	7529	2.2	SAL_EA3527AA_AS
ANI_2007_UnitedStates_NewYork_NA_SRR2102450_SAL_EA3549AA_AS	SAL_BA1932AA	NY-N14669	SRR2102450;ILLUMINA;Paired;500;SRX1097055;619500944;236	SAL_BA1932AA	Poultry	Poultry	ground turkey	2007				North America	United States	New York						Hadar	I			Food and Drug Administration - Center for Food Safety and Applied Nutrition (US)			PRJNA183850	SRP028607	SAMN03276113	SRS992340	2015-08-27	2015-07-14	Assembled	129	346123	4803060	Salmonella enterica;94.21%	76	3338	2.2	SAL_EA3549AA_AS
ANI_2007_UnitedStates_Minnesota_NA_SRR2102393_SAL_EA3571AA_AS	SAL_BA1973AA	NY-N14654	SRR2102393;ILLUMINA;Paired;500;SRX1096998;493984722;231	SAL_BA1973AA	Poultry	Poultry	ground turkey	2007				North America	United States	Minnesota						Hadar	I			Food and Drug Administration - Center for Food Safety and Applied Nutrition (US)			PRJNA183850	SRP028607	SAMN03276109	SRS992290	2015-08-27	2015-07-14	Assembled	100	237158	4949812	Salmonella enterica;89.48%	89	5673	2.2	SAL_EA3571AA_AS
ANI_2007_UnitedStates_Georgia_NA_SRR2096590_SAL_EA3600AA_AS	SAL_BA2033AA	NY-N14647	SRR2096590;ILLUMINA;Paired;500;SRX1091691;284855714;209	SAL_BA2033AA	Poultry	Poultry	ground turkey	2007				North America	United States	Georgia						Hadar	I			Food and Drug Administration - Center for Food Safety and Applied Nutrition (US)			PRJNA183850	SRP028607	SAMN03276102	SRS987309	2015-08-27	2015-07-10	Assembled	60	97183	4774591	Salmonella enterica;96.05%	106	9965	2.2	SAL_EA3600AA_AS
ANI_2006_UnitedStates_NewMexico_NA_SRR2082949_SAL_EA3775AA_AS	SAL_BA2380AA	WAPHL_SAL-A00817	SRR2082949;ILLUMINA;Paired;500;SRX1077436;500733144;228	SAL_BA2380AA	Poultry	Poultry	ground turkey	2006				North America	United States	New Mexico						Hadar	I			Food and Drug Administration - Center for Food Safety and Applied Nutrition (US)			PRJNA183851	SRP028334	SAMN03291646	SRS975624	2015-08-27	2015-07-05	Assembled	106.44	735446	4704324	Salmonella enterica;87.78%	80	2659	2.2	SAL_EA3775AA_AS
ANI_2006_UnitedStates_NewMexico_NA_SRR2062215_SAL_EA4084AA_AS	SAL_BA3210AA	WAPHL_SAL-A00787	SRR2062215;ILLUMINA;Paired;500;SRX1058174;554045184;176	SAL_BA3210AA	Poultry	Poultry	ground turkey	2006				North America	United States	New Mexico						Hadar	I			Food and Drug Administration - Center for Food Safety and Applied Nutrition (US)			PRJNA183851	SRP028334	SAMN03291616	SRS960594	2015-08-27	2015-06-13	Assembled	115	491320	4831102	Salmonella enterica;97.37%	91	2194	2.2	SAL_EA4084AA_AS
ANI_2007_UnitedStates_NewMexico_NA_SRR2054616_SAL_EA4144AA_AS	SAL_BA3450AA	NY-N14217	SRR2054616;ILLUMINA;Paired;500;SRX1052032;439169000;250	SAL_BA3450AA	Poultry	Poultry	ground turkey	2007				North America	United States	New Mexico						Hadar	I			Food and Drug Administration - Center for Food Safety and Applied Nutrition (US)			PRJNA183850	SRP028607	SAMN03276066	SRS956141	2015-08-27	2015-06-07	Assembled	91	536184	4829584	Salmonella enterica;97.5%	59	8046	2.2	SAL_EA4144AA_AS
ANI_2007_UnitedStates_Georgia_NA_SRR2039234_SAL_EA4578AA_AS	SAL_BA4259AA	NY-N14208	SRR2039234;ILLUMINA;Paired;500;SRX1037625;620473824;216	SAL_BA4259AA	Poultry	Poultry	ground turkey	2007				North America	United States	Georgia						Hadar	I			Food and Drug Administration - Center for Food Safety and Applied Nutrition (US)			PRJNA183850	SRP028607	SAMN03276057	SRS944832	2015-08-27	2015-05-25	Assembled	126	714098	4945158	Salmonella enterica;90.01%	88	2411	2.2	SAL_EA4578AA_AS
ANI_2007_UnitedStates_NewMexico_NA_SRR2039148_SAL_CA1573AA_AS	SAL_BA4280AA	NY-N13206	SRR2039148;ILLUMINA;Paired;500;SRX1037544;595923966;243	SAL_BA4280AA	Poultry	Poultry	ground turkey	2007				North America	United States	New Mexico						Hadar	I			Food and Drug Administration - Center for Food Safety and Applied Nutrition (US)			PRJNA183850	SRP028607	SAMN03276024	SRS944762	2015-08-27	2015-05-23	Assembled	124.43	168066	4789285	Salmonella enterica;98.68%	86	12946	2.2	SAL_CA1573AA_AS
ANI_2007_UnitedStates_NewMexico_NA_SRR2039135_SAL_FA6538AA_AS	SAL_BA4306AA	NY-N13207	SRR2035384;ILLUMINA;Paired;500;SRX1035548;523082406;231,SRR2039135;ILLUMINA;Paired;500;SRX1037531;1417051562;241	SAL_BA4306AA	Poultry	Poultry	ground turkey	2007				North America	United States	New Mexico						Hadar	I			Food and Drug Administration - Center for Food Safety and Applied Nutrition (US)			PRJNA183850	SRP028607	SAMN03276025	SRS942944	2015-08-27	2015-05-23	Assembled	110	397683	4788802	Salmonella enterica;96.0%	57	5826	2.2	SAL_FA6538AA_AS
ANI_2007_UnitedStates_NewYork_NA_SRR2017863_SAL_EA4784AA_AS	SAL_BA4781AA	NY-N13673	SRR2017863;ILLUMINA;Paired;500;SRX1024596;573658658;173	SAL_BA4781AA	Poultry	Poultry	ground turkey	2007				North America	United States	New York						Hadar	I			Food and Drug Administration - Center for Food Safety and Applied Nutrition (US)			PRJNA183850	SRP028607	SAMN03276048	SRS933999	2015-08-27	2015-05-13	Assembled	118	536280	4882969	Salmonella enterica;95.82%	71	1937	2.2	SAL_EA4784AA_AS
ANI_2007_UnitedStates_NewYork_NA_SRR2017861_SAL_EA4788AA_AS	SAL_BA4785AA	NY-N13668	SRR2017861;ILLUMINA;Paired;500;SRX1024594;428682800;175	SAL_BA4785AA	Poultry	Poultry	ground turkey	2007				North America	United States	New York						Hadar	I			Food and Drug Administration - Center for Food Safety and Applied Nutrition (US)			PRJNA183850	SRP028607	SAMN03276043	SRS934001	2015-08-27	2015-05-13	Assembled	91	714887	4731304	Salmonella enterica;97.73%	51	1609	2.2	SAL_EA4788AA_AS
ANI_2007_UnitedStates_NewYork_NA_SRR2017856_SAL_EA4789AA_AS	SAL_BA4791AA	NY-N13670	SRR2017856;ILLUMINA;Paired;500;SRX1024591;359336304;222	SAL_BA4791AA	Poultry	Poultry	ground turkey	2007				North America	United States	New York						Hadar	I			Food and Drug Administration - Center for Food Safety and Applied Nutrition (US)			PRJNA183850	SRP028607	SAMN03276045	SRS933992	2015-08-27	2015-05-13	Assembled	76	391241	4732692	Salmonella enterica;98.0%	56	3717	2.2	SAL_EA4789AA_AS
ANI_2007_UnitedStates_Georgia_NA_SRR2016698_SAL_EA4798AA_AS	SAL_BA4815AA	NY-N13655	SRR2016698;ILLUMINA;Paired;500;SRX1023782;479807380;190	SAL_BA4815AA	Poultry	Poultry	ground turkey	2007				North America	United States	Georgia						Hadar	I			Food and Drug Administration - Center for Food Safety and Applied Nutrition (US)			PRJNA183850	SRP028607	SAMN03276030	SRS933499	2015-08-27	2015-05-12	Assembled	100.27	480476	4785241	Salmonella enterica;97.96%	54	1833	2.2	SAL_EA4798AA_AS
ANI_2007_UnitedStates_Georgia_NA_SRR2015797_SAL_EA4840AA_AS	SAL_BA4933AA	NY-N13656	SRR2015797;ILLUMINA;Paired;500;SRX1022941;451444798;203	SAL_BA4933AA	Poultry	Poultry	ground turkey	2007				North America	United States	Georgia						Hadar	I			Food and Drug Administration - Center for Food Safety and Applied Nutrition (US)			PRJNA183850	SRP028607	SAMN03276031	SRS932726	2015-08-27	2015-05-11	Assembled	95	478207	4782706	Salmonella enterica;97.96%	53	4157	2.2	SAL_EA4840AA_AS
ANI_2007_UnitedStates_NewMexico_NA_SRR2015709_SAL_EA4844AA_AS	SAL_BA4957AA	NY-N13237	SRR2015709;ILLUMINA;Paired;500;SRX1022855;504177144;201	SAL_BA4957AA	Poultry	Poultry	ground turkey	2007				North America	United States	New Mexico						Hadar	I			Food and Drug Administration - Center for Food Safety and Applied Nutrition (US)			PRJNA183850	SRP028607	SAMN03276027	SRS932628	2015-08-27	2015-05-11	Assembled	108	417846	4711418	Salmonella enterica;90.57%	62	1832	2.2	SAL_EA4844AA_AS
ANI_2007_UnitedStates_NewMexico_NA_SRR2015694_SAL_EA4850AA_AS	SAL_BA4968AA	NY-N13208	SRR2015694;ILLUMINA;Paired;500;SRX1022848;456287520;208	SAL_BA4968AA	Poultry	Poultry	ground turkey	2007				North America	United States	New Mexico						Hadar	I			Food and Drug Administration - Center for Food Safety and Applied Nutrition (US)			PRJNA183850	SRP028607	SAMN03276026	SRS932617	2015-08-27	2015-05-11	Assembled	97	346123	4711660	Salmonella enterica;90.73%	66	2886	2.2	SAL_EA4850AA_AS
ANI_2007_UnitedStates_Georgia_NA_SRR2015670_SAL_JA0820AA_AS	SAL_BA4997AA	NY-N13657	SRR2015670;ILLUMINA;Paired;500;SRX1022818;419037624;204	SAL_BA4997AA	Poultry	Poultry	ground turkey	2007				North America	United States	Georgia						Hadar	I			Food and Drug Administration - Center for Food Safety and Applied Nutrition (US)			PRJNA183850	SRP028607	SAMN03276032	SRS932602	2015-08-27	2015-05-11	Assembled	88	346123	4785368	Salmonella enterica;98.24%	60	4165	2.2	SAL_JA0820AA_AS
ANI_2006_UnitedStates_Minnesota_NA_SRR2002451_SAL_EA5085AA_AS	SAL_BA5611AA	WAPHL_SAL-A00761	SRR2002451;ILLUMINA;Paired;500;SRX1014016;692033754;201	SAL_BA5611AA	Poultry	Poultry	ground turkey	2006				North America	United States	Minnesota						Hadar	I			Food and Drug Administration - Center for Food Safety and Applied Nutrition (US)			PRJNA183851	SRP028334	SAMN03291590	SRS925711	2015-08-27	2015-04-29	Assembled	146	200777	4760790	Salmonella enterica;91.88%	108	9504	2.2	SAL_EA5085AA_AS
ANI_2007_UnitedStates_NewMexico_NA_SRR1998976_SAL_EA5095AA_AS	SAL_BA5647AA	NY-N13203	SRR1998976;ILLUMINA;Paired;500;SRX1011019;266179112;244	SAL_BA5647AA	Livestock	Swine	pork chop	2007				North America	United States	New Mexico						Hadar	I			Food and Drug Administration - Center for Food Safety and Applied Nutrition (US)			PRJNA183850	SRP028607	SAMN03276021	SRS923024	2015-08-27	2015-04-27	Assembled	56	229866	4788123	Salmonella enterica;96.61%	63	11969	2.2	SAL_EA5095AA_AS
ANI_2007_UnitedStates_NewMexico_NA_SRR1998955_SAL_EA5097AA_AS	SAL_BA5667AA	NY-N13201	SRR1998955;ILLUMINA;Paired;500;SRX1010998;347319368;242	SAL_BA5667AA	Poultry	Poultry	ground turkey	2007				North America	United States	New Mexico						Hadar	I			Food and Drug Administration - Center for Food Safety and Applied Nutrition (US)			PRJNA183850	SRP028607	SAMN03276019	SRS923005	2015-08-27	2015-04-27	Assembled	73.12	120726	4749723	Salmonella enterica;97.84%	99	18444	2.2	SAL_EA5097AA_AS
ANI_2014_UnitedStates_California_NA_SRR1996229_SAL_EA5160AA_AS	SAL_BA5807AA	OSF028954	SRR1996229;ILLUMINA;Paired;500;SRX1009192;224569800;225	SAL_BA5807AA	Poultry	Poultry	chicken	2014	4			North America	United States	California						Hadar (Predicted)				Food and Drug Administration - Center for Food Safety and Applied Nutrition (US)			PRJNA186035	SRP018785	SAMN03289408	SRS922194	2015-08-27	2015-04-24	Assembled	48	213794	4737963	Salmonella enterica;100.0%	126	14706	2.2	SAL_EA5160AA_AS
ANI_2007_UnitedStates_Minnesota_NA_SRR1982194_SAL_EA5364AA_AS	SAL_BA6334AA	NY-N13195	SRR1982194;ILLUMINA;Paired;500;SRX1001082;354161470;169	SAL_BA6334AA	Poultry	Poultry	ground turkey	2007				North America	United States	Minnesota						Hadar	I			Food and Drug Administration - Center for Food Safety and Applied Nutrition (US)			PRJNA183850	SRP028607	SAMN03276013	SRS915052	2015-08-27	2015-04-20	Assembled	73	683329	4889178	Salmonella enterica;88.58%	84	2457	2.2	SAL_EA5364AA_AS
ANI_2007_UnitedStates_Minnesota_NA_SRR1980732_SAL_EA5459AA_AS	SAL_BA6538AA	NY-N13197	SRR1980732;ILLUMINA;Paired;500;SRX999658;363859032;163	SAL_BA6538AA	Poultry	Poultry	ground turkey	2007				North America	United States	Minnesota						Hadar	I			Food and Drug Administration - Center for Food Safety and Applied Nutrition (US)			PRJNA183850	SRP028607	SAMN03276015	SRS913678	2015-08-27	2015-04-19	Assembled	75	669320	4893246	Salmonella enterica;89.04%	86	1873	2.2	SAL_EA5459AA_AS
ANI_2002_Canada_Ontario_NA_SRR1976185_SAL_EA5834AA_AS	SAL_BA7389AA	SA20026260	SRR1976185;LS454;Single;;SRX994703;;,SRR1976186;ILLUMINA;Paired;;SRX994768;261422376;237	SAL_BA7389AA	Livestock	Swine	Sus scrofa; cecal content	2002	10			North America	Canada	Ontario						C2	I			Laboratory for Foodborne Zoonoses			PRJNA177214	SRP057148	SAMN03470768	SRS909191	2015-08-27	2015-07-22	Assembled	54	556012	4873310	Salmonella enterica;93.62%	57	5477	2.2	SAL_EA5834AA_AS
HUM_2014_UnitedKingdom_England_EU_SRR1970244_SAL_EA5925AA_AS	SAL_BA7564AA	50337	SRR1970244;ILLUMINA;Paired;;SRX992060;454551060;95	SAL_BA7564AA	Human	Human	Homo sapiens; human	2014	9			Europe	United Kingdom	England						Hadar	I			Public Health England - Gastrointestinal Bacteria Reference Unit			PRJNA248792	SRP042645	SAMN03480320	SRS906920	2015-08-27	2015-04-13	Assembled	95	203933	4814692	Salmonella enterica;97.09%	72	1324	2.2	SAL_EA5925AA_AS
HUM_2014_UnitedKingdom_England_EU_SRR1970001_SAL_EA6100AA_AS	SAL_BA8046AA	13375	SRR1970001;ILLUMINA;Paired;;SRX991820;331249920;96	SAL_BA8046AA	Human	Human	Homo sapiens; human	2014	5			Europe	United Kingdom	England						Hadar	I			Public Health England - Gastrointestinal Bacteria Reference Unit			PRJNA248792	SRP042645	SAMN03480079	SRS906614	2015-08-27	2015-04-13	Assembled	71	278975	4710306	Salmonella enterica;100.0%	69	1717	2.2	SAL_EA6100AA_AS
HUM_2014_UnitedKingdom_England_EU_SRR1969919_SAL_EA6136AA_AS	SAL_BA8215AA	63679	SRR1969919;ILLUMINA;Paired;;SRX991737;310862970;99	SAL_BA8215AA	Human	Human	Homo sapiens; human	2014	10			Europe	United Kingdom	England						Hadar	I			Public Health England - Gastrointestinal Bacteria Reference Unit			PRJNA248792	SRP042645	SAMN03479996	SRS906550	2015-08-27	2015-04-13	Assembled	66	227985	4739313	Salmonella enterica;97.73%	91	3619	2.2	SAL_EA6136AA_AS
HUM_2014_UnitedKingdom_England_EU_SRR1969787_SAL_EA6198AA_AS	SAL_BA8477AA	46569	SRR1969787;ILLUMINA;Paired;;SRX991605;198231174;93	SAL_BA8477AA	Human	Human	Homo sapiens; human	2014	7			Europe	United Kingdom	England						Hadar	I			Public Health England - Gastrointestinal Bacteria Reference Unit			PRJNA248792	SRP042645	SAMN03479863	SRS906368	2015-08-27	2015-04-13	Assembled	43	116985	4701125	Salmonella enterica;99.1%	116	7230	2.2	SAL_EA6198AA_AS
ANI_2008_UnitedStates_NewYork_NA_SRR949441_SAL_EA6318AA_AS	SAL_BA8759AA	NY_BAC0800000353	SRR949441;ILLUMINA;Paired;500;SRX332919;206680800;240	SAL_BA8759AA	Poultry	Avian	Ground Turkey	2008	1			North America	United States	New York	Rensselaer County	Unresolved				Hadar	I			Food and Drug Administration - Center for Food Safety and Applied Nutrition (US)			PRJNA183850	SRP028607	SAMN01902300	SRS468349	2015-08-27	2013-08-08	Assembled	43	714197	4900849	Salmonella enterica;95.35%	53	11402	2.2	SAL_EA6318AA_AS
ANI_2007_UnitedStates_NewYork_NA_SRR949435_SAL_BA5300AA_AS	SAL_BA8770AA	NY_BAC0700005795	SRR949435;ILLUMINA;Paired;500;SRX332913;421136256;192	SAL_BA8770AA	Poultry	Avian	GROUND TURKEY	2007	7			North America	United States	New York	Rensselaer County	Unresolved				Hadar	I			Food and Drug Administration - Center for Food Safety and Applied Nutrition (US)			PRJNA183850	SRP028607	SAMN01902294	SRS468342	2015-08-27	2013-08-08	Assembled	87.62	491306	4806478	Salmonella enterica;95.78%	85	2824	2.2	SAL_BA5300AA_AS
ANI_2007_UnitedStates_NewYork_NA_SRR949425_SAL_EA6335AA_AS	SAL_BA8789AA	NY_BAC0700002776	SRR949425;ILLUMINA;Paired;500;SRX332904;645166676;242	SAL_BA8789AA	Poultry	Avian	GROUND TURKEY	2007	3			North America	United States	New York	Albany County	Albany		42.7	-73.7	Hadar	I			Food and Drug Administration - Center for Food Safety and Applied Nutrition (US)			PRJNA183850	SRP028607	SAMN01902285	SRS468334	2015-08-27	2013-08-08	Assembled	137	735679	4727406	Salmonella enterica;96.97%	41	3347	2.2	SAL_EA6335AA_AS
ANI_2006_UnitedStates_NewYork_NA_SRR949415_SAL_EA6341AA_AS	SAL_BA8809AA	NY_BAC0600005612	SRR949415;ILLUMINA;Paired;500;SRX332894;522645372;243	SAL_BA8809AA	Poultry	Avian	GROUND TURKEY	2006	7			North America	United States	New York	Rensselaer County	Unresolved				Hadar	I			Food and Drug Administration - Center for Food Safety and Applied Nutrition (US)			PRJNA183850	SRP028607	SAMN01902275	SRS468324	2015-08-27	2013-08-08	Assembled	111	735678	4737614	Salmonella enterica;90.91%	51	3523	2.2	SAL_EA6341AA_AS
ANI_2006_UnitedStates_NewYork_NA_SRR949409_SAL_EA6344AA_AS	SAL_BA8821AA	NY_BAC0600003280	SRR949409;ILLUMINA;Paired;500;SRX332888;639502776;219	SAL_BA8821AA	Poultry	Avian	GROUND TURKEY	2006	4			North America	United States	New York	Albany County	Albany		42.7	-73.7	Hadar	I			Food and Drug Administration - Center for Food Safety and Applied Nutrition (US)			PRJNA183850	SRP028607	SAMN01902269	SRS468318	2015-08-27	2013-08-08	Assembled	137	604480	4697838	Salmonella enterica;91.29%	65	3172	2.2	SAL_EA6344AA_AS
ANI_2005_UnitedStates_NewYork_NA_SRR949400_SAL_EA6356AA_AS	SAL_BA8841AA	NY_BAC0500006642	SRR949400;ILLUMINA;Paired;500;SRX332879;330660192;228,SRR1170834;ILLUMINA;Paired;500;SRX471961;285025206;237	SAL_BA8841AA	Poultry	Poultry	ground turkey	2005	9			North America	United States	New York	Albany County					Hadar	I			Food and Drug Administration - Center for Food Safety and Applied Nutrition (US)			PRJNA183850	SRP028607	SAMN01902259	SRS468309	2015-08-27	2013-08-08	Assembled	69	477257	4801811	Salmonella enterica;95.08%	75	4817	2.2	SAL_EA6356AA_AS
HUM_2015_UnitedKingdom_England_EU_SRR1969591_SAL_EA6363AA_AS	SAL_BA8863AA	84440	SRR1969591;ILLUMINA;Paired;;SRX991409;385502404;98	SAL_BA8863AA	Human	Human	Homo sapiens; human	2015	2			Europe	United Kingdom	England	London				0	Hadar	I			Gastrointestinal Bacteria Reference Unit, Public Health England			PRJNA248792	SRP042645	SAMN03479667	SRS906187	2015-08-27	2015-04-13	Assembled	81	442732	4762384	Salmonella enterica;94.92%	62	1588	2.2	SAL_EA6363AA_AS
HUM_2014_UnitedKingdom_England_EU_SRR1969288_SAL_EA6555AA_AS	SAL_BA9452AA	91899	SRR1969288;ILLUMINA;Paired;;SRX991106;201261504;96	SAL_BA9452AA	Human	Human	Homo sapiens; human	2014	11			Europe	United Kingdom	England						Hadar	I			Public Health England - Gastrointestinal Bacteria Reference Unit			PRJNA248792	SRP042645	SAMN03479365	SRS905980	2015-08-27	2015-04-12	Assembled	43	98029	4735352	Salmonella enterica;94.07%	122	7618	2.2	SAL_EA6555AA_AS
HUM_2014_UnitedKingdom_England_EU_SRR1969142_SAL_CA2612AA_AS	SAL_BA9721AA	57121	SRR1969142;ILLUMINA;Paired;;SRX990960;260336832;96	SAL_BA9721AA	Human	Human	Homo sapiens; human	2014	10			Europe	United Kingdom	England						Hadar	I			Gastrointestinal Bacteria Reference Unit, Public Health England			PRJNA248792	SRP042645	SAMN03479219	SRS905822	2015-08-27	2015-04-12	Assembled	54.92	172473	4740597	Salmonella enterica;98.59%	76	2454	2.2	SAL_CA2612AA_AS
HUM_2014_UnitedKingdom_England_EU_SRR1968650_SAL_BA6028AA_AS	SAL_CA0652AA	13830	SRR1968650;ILLUMINA;Paired;;SRX990487;361907708;94	SAL_CA0652AA	Human	Human	Homo sapiens; human	2014	5			Europe	United Kingdom	England						Hadar	I			Gastrointestinal Bacteria Reference Unit, Public Health England			PRJNA248792	SRP042645	SAMN03478748	SRS905300	2015-08-27	2015-04-12	Assembled	76.13	238023	4753936	Salmonella enterica;98.57%	64	1428	2.2	SAL_BA6028AA_AS
HUM_2015_UnitedKingdom_England_EU_SRR1968499_SAL_EA6994AA_AS	SAL_CA1042AA	83314	SRR1968499;ILLUMINA;Paired;;SRX990336;333051444;99	SAL_CA1042AA	Human	Human	Homo sapiens; human	2015	1			Europe	United Kingdom	England	Midlands and East of England					Glostrup	I			Public Health England - Gastrointestinal Bacteria Reference Unit			PRJNA248792	SRP042645	SAMN03478592	SRS905113	2015-08-27	2015-04-12	Assembled	71	277260	4709650	Salmonella enterica;98.63%	77	1829	2.2	SAL_EA6994AA_AS
HUM_2014_UnitedKingdom_England_EU_SRR1968441_SAL_EA7019AA_AS	SAL_CA1144AA	9288	SRR1968441;ILLUMINA;Paired;;SRX990278;217659270;97	SAL_CA1144AA	Human	Human	Homo sapiens; human	2014	5			Europe	United Kingdom	England	Bournemouth, Christchurch and Poole			50.7413	-1.83309	Hadar	I			Public Health England - Gastrointestinal Bacteria Reference Unit			PRJNA248792	SRP042645	SAMN03478534	SRS905046	2015-08-27	2015-04-12	Assembled	47	120245	4723149	Salmonella enterica;97.85%	87	4411	2.2	SAL_EA7019AA_AS
HUM_2014_UnitedKingdom_England_EU_SRR1968118_SAL_EA7167AA_AS	SAL_CA1658AA	40344	SRR1968118;ILLUMINA;Paired;;SRX989955;181136690;95	SAL_CA1658AA	Human	Human	Homo sapiens; human	2014	8			Europe	United Kingdom	England						Hadar	I			Gastrointestinal Bacteria Reference Unit, Public Health England			PRJNA248792	SRP042645	SAMN03478209	SRS904806	2015-08-27	2015-04-12	Assembled	38	121793	4771706	Salmonella enterica;100.0%	86	3856	2.2	SAL_EA7167AA_AS
HUM_2015_UnitedKingdom_Wales_EU_SRR1967968_SAL_EA7230AA_AS	SAL_CA1930AA	83689	SRR1967968;ILLUMINA;Paired;;SRX989805;463752828;99	SAL_CA1930AA	Human	Human	Homo sapiens; human	2015	1			Europe	United Kingdom	Wales						Hadar	I			Gastrointestinal Bacteria Reference Unit, Public Health England			PRJNA248792	SRP042645	SAMN03478059	SRS904579	2015-08-27	2015-04-12	Assembled	99	263084	4724848	Salmonella enterica;92.94%	84	2359	2.2	SAL_EA7230AA_AS
HUM_2014_UnitedKingdom_England_EU_SRR1967711_SAL_EA7316AA_AS	SAL_CA2260AA	38377	SRR1967711;ILLUMINA;Paired;;SRX989548;271949568;96	SAL_CA2260AA	Human	Human	Homo sapiens; human	2014	8			Europe	United Kingdom	England						Hadar	I			Gastrointestinal Bacteria Reference Unit, Public Health England			PRJNA248792	SRP042645	SAMN03477801	SRS904315	2015-08-27	2015-04-12	Assembled	57	225762	4798816	Salmonella enterica;90.13%	80	2594	2.2	SAL_EA7316AA_AS
HUM_2014_UnitedKingdom_England_EU_SRR1967266_SAL_EA7474AA_AS	SAL_CA2705AA	50883	SRR1967266;ILLUMINA;Paired;;SRX989103;372178088;92	SAL_CA2705AA	Human	Human	Homo sapiens; human	2014	9			Europe	United Kingdom	England						Hadar	I			Gastrointestinal Bacteria Reference Unit, Public Health England			PRJNA248792	SRP042645	SAMN03477356	SRS903865	2015-08-27	2015-04-12	Assembled	79	229338	4717491	Salmonella enterica;97.56%	83	1757	2.2	SAL_EA7474AA_AS
HUM_2014_UnitedKingdom_England_EU_SRR1967098_SAL_BA3645AA_AS	SAL_CA2873AA	9143	SRR1967098;ILLUMINA;Paired;;SRX988935;279918332;97	SAL_CA2873AA	Human	Human	Homo sapiens; human	2014	5			Europe	United Kingdom	England						Hadar	I			Gastrointestinal Bacteria Reference Unit, Public Health England			PRJNA248792	SRP042645	SAMN03477176	SRS903736	2015-08-27	2015-04-12	Assembled	59.48	306996	4705838	Salmonella enterica;100.0%	76	1859	2.2	SAL_BA3645AA_AS
HUM_2014_UnitedKingdom_England_EU_SRR1966761_SAL_CA2324AA_AS	SAL_CA3210AA	38341	SRR1966761;ILLUMINA;Paired;;SRX988598;396695604;94	SAL_CA3210AA	Human	Human	Homo sapiens; human	2014	8			Europe	United Kingdom	England						Hadar	I			Gastrointestinal Bacteria Reference Unit, Public Health England			PRJNA248792	SRP042645	SAMN03476839	SRS903362	2015-08-27	2015-04-12	Assembled	83.5	237881	4751107	Salmonella enterica;100.0%	66	1342	2.2	SAL_CA2324AA_AS
HUM_2014_UnitedKingdom_England_EU_SRR1966655_SAL_EA7670AA_AS	SAL_CA3316AA	23480	SRR1966655;ILLUMINA;Paired;;SRX988492;256143244;97	SAL_CA3316AA	Human	Human	Homo sapiens; human	2014	6			Europe	United Kingdom	England						Hadar	I			Gastrointestinal Bacteria Reference Unit, Public Health England			PRJNA248792	SRP042645	SAMN03476733	SRS903235	2015-08-27	2015-04-12	Assembled	55	200329	4679983	Salmonella enterica;100.0%	91	2816	2.2	SAL_EA7670AA_AS
HUM_2014_UnitedKingdom_England_EU_SRR1966626_SAL_EA7683AA_AS	SAL_CA3344AA	42139	SRR1966626;ILLUMINA;Paired;;SRX988464;323557632;96	SAL_CA3344AA	Human	Human	Homo sapiens; human	2014	8			Europe	United Kingdom	England	London				0	Hadar	I			Gastrointestinal Bacteria Reference Unit, Public Health England			PRJNA248792	SRP042645	SAMN03476705	SRS903222	2015-08-27	2015-04-12	Assembled	70	170896	4657212	Salmonella enterica;98.75%	81	2164	2.2	SAL_EA7683AA_AS
HUM_2014_UnitedKingdom_England_EU_SRR1965789_SAL_EA7952AA_AS	SAL_CA4161AA	25199	SRR1965789;ILLUMINA;Paired;;SRX987639;175044864;96	SAL_CA4161AA	Human	Human	Homo sapiens; human	2014	7			Europe	United Kingdom	England						Hadar (Predicted)	I			Public Health England - Gastrointestinal Bacteria Reference Unit			PRJNA248792	SRP042645	SAMN03475888	SRS902426	2015-08-27	2015-04-12	Assembled	38	170961	4717250	Salmonella enterica;98.39%	64	2985	2.2	SAL_EA7952AA_AS
HUM_2014_UnitedKingdom_England_EU_SRR1965665_SAL_EA7986AA_AS	SAL_CA4272AA	13436	SRR1965665;ILLUMINA;Paired;;SRX987514;189171980;95	SAL_CA4272AA	Human	Human	Homo sapiens; human	2014	5			Europe	United Kingdom	England						Hadar	I			Gastrointestinal Bacteria Reference Unit, Public Health England			PRJNA248792	SRP042645	SAMN03475776	SRS902319	2015-08-27	2015-04-12	Assembled	40	119926	4746210	Salmonella enterica;94.84%	103	22025	2.2	SAL_EA7986AA_AS
HUM_2014_UnitedKingdom_England_EU_SRR1960052_SAL_EA8435AA_AS	SAL_CA5578AA	70643	SRR1960052;ILLUMINA;Paired;;SRX985230;348681168;99	SAL_CA5578AA	Human	Human	Homo sapiens; human	2014	11			Europe	United Kingdom	England	London				0	Oranienburg	I			Gastrointestinal Bacteria Reference Unit, Public Health England			PRJNA248792	SRP042645	SAMN03468899	SRS899604	2015-08-27	2015-04-10	Assembled	74	307852	4753532	Salmonella enterica;100.0%	77	2927	2.2	SAL_EA8435AA_AS
HUM_2014_UnitedKingdom_England_EU_SRR1959317_SAL_EA8506AA_AS	SAL_CA5755AA	74293	SRR1959317;ILLUMINA;Paired;;SRX984516;520185176;98	SAL_CA5755AA	Human	Human	Homo sapiens; human	2014	12			Europe	United Kingdom	England	Midlands and East of England					Hadar	I			Public Health England - Gastrointestinal Bacteria Reference Unit			PRJNA248792	SRP042645	SAMN03468522	SRS899105	2015-08-27	2015-04-10	Assembled	108	446128	4834630	Salmonella enterica;100.0%	76	1777	2.2	SAL_EA8506AA_AS
HUM_2014_UnitedKingdom_England_EU_SRR1958680_SAL_EA8554AA_AS	SAL_CA5897AA	46101	SRR1958680;ILLUMINA;Paired;;SRX984081;180002058;93	SAL_CA5897AA	Human	Human	Homo sapiens; human	2014	8			Europe	United Kingdom	England	Midlands and East of England					Hadar	I			Public Health England - Gastrointestinal Bacteria Reference Unit			PRJNA248792	SRP042645	SAMN03466573	SRS898722	2015-08-27	2015-04-09	Assembled	39	157224	4698873	Salmonella enterica;100.0%	81	3651	2.2	SAL_EA8554AA_AS
HUM_2014_UnitedKingdom_England_EU_SRR1958501_SAL_BA5227AA_AS	SAL_CA6076AA	63531	SRR1958501;ILLUMINA;Paired;;SRX983902;360199818;99	SAL_CA6076AA	Human	Human	Homo sapiens; human	2014	10			Europe	United Kingdom	England						Hadar	I			Gastrointestinal Bacteria Reference Unit, Public Health England			PRJNA248792	SRP042645	SAMN03466394	SRS898540	2015-08-27	2015-04-09	Assembled	75.92	371240	4744612	Salmonella enterica;100.0%	60	1177	2.2	SAL_BA5227AA_AS
HUM_2014_UnitedKingdom_England_EU_SRR1958451_SAL_JA4111AA_AS	SAL_CA6126AA	48283	SRR1958451;ILLUMINA;Paired;;SRX983852;419649936;97	SAL_CA6126AA	Human	Human	Homo sapiens; human	2014	9			Europe	United Kingdom	England						Hadar (Predicted)	I			Public Health England - Gastrointestinal Bacteria Reference Unit			PRJNA248792	SRP042645	SAMN03466344	SRS898509	2015-08-27	2015-04-09	Assembled	90	240182	4708026	Salmonella enterica;97.34%	69	1664	2.2	SAL_JA4111AA_AS
HUM_2014_UnitedKingdom_England_EU_SRR1958257_SAL_BA4597AA_AS	SAL_CA6320AA	62595	SRR1958257;ILLUMINA;Paired;;SRX983658;324079074;99	SAL_CA6320AA	Human	Human	Homo sapiens; human	2014	10			Europe	United Kingdom	England						Hadar	I			Gastrointestinal Bacteria Reference Unit, Public Health England			PRJNA248792	SRP042645	SAMN03466150	SRS898295	2015-08-27	2015-04-09	Assembled	69.4	346047	4669470	Salmonella enterica;100.0%	62	1731	2.2	SAL_BA4597AA_AS
HUM_2014_UnitedKingdom_England_EU_SRR1958239_SAL_BA3307AA_AS	SAL_CA6338AA	58501	SRR1958239;ILLUMINA;Paired;;SRX983640;352311568;98	SAL_CA6338AA	Human	Human	Homo sapiens; human	2014	10			Europe	United Kingdom	England	Midlands and East of England					Hadar	I			Public Health England - Gastrointestinal Bacteria Reference Unit			PRJNA248792	SRP042645	SAMN03466132	SRS898285	2015-08-27	2015-04-09	Assembled	74.63	181717	4720492	Salmonella enterica;97.5%	82	2095	2.1	SAL_BA3307AA_AS
HUM_2014_UnitedKingdom_England_EU_SRR1958234_SAL_EA8683AA_AS	SAL_CA6343AA	48218	SRR1958234;ILLUMINA;Paired;;SRX983635;237833070;95	SAL_CA6343AA	Human	Human	Homo sapiens; human	2014	9			Europe	United Kingdom	England						Hadar	I			Gastrointestinal Bacteria Reference Unit, Public Health England			PRJNA248792	SRP042645	SAMN03466127	SRS898287	2015-08-27	2015-04-09	Assembled	51	319101	4718216	Salmonella enterica;98.78%	81	1842	2.2	SAL_EA8683AA_AS
HUM_2014_UnitedKingdom_England_EU_SRR1957957_SAL_EA8762AA_AS	SAL_CA6611AA	48266	SRR1957957;ILLUMINA;Paired;;SRX983359;269753280;96	SAL_CA6611AA	Human	Human	Homo sapiens; human	2014	9			Europe	United Kingdom	England						Hadar	I			Gastrointestinal Bacteria Reference Unit, Public Health England			PRJNA248792	SRP042645	SAMN03465859	SRS897998	2015-08-27	2015-04-09	Assembled	58	200329	4711571	Salmonella enterica;98.77%	83	2264	2.2	SAL_EA8762AA_AS
HUM_2014_UnitedKingdom_England_EU_SRR1957819_SAL_JA4081AA_AS	SAL_CA6749AA	62528	SRR1957819;ILLUMINA;Paired;;SRX983221;267429600;100	SAL_CA6749AA	Human	Human	Homo sapiens; human	2014	10			Europe	United Kingdom	England	London				0	Hadar	I			Gastrointestinal Bacteria Reference Unit, Public Health England			PRJNA248792	SRP042645	SAMN03465715	SRS897842	2015-08-27	2015-04-09	Assembled	57	230534	4704057	Salmonella enterica;92.16%	56	2014	2.2	SAL_JA4081AA_AS
HUM_2014_UnitedKingdom_England_EU_SRR1957722_SAL_JA4036AA_AS	SAL_CA6846AA	44669	SRR1957722;ILLUMINA;Paired;;SRX983124;291081674;97	SAL_CA6846AA	Human	Human	Homo sapiens; human	2014	9			Europe	United Kingdom	England	Midlands and East of England					Hadar	I			Public Health England - Gastrointestinal Bacteria Reference Unit			PRJNA248792	SRP042645	SAMN03465617	SRS897772	2015-08-27	2015-04-09	Assembled	62	214329	4747711	Salmonella enterica;100.0%	78	2303	2.2	SAL_JA4036AA_AS
HUM_2014_UnitedKingdom_England_EU_SRR1957720_SAL_EA8828AA_AS	SAL_CA6848AA	44731	SRR1957720;ILLUMINA;Paired;;SRX983122;221443290;95	SAL_CA6848AA	Human	Human	Homo sapiens; human	2014	9			Europe	United Kingdom	England	Midlands and East of England					Hadar	I			Public Health England - Gastrointestinal Bacteria Reference Unit			PRJNA248792	SRP042645	SAMN03465615	SRS897774	2015-08-27	2015-04-09	Assembled	47	118173	4748488	Salmonella enterica;98.81%	84	3941	2.2	SAL_EA8828AA_AS
ANI_2007_UnitedStates_Minnesota_NA_SRR1951881_SAL_EA8860AA_AS	SAL_CA6954AA	NY-N13119	SRR1951881;ILLUMINA;Paired;500;SRX977931;515729340;238	SAL_CA6954AA	Poultry	Poultry	ground turkey	2007				North America	United States	Minnesota						Hadar	I			Food and Drug Administration - Center for Food Safety and Applied Nutrition (US)			PRJNA183850	SRP028607	SAMN03275976	SRS892934	2015-08-27	2015-04-03	Assembled	110	334890	4692380	Salmonella enterica;92.72%	66	6227	2.2	SAL_EA8860AA_AS
ANI_2007_UnitedStates_Minnesota_NA_SRR1951875_SAL_EA8859AA_AS	SAL_CA6957AA	NY-N13123	SRR1951875;ILLUMINA;Paired;500;SRX977925;438023468;178	SAL_CA6957AA	Poultry	Poultry	ground turkey	2007				North America	United States	Minnesota						Kentucky	I			Food and Drug Administration - Center for Food Safety and Applied Nutrition (US)			PRJNA183850	SRP028607	SAMN03275980	SRS892913	2015-08-27	2015-04-03	Assembled	93	714889	4741223	Salmonella enterica;100.0%	49	1912	2.2	SAL_EA8859AA_AS
ANI_2006_UnitedStates_Tennessee_NA_SRR1951873_SAL_EA8861AA_AS	SAL_CA6959AA	NY-N11258	SRR1951873;ILLUMINA;Paired;500;SRX977923;235325420;230	SAL_CA6959AA	Poultry	Poultry	ground turkey	2006				North America	United States	Tennessee						Hadar	I			Food and Drug Administration - Center for Food Safety and Applied Nutrition (US)			PRJNA183850	SRP028607	SAMN03275957	SRS892915	2015-08-27	2015-04-03	Assembled	48	84519	4934247	Salmonella enterica;93.14%	159	30427	2.2	SAL_EA8861AA_AS
ANI_2006_UnitedStates_Tennessee_NA_SRR1951871_SAL_EA8862AA_AS	SAL_CA6960AA	NY-N11257	SRR1951871;ILLUMINA;Paired;500;SRX977921;298013804;242	SAL_CA6960AA	Poultry	Poultry	ground turkey	2006				North America	United States	Tennessee						Hadar	I			Food and Drug Administration - Center for Food Safety and Applied Nutrition (US)			PRJNA183850	SRP028607	SAMN03275956	SRS892910	2015-08-27	2015-04-03	Assembled	61	205577	4927652	Salmonella enterica;89.61%	87	14543	2.2	SAL_EA8862AA_AS
ANI_2007_UnitedStates_NewMexico_NA_SRR1951856_SAL_EA8868AA_AS	SAL_CA6967AA	NY-N13133	SRR1951856;ILLUMINA;Paired;500;SRX977909;282701830;185	SAL_CA6967AA	Poultry	Poultry	ground turkey	2007				North America	United States	New Mexico						Hadar	I			Food and Drug Administration - Center for Food Safety and Applied Nutrition (US)			PRJNA183850	SRP028607	SAMN03275990	SRS892921	2015-08-27	2015-04-03	Assembled	60	437327	4713056	Salmonella enterica;86.26%	60	3313	2.2	SAL_EA8868AA_AS
ANI_2007_UnitedStates_Minnesota_NA_SRR1951852_SAL_EA8870AA_AS	SAL_CA6971AA	NY-N13120	SRR1951852;ILLUMINA;Paired;500;SRX977905;553876896;236	SAL_CA6971AA	Poultry	Poultry	ground turkey	2007				North America	United States	Minnesota						Hadar	I			Food and Drug Administration - Center for Food Safety and Applied Nutrition (US)			PRJNA183850	SRP028607	SAMN03275977	SRS892925	2015-08-27	2015-04-03	Assembled	119	90268	4666975	Salmonella enterica;96.34%	118	14280	2.2	SAL_EA8870AA_AS
ANI_2007_UnitedStates_Minnesota_NA_SRR1951833_SAL_JA4053AA_AS	SAL_CA6980AA	NY-N13125	SRR1951833;ILLUMINA;Paired;500;SRX977886;306170280;180	SAL_CA6980AA	Poultry	Poultry	ground turkey	2007				North America	United States	Minnesota						Hadar	I			Food and Drug Administration - Center for Food Safety and Applied Nutrition (US)			PRJNA183850	SRP028607	SAMN03275982	SRS892887	2015-08-27	2015-04-03	Assembled	64	267810	4821871	Salmonella enterica;90.2%	65	3078	2.2	SAL_JA4053AA_AS
ANI_2007_UnitedStates_Minnesota_NA_SRR1946937_SAL_EA8971AA_AS	SAL_CA7116AA	NY-N13116	SRR1946937;ILLUMINA;Paired;500;SRX973555;537846274;173	SAL_CA7116AA	Poultry	Poultry	chicken breast	2007				North America	United States	Minnesota						Hadar	I			FDA/CFSAN/NY_State			PRJNA183850	SRP028607	SAMN03275974	SRS888803	2015-08-27	2015-03-30	Assembled	112	619534	4834748	Salmonella enterica;85.71%	53	1916	2.2	SAL_EA8971AA_AS
ANI_2006_UnitedStates_Tennessee_NA_SRR1946933_SAL_EA8972AA_AS	SAL_CA7120AA	NY-N11236	SRR1946933;ILLUMINA;Paired;500;SRX973551;482150400;200	SAL_CA7120AA	Poultry	Poultry	ground turkey	2006				North America	United States	Tennessee						Hadar	I			Food and Drug Administration - Center for Food Safety and Applied Nutrition (US)			PRJNA183850	SRP028607	SAMN03275937	SRS888793	2015-08-27	2015-03-30	Assembled	101	491184	4801706	Salmonella enterica;97.18%	93	2553	2.2	SAL_EA8972AA_AS
ANI_2006_UnitedStates_Georgia_NA_SRR1916394_SAL_EA9118AA_AS	SAL_CA7320AA	WAPHL_SAL-A00709	SRR1916394;ILLUMINA;Paired;500;SRX957283;628354188;231	SAL_CA7320AA	Poultry	Poultry	ground turkey	2006				North America	United States	Georgia						Hadar	I			Food and Drug Administration - Center for Food Safety and Applied Nutrition (US)			PRJNA183851	SRP028334	SAMN03291538	SRS874686	2015-08-27	2015-03-16	Assembled	135	532928	4679855	Salmonella enterica;89.12%	55	2682	2.2	SAL_EA9118AA_AS
ANI_2006_UnitedStates_Tennessee_NA_SRR1916387_SAL_EA9119AA_AS	SAL_CA7324AA	NY-N11238	SRR1916387;ILLUMINA;Paired;500;SRX957276;233383072;244	SAL_CA7324AA	Poultry	Poultry	ground turkey	2006				North America	United States	Tennessee						Hadar	I			Food and Drug Administration - Center for Food Safety and Applied Nutrition (US)			PRJNA183850	SRP028607	SAMN03275939	SRS874689	2015-08-27	2015-03-16	Assembled	49	492148	4800012	Salmonella enterica;97.02%	80	8346	2.2	SAL_EA9119AA_AS
ANI_2005_UnitedStates_Oregon_NA_SRR1914396_SAL_CA1559AA_AS	SAL_CA7405AA	AZ-TG74996	SRR1914396;ILLUMINA;Paired;500;SRX955778;431847900;241	SAL_CA7405AA	Poultry	Poultry	chicken breast	2005				North America	United States	Oregon						Heidelberg	I			Food and Drug Administration - Center for Food Safety and Applied Nutrition (US)			PRJNA183847	SRP028894	SAMN02894079	SRS873573	2015-08-27	2015-03-13	Assembled	89.91	567818	4803357	Salmonella enterica;97.15%	83	4569	2.2	SAL_CA1559AA_AS
ANI_2006_UnitedStates_Tennessee_NA_SRR1908996_SAL_BA3591AA_AS	SAL_CA7461AA	NY-N11239	SRR1908996;ILLUMINA;Paired;500;SRX950651;177604420;245	SAL_CA7461AA	Poultry	Poultry	ground turkey	2006				North America	United States	Tennessee						Hadar	I			Food and Drug Administration - Center for Food Safety and Applied Nutrition (US)			PRJNA183850	SRP028607	SAMN03275940	SRS870914	2015-08-27	2015-03-10	Assembled	36.89	316090	4814075	Salmonella enterica;97.83%	108	21936	2.2	SAL_BA3591AA_AS
ANI_2006_UnitedStates_Tennessee_NA_SRR1908954_SAL_BA4031AA_AS	SAL_CA7468AA	NY-N11240	SRR1908954;ILLUMINA;Paired;500;SRX950621;129599120;245	SAL_CA7468AA	Poultry	Poultry	ground turkey	2006				North America	United States	Tennessee						Hadar	I			Food and Drug Administration - Center for Food Safety and Applied Nutrition (US)			PRJNA183850	SRP028607	SAMN03275941	SRS870943	2015-08-27	2015-03-10	Assembled	26.99	242396	4801627	Salmonella enterica;95.08%	73	26541	2.2	SAL_BA4031AA_AS
ANI_2006_UnitedStates_Tennessee_NA_SRR1908937_SAL_EA9224AA_AS	SAL_CA7479AA	NY-N11237	SRR1908937;ILLUMINA;Paired;500;SRX950603;157423176;243	SAL_CA7479AA	Poultry	Poultry	ground turkey	2006				North America	United States	Tennessee						Hadar	I			Food and Drug Administration - Center for Food Safety and Applied Nutrition (US)			PRJNA183850	SRP028607	SAMN03275938	SRS870961	2015-08-27	2015-03-10	Assembled	33	263178	4800315	Salmonella enterica;94.2%	80	18886	2.2	SAL_EA9224AA_AS
ANI_2006_UnitedStates_Tennessee_NA_SRR1908925_SAL_EA9227AA_AS	SAL_CA7482AA	NY-N11241	SRR1908925;ILLUMINA;Paired;500;SRX950590;140755806;243	SAL_CA7482AA	Poultry	Poultry	ground turkey	2006				North America	United States	Tennessee						Hadar	I			Food and Drug Administration - Center for Food Safety and Applied Nutrition (US)			PRJNA183850	SRP028607	SAMN03275942	SRS870967	2015-08-27	2015-03-10	Assembled	30	247916	4796996	Salmonella enterica;98.42%	79	24361	2.2	SAL_EA9227AA_AS
ANI_2006_UnitedStates_Connecticut_NA_SRR1849385_SAL_EA9257AA_AS	SAL_CA7525AA	FL-NRM283	SRR1849385;ILLUMINA;Paired;500;SRX905564;476130362;211	SAL_CA7525AA	Poultry	Poultry	ground turkey	2006				North America	United States	Connecticut						Hadar	I			Food and Drug Administration - Center for Food Safety and Applied Nutrition (US)			PRJNA183848	SRP028812	SAMN03269362	SRS966166	2015-08-27	2015-06-19	Assembled	102	476574	4698709	Salmonella enterica;74.08%	70	2378	2.2	SAL_EA9257AA_AS
ANI_2006_UnitedStates_Georgia_NA_SRR1849384_SAL_EA9259AA_AS	SAL_CA7526AA	FL-NRM291	SRR1849384;ILLUMINA;Paired;500;SRX905563;343489740;177	SAL_CA7526AA	Poultry	Poultry	ground turkey	2006				North America	United States	Georgia						Hadar	I			Food and Drug Administration - Center for Food Safety and Applied Nutrition (US)			PRJNA183848	SRP028812	SAMN03269363	SRS966163	2015-08-27	2015-06-19	Assembled	72	567581	4774245	Salmonella enterica;100.0%	57	2036	2.2	SAL_EA9259AA_AS
ANI_2006_UnitedStates_Georgia_NA_SRR1849358_SAL_EA9268AA_AS	SAL_CA7542AA	FL-NRM292	SRR1849358;ILLUMINA;Paired;500;SRX905534;409503204;198	SAL_CA7542AA	Poultry	Poultry	ground turkey	2006				North America	United States	Georgia						Hadar	I			Food and Drug Administration - Center for Food Safety and Applied Nutrition (US)			PRJNA183848	SRP028812	SAMN03269364	SRS966157	2015-08-27	2015-06-19	Assembled	86	328837	4774753	Salmonella enterica;98.15%	63	3242	2.2	SAL_EA9268AA_AS
ANI_2006_UnitedStates_Connecticut_NA_SRR1823693_SAL_EA9297AA_AS	SAL_CA7597AA	FL-NRM269	SRR1823693;ILLUMINA;Paired;500;SRX895240;449667500;214	SAL_CA7597AA	Poultry	Poultry	ground turkey	2006				North America	United States	Connecticut						Hadar	I			Food and Drug Administration - Center for Food Safety and Applied Nutrition (US)			PRJNA183848	SRP028812	SAMN03269361	SRS966167	2015-08-27	2015-06-19	Assembled	94	194306	4831242	Salmonella enterica;98.56%	152	10844	2.2	SAL_EA9297AA_AS
ANI_2006_UnitedStates_Connecticut_NA_SRR1812844_SAL_EA9423AA_AS	SAL_CA7822AA	FL-NRM262	SRR1812844;ILLUMINA;Paired;500;SRX885376;645872646;177	SAL_CA7822AA	Poultry	Poultry	ground turkey	2006				North America	United States	Connecticut						Hadar	I			FDA Center for Food Safety and Applied Nutrition			PRJNA183848	SRP028812	SAMN03269360	SRS966168	2015-08-27	2015-06-19	Assembled	136	146710	4772066	Salmonella enterica;100.0%	93	5598	2.2	SAL_EA9423AA_AS
ANI_2014_UnitedStates_California_NA_SRR1812813_SAL_BA4967AA_AS	SAL_CA7848AA	OSF028631	SRR1812813;ILLUMINA;Paired;500;SRX885345;452290146;231	SAL_CA7848AA	Poultry	Poultry	chicken	2014	3			North America	United States	California						Hadar (Predicted)				Food and Drug Administration - Center for Food Safety and Applied Nutrition (US)			PRJNA186035	SRP018785	SAMN03282139	SRS852302	2015-08-27	2015-02-21	Assembled	96.69	439050	4677587	Salmonella enterica;97.78%	54	3296	2.2	SAL_BA4967AA_AS
ANI_2006_UnitedStates_Colorado_NA_SRR1801552_SAL_EA9612AA_AS	SAL_CA8129AA	FL-NRM246	SRR1801552;ILLUMINA;Paired;500;SRX875490;484472712;201	SAL_CA8129AA	Poultry	Poultry	ground turkey	2006				North America	United States	Colorado						Hadar	I			Food and Drug Administration - Center for Food Safety and Applied Nutrition (US)			PRJNA183848	SRP028812	SAMN03269359	SRS965967	2015-08-27	2015-06-19	Assembled	101	53136	4823757	Salmonella enterica;96.05%	211	15694	2.2	SAL_EA9612AA_AS
ANI_2006_UnitedStates_Colorado_NA_SRR1801544_SAL_BA5779AA_AS	SAL_CA8136AA	FL-NRM238	SRR1801544;ILLUMINA;Paired;500;SRX875481;428083490;215	SAL_CA8136AA	Poultry	Poultry	ground turkey	2006				North America	United States	Colorado						Hadar	I			Food and Drug Administration - Center for Food Safety and Applied Nutrition (US)			PRJNA183848	SRP028812	SAMN03269358	SRS966169	2015-08-27	2015-06-19	Assembled	90.06	87985	4753074	Salmonella enterica;99.11%	128	12277	2.2	SAL_BA5779AA_AS
ANI_2006_UnitedStates_Colorado_NA_SRR1801537_SAL_EA9614AA_AS	SAL_CA8139AA	FL-NRM237	SRR1801537;ILLUMINA;Paired;500;SRX875474;392162200;206	SAL_CA8139AA	Poultry	Poultry	ground turkey	2006				North America	United States	Colorado						Hadar	I			Food and Drug Administration - Center for Food Safety and Applied Nutrition (US)			PRJNA183848	SRP028812	SAMN03269357	SRS966170	2015-08-27	2015-06-19	Assembled	82	104675	4840554	Salmonella enterica;96.78%	113	9904	2.2	SAL_EA9614AA_AS
ANI_2014_UnitedStates_California_NA_SRR1799713_SAL_EA9619AA_AS	SAL_CA8143AA	OSF028054	SRR1799713;ILLUMINA;Paired;500;SRX873852;329261208;226	SAL_CA8143AA	Poultry	Poultry	chicken	2014	3			North America	United States	California						Hadar (Predicted)				FDA Center for Food Safety and Applied Nutrition			PRJNA186035	SRP018785	SAMN03275373	SRS843739	2015-08-27	2015-02-12	Assembled	71	139176	4698845	Salmonella enterica;98.82%	93	12500	2.2	SAL_EA9619AA_AS
ANI_2006_UnitedStates_California_NA_SRR1793259_SAL_EA9686AA_AS	SAL_CA8233AA	FL-NRM217	SRR1793259;ILLUMINA;Paired;500;SRX868722;320922050;181	SAL_CA8233AA	Poultry	Poultry	chicken breast	2006				North America	United States	California						Hadar	I			Food and Drug Administration - Center for Food Safety and Applied Nutrition (US)			PRJNA183848	SRP028812	SAMN03269356	SRS966171	2015-08-27	2015-06-19	Assembled	69	628955	4708404	Salmonella enterica;92.51%	97	6296	2.2	SAL_EA9686AA_AS
ANI_2005_UnitedStates_NewMexico_NA_SRR1791377_SAL_EA9715AA_AS	SAL_CA8277AA	FL-NRM206	SRR1791377;ILLUMINA;Paired;500;SRX867156;405882590;215	SAL_CA8277AA	Poultry	Poultry	ground turkey	2005				North America	United States	New Mexico						Hadar	I			FDA Center for Food Safety and Applied Nutrition			PRJNA183848	SRP028812	SAMN03269355	SRS966172	2015-08-27	2015-06-19	Assembled	87	101068	4717635	Salmonella enterica;98.05%	116	10658	2.2	SAL_EA9715AA_AS
ANI_2003_UnitedStates_California_NA_SRR1783171_SAL_EA9765AA_AS	SAL_CA8361AA	NY-33002	SRR1783171;ILLUMINA;Paired;500;SRX862211;166839236;193	SAL_CA8361AA	Poultry	Poultry	ground turkey	2003				North America	United States	California						Hadar	I			Food and Drug Administration - Center for Food Safety and Applied Nutrition (US)			PRJNA183850	SRP028607	SAMN02777772	SRS833479	2015-08-27	2015-02-04	Assembled	36	378159	4731778	Salmonella enterica;89.79%	58	6367	2.2	SAL_EA9765AA_AS
ANI_2005_UnitedStates_Colorado_NA_SRR1767810_SAL_EA9926AA_AS	SAL_CA8618AA	FL-NRM138	SRR1767810;ILLUMINA;Paired;500;SRX849092;330253858;209	SAL_CA8618AA	Poultry	Poultry	chicken breast	2005				North America	United States	Colorado						Hadar	I			Food and Drug Administration - Center for Food Safety and Applied Nutrition (US)			PRJNA183848	SRP028812	SAMN03269354	SRS966173	2015-08-27	2015-06-19	Assembled	71	346123	4697145	Salmonella enterica;84.74%	67	4000	2.2	SAL_EA9926AA_AS
ANI_2005_UnitedStates_Colorado_NA_SRR1763829_SAL_EA9983AA_AS	SAL_CA8710AA	FL-NRM132	SRR1763829;ILLUMINA;Paired;500;SRX845982;438438584;164	SAL_CA8710AA	Poultry	Poultry	ground turkey	2005				North America	United States	Colorado						Hadar	I			Food and Drug Administration - Center for Food Safety and Applied Nutrition (US)			PRJNA183848	SRP028812	SAMN03269353	SRS966174	2015-08-27	2015-06-19	Assembled	94	211079	4691543	Salmonella enterica;95.0%	91	4119	2.2	SAL_EA9983AA_AS
ANI_2005_UnitedStates_Oregon_NA_SRR1763828_SAL_EA9982AA_AS	SAL_CA8711AA	FL-NRM125	SRR1763828;ILLUMINA;Paired;500;SRX845981;495128010;195	SAL_CA8711AA	Poultry	Poultry	chicken breast	2005				North America	United States	Oregon						Hadar	I			Food and Drug Administration - Center for Food Safety and Applied Nutrition (US)			PRJNA183848	SRP028812	SAMN03269352	SRS966007	2015-08-27	2015-06-19	Assembled	105	210446	4731895	Salmonella enterica;98.8%	92	5201	2.2	SAL_EA9982AA_AS
ANI_2005_UnitedStates_Oregon_NA_SRR1752901_SAL_FA0009AA_AS	SAL_CA8757AA	FL-NRM110	SRR1752901;ILLUMINA;Paired;500;SRX838871;649212396;211	SAL_CA8757AA	Poultry	Poultry	chicken breast	2005				North America	United States	Oregon						Hadar	I			Food and Drug Administration - Center for Food Safety and Applied Nutrition (US)			PRJNA183848	SRP028812	SAMN03269350	SRS966175	2015-08-27	2015-06-19	Assembled	139	87900	4692110	Salmonella enterica;92.45%	118	8988	2.2	SAL_FA0009AA_AS
ANI_2005_UnitedStates_Oregon_NA_SRR1752836_SAL_BA5116AA_AS	SAL_CA8800AA	FL-NRM104	SRR1752836;ILLUMINA;Paired;500;SRX838816;397593972;186	SAL_CA8800AA	Poultry	Poultry	chicken breast	2005				North America	United States	Oregon						Hadar	I			Food and Drug Administration - Center for Food Safety and Applied Nutrition (US)			PRJNA183848	SRP028812	SAMN03269348	SRS966176	2015-08-27	2015-06-19	Assembled	84.57	354407	4701465	Salmonella enterica;90.16%	69	2514	2.2	SAL_BA5116AA_AS
ANI_2005_UnitedStates_Oregon_NA_SRR1752820_SAL_FA0030AA_AS	SAL_CA8808AA	FL-NRM116	SRR1752820;ILLUMINA;Paired;500;SRX838806;591554600;175	SAL_CA8808AA	Poultry	Poultry	ground turkey	2005				North America	United States	Oregon						Hadar	I			Food and Drug Administration - Center for Food Safety and Applied Nutrition (US)			PRJNA183848	SRP028812	SAMN03269351	SRS966177	2015-08-27	2015-06-19	Assembled	126	320258	4700847	Salmonella enterica;93.23%	72	2624	2.2	SAL_FA0030AA_AS
ANI_2005_UnitedStates_Minnesota_NA_SRR1752807_SAL_FA0033AA_AS	SAL_CA8817AA	AZ-TG74636	SRR1752807;ILLUMINA;Paired;500;SRX838795;344685880;238	SAL_CA8817AA	Poultry	Poultry	ground turkey	2005				North America	United States	Minnesota						Hadar	I			Food and Drug Administration - Center for Food Safety and Applied Nutrition (US)			PRJNA183847	SRP028894	SAMN02894027	SRS815539	2015-08-27	2015-01-12	Assembled	73	714882	4740112	Salmonella enterica;100.0%	51	4705	2.2	SAL_FA0033AA_AS
ANI_2005_UnitedStates_Oregon_NA_SRR1752779_SAL_FA0037AA_AS	SAL_CA8827AA	FL-NRM109	SRR1752779;ILLUMINA;Paired;500;SRX838779;443030626;167	SAL_CA8827AA	Poultry	Poultry	chicken breast	2005				North America	United States	Oregon						Hadar	I			FDA Center for Food Safety and Applied Nutrition			PRJNA183848	SRP028812	SAMN03269349	SRS966178	2015-08-27	2015-06-19	Assembled	95	158101	4696867	Salmonella enterica;86.91%	87	4046	2.2	SAL_FA0037AA_AS
ANI_2003_UnitedStates_Oregon_NA_SRR1713633_SAL_FA0398AA_AS	SAL_CA9315AA	NY-32106	SRR1713633;ILLUMINA;Paired;500;SRX810236;344268716;242	SAL_CA9315AA	Poultry	Poultry	chicken breast	2003				North America	United States	Oregon						Hadar	I			Food and Drug Administration - Center for Food Safety and Applied Nutrition (US)			PRJNA183850	SRP028607	SAMN02777721	SRS791446	2015-08-27	2014-12-15	Assembled	74	532959	4709074	Salmonella enterica;77.99%	65	7579	2.2	SAL_FA0398AA_AS
ANI_2003_Canada_noReg_NA_SRR1698193_SAL_FA0493AA_AS	SAL_CA9442AA	FDA254137	SRR1698193;ILLUMINA;Paired;500;SRX800887;569319426;221	SAL_CA9442AA	Wild Animal	Avian	quail:foodon_03411346; avian; quail	2003	10			North America	Canada							Hadar	I			Food and Drug Administration - Center for Food Safety and Applied Nutrition (US)			PRJNA186035	SRP018785	SAMN02843923	SRS783178	2015-08-27	2014-12-09	Assembled	121	735381	4718087	Salmonella enterica;95.24%	54	1908	2.2	SAL_FA0493AA_AS
ANI_2003_Canada_noReg_NA_SRR1698182_SAL_FA0498AA_AS	SAL_CA9450AA	FDA257382	SRR1698182;ILLUMINA;Paired;500;SRX800874;902061816;213	SAL_CA9450AA	Wild Animal	Avian	quail:foodon_03411346; avian; quail	2003	11			North America	Canada							Hadar	I			Food and Drug Administration - Center for Food Safety and Applied Nutrition (US)			PRJNA186035	SRP018785	SAMN02843941	SRS783165	2015-08-27	2014-12-09	Assembled	192	348894	4718876	Salmonella enterica;96.36%	62	2216	2.2	SAL_FA0498AA_AS
ANI_2003_UnitedStates_California_NA_SRR1664688_SAL_FA0670AA_AS	SAL_CA9785AA	NY-32998	SRR1664688;ILLUMINA;Paired;500;SRX769704;687692430;243	SAL_CA9785AA	Poultry	Poultry	ground turkey	2003				North America	United States	California						Hadar	I			FDA/CFSAN/NY_State			PRJNA183850	SRP028607	SAMN02777768	SRS753853	2015-08-27	2014-11-27	Assembled	146	682987	4734902	Salmonella enterica;97.88%	51	4391	2.2	SAL_FA0670AA_AS
ANI_2003_UnitedStates_Maryland_NA_SRR1658086_SAL_FA0811AA_AS	SAL_CA9979AA	NY-30652	SRR1658086;ILLUMINA;Paired;500;SRX764439;482105892;233	SAL_CA9979AA	Poultry	Poultry	ground turkey	2003				North America	United States	Maryland						Hadar	I			Food and Drug Administration - Center for Food Safety and Applied Nutrition (US)			PRJNA183850	SRP028607	SAMN02777703	SRS748800	2015-08-27	2014-11-20	Assembled	101	700713	4795788	Salmonella enterica;95.75%	51	3802	2.2	SAL_FA0811AA_AS
ANI_2003_UnitedStates_Maryland_NA_SRR1658076_SAL_FA0816AA_AS	SAL_CA9988AA	NY-30655	SRR1658076;ILLUMINA;Paired;500;SRX764429;451532298;241	SAL_CA9988AA	Poultry	Poultry	ground turkey	2003				North America	United States	Maryland						Hadar	I			Food and Drug Administration - Center for Food Safety and Applied Nutrition (US)			PRJNA183850	SRP028607	SAMN02777706	SRS748790	2015-08-27	2014-11-20	Assembled	95	700617	4793858	Salmonella enterica;95.25%	50	3438	2.2	SAL_FA0816AA_AS
ANI_2005_UnitedStates_Connecticut_NA_SRR1646565_SAL_FA1029AA_AS	SAL_DA0317AA	AZ-TG74244	SRR1646565;ILLUMINA;Paired;500;SRX755967;329521136;236	SAL_DA0317AA	Poultry	Poultry	chicken breast	2005				North America	United States	Connecticut						Hadar	I			Food and Drug Administration - Center for Food Safety and Applied Nutrition (US)			PRJNA183847	SRP028894	SAMN02894023	SRS741193	2015-08-27	2014-11-08	Assembled	70	619700	4714848	Salmonella enterica;97.62%	49	5334	2.2	SAL_FA1029AA_AS
ANI_2005_UnitedStates_Connecticut_NA_SRR1646564_SAL_FA1033AA_AS	SAL_DA0318AA	AZ-TG74240	SRR1646564;ILLUMINA;Paired;500;SRX755966;375696192;237	SAL_DA0318AA	Poultry	Poultry	chicken breast	2005				North America	United States	Connecticut						Hadar	I			Food and Drug Administration - Center for Food Safety and Applied Nutrition (US)			PRJNA183847	SRP028894	SAMN02894022	SRS724157	2015-08-27	2014-11-08	Assembled	80	714898	4721987	Salmonella enterica;97.57%	51	5597	2.2	SAL_FA1033AA_AS
HUM_2013_UnitedKingdom_England_EU_SRR1646279_SAL_FA1092AA_AS	SAL_DA0446AA	H130220271	SRR1646279;ILLUMINA;Paired;;SRX755699;646688020;146	SAL_DA0446AA	Human	Human	Homo sapiens; human	2013	1			Europe	United Kingdom	England						Hadar	I			Gastrointestinal Bacteria Reference Unit, Public Health England			PRJNA248792	SRP042645	SAMN03169620	SRS740929	2015-08-27	2014-11-16	Assembled	137	734158	4754924	Salmonella enterica;97.56%	63	1502	2.2	SAL_FA1092AA_AS
HUM_2013_UnitedKingdom_England_EU_SRR1646247_SAL_FA1102AA_AS	SAL_DA0476AA	H131460533	SRR1646247;ILLUMINA;Paired;;SRX755668;269041304;92	SAL_DA0476AA	Human	Human	Homo sapiens; human	2013	4			Europe	United Kingdom	England	London				0	Hadar	I			Gastrointestinal Bacteria Reference Unit, Public Health England			PRJNA248792	SRP042645	SAMN03169587	SRS740898	2015-08-27	2014-11-16	Assembled	57	145038	4754504	Salmonella enterica;98.68%	79	2216	2.2	SAL_FA1102AA_AS
HUM_2012_UnitedKingdom_England_EU_SRR1646058_SAL_EA1719AA_AS	SAL_DA0637AA	H120720540	SRR1646058;ILLUMINA;Paired;;SRX755478;290637468;99	SAL_DA0637AA	Human	Human	Homo sapiens; human	2012	2			Europe	United Kingdom	England	Midlands and East of England					Hadar	I			Public Health England - Gastrointestinal Bacteria Reference Unit			PRJNA248792	SRP042645	SAMN03169352	SRS740711	2015-08-27	2014-11-16	Assembled	61.09	301838	4757566	Salmonella enterica;98.46%	73	2487	2.2	SAL_EA1719AA_AS
HUM_2012_UnitedKingdom_England_EU_SRR1645752_SAL_FA1204AA_AS	SAL_DA0913AA	H124180539	SRR1645752;ILLUMINA;Paired;;SRX755172;249185970;99	SAL_DA0913AA	Human	Human	Homo sapiens; human	2012	10			Europe	United Kingdom	England	London				0	Hadar	I			Gastrointestinal Bacteria Reference Unit, Public Health England			PRJNA248792	SRP042645	SAMN03169018	SRS740405	2015-08-27	2014-11-16	Assembled	53	129420	4729073	Salmonella enterica;97.37%	79	3547	2.2	SAL_FA1204AA_AS
HUM_2013_UnitedKingdom_England_EU_SRR1645209_SAL_FA1276AA_AS	SAL_DA1233AA	H131540296	SRR1645209;ILLUMINA;Paired;;SRX754675;290941168;92	SAL_DA1233AA	Human	Human	Homo sapiens; human	2013	4			Europe	United Kingdom	England	London				0	Hadar	I			Gastrointestinal Bacteria Reference Unit, Public Health England			PRJNA248792	SRP042645	SAMN03168593	SRS739908	2015-08-27	2014-11-16	Assembled	62	171001	4736572	Salmonella enterica;97.88%	94	2798	2.2	SAL_FA1276AA_AS
ANI_2003_UnitedStates_Oregon_NA_SRR1637088_SAL_FA1422AA_AS	SAL_DA1559AA	NY-30491	SRR1637088;ILLUMINA;Paired;500;SRX749315;377842870;235	SAL_DA1559AA	Poultry	Poultry	ground turkey	2003				North America	United States	Oregon						Hadar	I			Food and Drug Administration - Center for Food Safety and Applied Nutrition (US)			PRJNA183850	SRP028607	SAMN02777694	SRS735294	2015-08-27	2014-11-02	Assembled	81	465530	4722345	Salmonella enterica;97.37%	47	3642	2.2	SAL_FA1422AA_AS
ANI_2003_UnitedStates_Oregon_NA_SRR1637073_SAL_FA1431AA_AS	SAL_DA1574AA	NY-30493	SRR1637073;ILLUMINA;Paired;500;SRX749300;303426304;232	SAL_DA1574AA	Poultry	Poultry	ground turkey	2003				North America	United States	Oregon						Hadar	I			Food and Drug Administration - Center for Food Safety and Applied Nutrition (US)			PRJNA183850	SRP028607	SAMN02777696	SRS735279	2015-08-27	2014-11-02	Assembled	65	705759	4729460	Salmonella enterica;97.83%	48	5245	2.2	SAL_FA1431AA_AS
ANI_2003_UnitedStates_Maryland_NA_SRR1637058_SAL_FA1435AA_AS	SAL_DA1589AA	NY-30653	SRR1637058;ILLUMINA;Paired;500;SRX749285;475886352;214	SAL_DA1589AA	Poultry	Poultry	ground turkey	2003				North America	United States	Maryland						Hadar	I			FDA/CFSAN/NY_State			PRJNA183850	SRP028607	SAMN02777704	SRS735264	2015-08-27	2014-11-02	Assembled	100	746879	4796327	Salmonella enterica;95.25%	51	2255	2.2	SAL_FA1435AA_AS
ANI_2003_UnitedStates_Oregon_NA_SRR1637045_SAL_JA0426AA_AS	SAL_DA1602AA	NY-30492	SRR1637045;ILLUMINA;Paired;500;SRX749272;414352820;230	SAL_DA1602AA	Poultry	Poultry	ground turkey	2003				North America	United States	Oregon						Hadar	I			Food and Drug Administration - Center for Food Safety and Applied Nutrition (US)			PRJNA183850	SRP028607	SAMN02777695	SRS735251	2015-08-27	2014-11-02	Assembled	88	619517	4729166	Salmonella enterica;97.62%	46	3588	2.2	SAL_JA0426AA_AS
ANI_2005_UnitedStates_California_NA_SRR1598882_SAL_FA2004AA_AS	SAL_DA2464AA	WAPHL_SAL-A00576	SRR1598882;ILLUMINA;Paired;500;SRX722048;449287960;220	SAL_DA2464AA	Poultry	Poultry	chicken breast	2005				North America	United States	California						Hadar	I			Food and Drug Administration - Center for Food Safety and Applied Nutrition (US)			PRJNA183851	SRP028334	SAMN02782628	SRS716262	2015-08-27	2014-10-06	Assembled	96	377680	4709852	Salmonella enterica;95.44%	51	2748	2.2	SAL_FA2004AA_AS
ANI_2004_UnitedStates_Tennessee_NA_SRR1588663_SAL_FA2121AA_AS	SAL_DA2656AA	WAPHL_SAL-A00555	SRR1588663;ILLUMINA;Paired;500;SRX712949;383919692;233	SAL_DA2656AA	Poultry	Poultry	ground turkey	2004				North America	United States	Tennessee						Hadar	I			Food and Drug Administration - Center for Food Safety and Applied Nutrition (US)			PRJNA183851	SRP028334	SAMN02782607	SRS711041	2015-08-27	2014-09-29	Assembled	82	325524	4690068	Salmonella enterica;92.16%	59	6453	2.2	SAL_FA2121AA_AS
ANI_2005_UnitedStates_Minnesota_NA_SRR1583130_SAL_JA0357AA_AS	SAL_DA2811AA	AZ-TG74800	SRR1583130;ILLUMINA;Paired;500;SRX708044;473050104;237	SAL_DA2811AA	Poultry	Poultry	ground turkey	2005				North America	United States	Minnesota						Hadar	I			Food and Drug Administration - Center for Food Safety and Applied Nutrition (US)			PRJNA183847	SRP028894	SAMN02894030	SRS707130	2015-08-27	2014-09-22	Assembled	99	668718	4794132	Salmonella enterica;98.11%	58	3426	2.2	SAL_JA0357AA_AS
ANI_2004_UnitedStates_Tennessee_NA_SRR1575963_SAL_FA2476AA_AS	SAL_DA3178AA	WAPHL_SAL-A00552	SRR1575963;ILLUMINA;Paired;500;SRX701670;406826412;201	SAL_DA3178AA	Poultry	Poultry	ground turkey	2004				North America	United States	Tennessee						Hadar	I			Food and Drug Administration - Center for Food Safety and Applied Nutrition (US)			PRJNA183851	SRP028334	SAMN02782604	SRS701551	2015-08-27	2014-09-16	Assembled	87	683733	4690517	Salmonella enterica;90.23%	48	2879	2.2	SAL_FA2476AA_AS
ANI_2004_UnitedStates_Tennessee_NA_SRR1575958_SAL_FA2478AA_AS	SAL_DA3181AA	WAPHL_SAL-A00553	SRR1575958;ILLUMINA;Paired;500;SRX701665;500285390;209	SAL_DA3181AA	Poultry	Poultry	ground turkey	2004				North America	United States	Tennessee						Hadar	I			Food and Drug Administration - Center for Food Safety and Applied Nutrition (US)			PRJNA183851	SRP028334	SAMN02782605	SRS701546	2015-08-27	2014-09-16	Assembled	106.59	567647	4693343	Salmonella enterica;90.91%	54	2214	2.2	SAL_FA2478AA_AS
ANI_2004_UnitedStates_Tennessee_NA_SRR1575954_SAL_FA2477AA_AS	SAL_DA3185AA	WAPHL_SAL-A00554	SRR1575954;ILLUMINA;Paired;500;SRX701661;392121416;223	SAL_DA3185AA	Poultry	Poultry	ground turkey	2004				North America	United States	Tennessee						Hadar	I			Food and Drug Administration - Center for Food Safety and Applied Nutrition (US)			PRJNA183851	SRP028334	SAMN02782606	SRS701541	2015-08-27	2014-09-16	Assembled	83.54	619328	4693963	Salmonella enterica;92.0%	59	3944	2.2	SAL_FA2477AA_AS
ANI_2005_UnitedStates_Minnesota_NA_SRR1574310_SAL_FA2496AA_AS	SAL_DA3215AA	AZ-TG74776	SRR1574310;ILLUMINA;Paired;500;SRX700286;507483592;238	SAL_DA3215AA	Poultry	Poultry	chicken breast	2005				North America	United States	Minnesota						Hadar	I			Food and Drug Administration - Center for Food Safety and Applied Nutrition (US)			PRJNA183847	SRP028894	SAMN02894029	SRS700471	2015-08-27	2014-09-12	Assembled	108	735807	4741066	Salmonella enterica;95.36%	49	3046	2.2	SAL_FA2496AA_AS
ANI_2005_UnitedStates_NewMexico_NA_SRR1574255_SAL_FA2513AA_AS	SAL_DA3258AA	AZ-TG74884	SRR1574255;ILLUMINA;Paired;500;SRX700233;352027650;235	SAL_DA3258AA	Poultry	Poultry	ground turkey	2005				North America	United States	New Mexico						Hadar	I			Food and Drug Administration - Center for Food Safety and Applied Nutrition (US)			PRJNA183847	SRP028894	SAMN02894033	SRS700419	2015-08-27	2014-09-12	Assembled	75	532961	4696724	Salmonella enterica;89.78%	63	5054	2.2	SAL_FA2513AA_AS
ANI_2007_UnitedStates_Washington_NA_SRR1569701_SAL_JA0772AA_AS	SAL_DA3468AA	OSF023592	SRR1569701;ILLUMINA;Paired;500;SRX696136;321258600;234	SAL_DA3468AA	Livestock	Bovine	bovine feces	2007	1			North America	United States	Washington						Hadar (Predicted)				FDA/CFSAN			PRJNA186035	SRP018785	SAMN03002014	SRS697237	2015-08-27	2014-09-08	Assembled	69	567601	4711794	Salmonella enterica;97.78%	52	4510	2.2	SAL_JA0772AA_AS
ANI_2004_UnitedStates_Maryland_NA_SRR1562660_SAL_EA1740AA_AS	SAL_DA3824AA	WAPHL_SAL-A00535	SRR1562660;ILLUMINA;Paired;500;SRX690927;376040340;234	SAL_DA3824AA	Poultry	Poultry	chicken breast	2004				North America	United States	Maryland						Hadar	I			Food and Drug Administration - Center for Food Safety and Applied Nutrition (US)			PRJNA183851	SRP028334	SAMN02782587	SRS693399	2015-08-27	2014-09-02	Assembled	77.66	683542	4842310	Salmonella enterica;80.0%	59	5664	2.2	SAL_EA1740AA_AS
ANI_2005_UnitedStates_Minnesota_NA_SRR1557002_SAL_FA2927AA_AS	SAL_DA4011AA	AZ-TG74672	SRR1557002;ILLUMINA;Paired;500;SRX685836;571292640;240	SAL_DA4011AA	Poultry	Poultry	ground turkey	2005				North America	United States	Minnesota						Hadar	I			Food and Drug Administration - Center for Food Safety and Applied Nutrition (US)			PRJNA183847	SRP028894	SAMN02894028	SRS688685	2015-08-27	2014-08-25	Assembled	122	532961	4697332	Salmonella enterica;91.66%	66	2590	2.2	SAL_FA2927AA_AS
ANI_2004_UnitedStates_Georgia_NA_SRR1556116_SAL_FA2952AA_AS	SAL_DA4056AA	WAPHL_SAL-A00513	SRR1556116;ILLUMINA;Paired;500;SRX685249;381132392;244	SAL_DA4056AA	Poultry	Poultry	ground turkey	2004				North America	United States	Georgia						Hadar	I			Food and Drug Administration - Center for Food Safety and Applied Nutrition (US)			PRJNA183851	SRP028334	SAMN02782565	SRS688134	2015-08-27	2014-08-22	Assembled	81	669483	4755539	Salmonella enterica;95.74%	52	6193	2.2	SAL_FA2952AA_AS
ANI_2009_UnitedStates_Pennsylvania_NA_SRR1548434_SAL_FA3097AA_AS	SAL_DA4285AA	MOD1-Sal_905	SRR1548434;ILLUMINA;Paired;500;SRX679166;450460280;236	SAL_DA4285AA	Poultry	Poultry	ground turkey	2009	10			North America	United States	Pennsylvania	Cumberland					Hadar				Food and Drug Administration - Center for Food Safety and Applied Nutrition (US)			PRJNA186035	SRP018785	SAMN02645791	SRS682338	2015-08-27	2014-08-12	Assembled	96	735678	4739047	Salmonella enterica;100.0%	49	3756	2.2	SAL_FA3097AA_AS
ANI_2004_UnitedStates_Oregon_NA_SRR1544391_SAL_JA5764AA_AS	SAL_DA4357AA	WAPHL_SAL-A00434	SRR1544391;ILLUMINA;Paired;500;SRX675848;471966840;228	SAL_DA4357AA	Poultry	Poultry	ground turkey	2004				North America	United States	Oregon						Saintpaul	I			Food and Drug Administration - Center for Food Safety and Applied Nutrition (US)			PRJNA183851	SRP028334	SAMN02782486	SRS679466	2015-08-27	2014-08-12	Assembled	99	391329	4781088	Salmonella enterica;88.13%	67	2693	2.2	SAL_JA5764AA_AS
ANI_2004_UnitedStates_Oregon_NA_SRR1544325_SAL_FA3173AA_AS	SAL_DA4405AA	WAPHL_SAL-A00442	SRR1544325;ILLUMINA;Paired;500;SRX675781;562213392;221	SAL_DA4405AA	Poultry	Poultry	chicken breast	2004				North America	United States	Oregon						Hadar	I			Food and Drug Administration - Center for Food Safety and Applied Nutrition (US)			PRJNA183851	SRP028334	SAMN02782494	SRS679417	2015-08-27	2014-08-12	Assembled	120	532874	4699218	Salmonella enterica;80.4%	71	2256	2.2	SAL_FA3173AA_AS
ANI_2004_UnitedStates_Oregon_NA_SRR1544250_SAL_FA3399AA_AS	SAL_DA5029AA	WAPHL_SAL-A00454	SRR1544250;ILLUMINA;Paired;500;SRX675711;490440764;227	SAL_DA5029AA	Poultry	Poultry	chicken breast	2004				North America	United States	Oregon						Hadar	I			Food and Drug Administration - Center for Food Safety and Applied Nutrition (US)			PRJNA183851	SRP028334	SAMN02782506	SRS679363	2015-08-27	2014-08-11	Assembled	104.32	532929	4701524	Salmonella enterica;71.15%	62	2547	2.2	SAL_FA3399AA_AS
ANI_2007_UnitedStates_Washington_NA_SRR1544232_SAL_FA3409AA_AS	SAL_DA5046AA	OSF022529	SRR1544232;ILLUMINA;Paired;500;SRX675693;317820048;232	SAL_DA5046AA	Livestock	Bovine	bovine feces	2007	1			North America	United States	Washington						Hadar (Predicted)				Food and Drug Administration - Center for Food Safety and Applied Nutrition (US)			PRJNA186035	SRP018785	SAMN02902769	SRS679346	2015-08-27	2014-08-11	Assembled	68	623664	4711351	Salmonella enterica;97.72%	50	5098	2.2	SAL_FA3409AA_AS
ANI_2004_UnitedStates_Oregon_NA_SRR1544192_SAL_FA3423AA_AS	SAL_DA5076AA	WAPHL_SAL-A00452	SRR1544192;ILLUMINA;Paired;500;SRX675653;581014404;222	SAL_DA5076AA	Poultry	Poultry	chicken breast	2004				North America	United States	Oregon						Hadar	I			Food and Drug Administration - Center for Food Safety and Applied Nutrition (US)			PRJNA183851	SRP028334	SAMN02782504	SRS679313	2015-08-27	2014-08-11	Assembled	124	346123	4693267	Salmonella enterica;90.38%	64	3199	2.2	SAL_FA3423AA_AS
ANI_2004_UnitedStates_Oregon_NA_SRR1544177_SAL_FA3436AA_AS	SAL_DA5088AA	WAPHL_SAL-A00435	SRR1544177;ILLUMINA;Paired;500;SRX675638;488287744;224	SAL_DA5088AA	Poultry	Poultry	chicken breast	2004				North America	United States	Oregon						Hadar	I			Food and Drug Administration - Center for Food Safety and Applied Nutrition (US)			PRJNA183851	SRP028334	SAMN02782487	SRS679302	2015-08-27	2014-08-11	Assembled	104	532853	4704429	Salmonella enterica;88.89%	64	2799	2.2	SAL_FA3436AA_AS
ANI_2004_UnitedStates_NewYork_NA_SRR1544152_SAL_FA3451AA_AS	SAL_DA5106AA	WAPHL_SAL-A00429	SRR1544152;ILLUMINA;Paired;500;SRX675613;626633944;214	SAL_DA5106AA	Poultry	Poultry	ground turkey	2004				North America	United States	New York						Hadar	I			Food and Drug Administration - Center for Food Safety and Applied Nutrition (US)			PRJNA183851	SRP028334	SAMN02782481	SRS679286	2015-08-27	2014-08-11	Assembled	129	354407	4865704	Salmonella enterica;88.14%	70	2171	2.2	SAL_FA3451AA_AS
ANI_2007_UnitedStates_Washington_NA_SRR1534906_SAL_FA3462AA_AS	SAL_DA5129AA	OSF022417	SRR1534906;ILLUMINA;Paired;500;SRX668312;331428488;236,SRR1539629;ILLUMINA;Paired;500;SRX672528;140660064;243	SAL_DA5129AA	Companion Animal	Canine	Canine (feces)	2007	1			North America	United States	Washington						0				FDA/CFSAN			PRJNA186035	SRP018785	SAMN02902657	SRS672795	2015-08-27	2014-08-08	Assembled	71	306018	4686463	Salmonella enterica;98.11%	59	8369	2.2	SAL_FA3462AA_AS
ANI_2007_UnitedStates_Washington_NA_SRR1534869_SAL_FA7197AA_AS	SAL_DA5317AA	OSF022408	SRR1534869;ILLUMINA;Paired;500;SRX668275;;	SAL_DA5317AA	Livestock	Bovine	bovine feces	2007	1			North America	United States	Washington						Hadar (Predicted)				Food and Drug Administration - Center for Food Safety and Applied Nutrition (US)			PRJNA186035	SRP018785	SAMN02902648	SRS672761	2015-08-27	2014-08-01	Assembled	0	354407	4719057	Salmonella enterica;100.0%	49	7697	2.2	SAL_FA7197AA_AS
ANI_2005_UnitedStates_Georgia_NA_SRR1528473_SAL_FA3638AA_AS	SAL_DA5431AA	AZ-TG74384	SRR1528473;ILLUMINA;Paired;500;SRX663083;705309260;230	SAL_DA5431AA	Poultry	Poultry	ground turkey	2005				North America	United States	Georgia						Hadar	I			Food and Drug Administration - Center for Food Safety and Applied Nutrition (US)			PRJNA183847	SRP028894	SAMN02894025	SRS667957	2015-08-27	2014-07-28	Assembled	147	491273	4798713	Salmonella enterica;98.25%	73	1862	2.2	SAL_FA3638AA_AS
ANI_2005_UnitedStates_Georgia_NA_SRR1528472_SAL_FA3639AA_AS	SAL_DA5432AA	AZ-TG74368	SRR1528472;ILLUMINA;Paired;500;SRX663082;548412920;230	SAL_DA5432AA	Poultry	Poultry	ground turkey	2005				North America	United States	Georgia						Hadar	I			Food and Drug Administration - Center for Food Safety and Applied Nutrition (US)			PRJNA183847	SRP028894	SAMN02894024	SRS667956	2015-08-27	2014-07-28	Assembled	113	793038	4896455	Salmonella enterica;92.0%	64	2454	2.2	SAL_FA3639AA_AS
ANI_2003_UnitedStates_Tennessee_NA_SRR1525270_SAL_FA3648AA_AS	SAL_DA5449AA	NY-29479	SRR1525270;ILLUMINA;Paired;500;SRX661539;593562076;199	SAL_DA5449AA	Poultry	Poultry	ground turkey	2003				North America	United States	Tennessee						Hadar	I			Food and Drug Administration - Center for Food Safety and Applied Nutrition (US)			PRJNA183850	SRP028607	SAMN02777654	SRS666470	2015-08-27	2014-07-25	Assembled	126	735380	4733305	Salmonella enterica;97.78%	54	1189	2.2	SAL_FA3648AA_AS
ANI_2007_UnitedStates_Washington_NA_SRR1511586_SAL_FA3780AA_AS	SAL_DA5712AA	OSF018596	SRR1511586;ILLUMINA;Paired;500;SRX649284;452884564;226	SAL_DA5712AA	Wild Animal	Avian	chukar (partridge)	2007	1			North America	United States	Washington						Hadar	I			Food and Drug Administration - Center for Food Safety and Applied Nutrition (US)			PRJNA186035	SRP018785	SAMN02849864	SRS657374	2015-08-27	2014-07-10	Assembled	97	735613	4711855	Salmonella enterica;100.0%	48	2403	2.2	SAL_FA3780AA_AS
ANI_2007_UnitedStates_Washington_NA_SRR1511556_SAL_CA2124AA_AS	SAL_DA5742AA	OSF018592	SRR1511556;ILLUMINA;Paired;500;SRX649254;319025622;219	SAL_DA5742AA	Wild Animal	Avian	Avian (carcass)	2007	1			North America	United States	Washington						Hadar	I			FDA/CFSAN			PRJNA186035	SRP018785	SAMN02849860	SRS657344	2015-08-27	2014-07-10	Assembled	67.92	683255	4697372	Salmonella enterica;85.12%	53	3998	2.2	SAL_CA2124AA_AS
ENV_2013_Pakistan_noReg_AS_SRR1481938_SAL_FA3942AA_AS	SAL_DA6069AA	FNE0129	SRR1481938;ILLUMINA;Paired;500;SRX635112;647103976;236	SAL_DA6069AA	Environment	Plant	licorice root (mafco root)	2013	2			Asia	Pakistan							Hadar	I			Food and Drug Administration - Center for Food Safety and Applied Nutrition (US)			PRJNA186035	SRP018785	SAMN02698298	SRS649173	2015-08-27	2014-06-27	Assembled	136	575889	4785725	Salmonella enterica;97.68%	50	3027	2.2	SAL_FA3942AA_AS
ANI_2003_UnitedStates_Tennessee_NA_SRR1448877_SAL_FA4015AA_AS	SAL_DA6191AA	WAPHL-SAL-A00412	SRR1448877;ILLUMINA;Paired;500;SRX620819;407378846;239	SAL_DA6191AA	Poultry	Poultry	ground turkey	2003				North America	United States	Tennessee						Hadar	I			Food and Drug Administration - Center for Food Safety and Applied Nutrition (US)			PRJNA183851	SRP028334	SAMN02640975	SRS645224	2015-08-27	2014-06-23	Assembled	87	353591	4731878	Salmonella enterica;97.96%	55	5257	2.2	SAL_FA4015AA_AS
ANI_2002_UnitedStates_Minnesota_NA_SRR1384997_SAL_FA4130AA_AS	SAL_DA6408AA	MDH-2014-00292	SRR1384997;ILLUMINA;Paired;500;SRX592972;518318344;239	SAL_DA6408AA	Poultry	Poultry	Turkey Feces	2002				North America	United States	Minnesota						Hadar	I			Food and Drug Administration - Center for Food Safety and Applied Nutrition (US)			PRJNA215333	SRP032981	SAMN02699458	SRS635389	2015-08-27	2014-06-12	Assembled	110	714404	4745295	Salmonella enterica;100.0%	51	2347	2.2	SAL_FA4130AA_AS
ANI_2003_UnitedStates_Tennessee_NA_SRR1363316_SAL_FA4173AA_AS	SAL_DA6551AA	WAPHL-SAL-A00411	SRR1363316;ILLUMINA;Paired;500;SRX581740;432473140;230	SAL_DA6551AA	Poultry	Poultry	ground turkey	2003				North America	United States	Tennessee						Hadar	I			Food and Drug Administration - Center for Food Safety and Applied Nutrition (US)			PRJNA183851	SRP028334	SAMN02640974	SRS630414	2015-08-27	2014-06-09	Assembled	92	714867	4733361	Salmonella enterica;97.61%	54	3257	2.2	SAL_FA4173AA_AS
ANI_2004_UnitedStates_Minnesota_NA_SRR1334672_SAL_FA4223AA_AS	SAL_DA6688AA	FL-NRM058	SRR1334672;ILLUMINA;Paired;500;SRX569845;537092000;200	SAL_DA6688AA	Poultry	Poultry	ground turkey	2004				North America	United States	Minnesota						Hadar	I			Food and Drug Administration - Center for Food Safety and Applied Nutrition (US)			PRJNA183848	SRP028812	SAMN02767003	SRS627375	2015-08-27	2014-06-04	Assembled	114	346123	4740636	Salmonella enterica;100.0%	60	2775	2.2	SAL_FA4223AA_AS
ANI_2004_UnitedStates_Minnesota_NA_SRR1334559_SAL_FA4228AA_AS	SAL_DA6708AA	FL-NRM051	SRR1334559;ILLUMINA;Paired;500;SRX569769;304708936;166	SAL_DA6708AA	Poultry	Poultry	ground turkey	2004				North America	United States	Minnesota						Hadar	I			Food and Drug Administration - Center for Food Safety and Applied Nutrition (US)			PRJNA183848	SRP028812	SAMN02766996	SRS627349	2015-08-27	2014-06-04	Assembled	65	284225	4742073	Salmonella enterica;87.03%	61	2966	2.2	SAL_FA4228AA_AS
ANI_2004_UnitedStates_Minnesota_NA_SRR1333879_SAL_BA5590AA_AS	SAL_DA6771AA	FL-NRM060	SRR1333879;ILLUMINA;Paired;500;SRX569434;388609800;150	SAL_DA6771AA	Poultry	Poultry	ground turkey	2004				North America	United States	Minnesota						Hadar	I			Food and Drug Administration - Center for Food Safety and Applied Nutrition (US)			PRJNA183848	SRP028812	SAMN02767005	SRS627255	2015-08-27	2014-06-04	Assembled	82.35	319178	4718777	Salmonella enterica;77.94%	107	4577	2.2	SAL_BA5590AA_AS
ANI_2004_UnitedStates_Minnesota_NA_SRR1333871_SAL_FA4246AA_AS	SAL_DA6779AA	FL-NRM059	SRR1333871;ILLUMINA;Paired;500;SRX569426;411089904;162	SAL_DA6779AA	Poultry	Poultry	ground turkey	2004				North America	United States	Minnesota						Hadar	I			Food and Drug Administration - Center for Food Safety and Applied Nutrition (US)			PRJNA183848	SRP028812	SAMN02767004	SRS627247	2015-08-27	2014-06-04	Assembled	87	377290	4737406	Salmonella enterica;100.0%	54	2747	2.2	SAL_FA4246AA_AS
ANI_2002_UnitedStates_Georgia_NA_SRR1299431_SAL_FA4381AA_AS	SAL_DA7033AA	WAPHL-SAL-A00362	SRR1299431;ILLUMINA;Paired;500;SRX553450;528066440;220	SAL_DA7033AA	Poultry	Poultry	ground turkey	2002				North America	United States	Georgia						Hadar	I			Food and Drug Administration - Center for Food Safety and Applied Nutrition (US)			PRJNA183851	SRP028334	SAMN02640925	SRS620743	2015-08-27	2014-06-01	Assembled	112	619381	4747995	Salmonella enterica;97.88%	58	2930	2.2	SAL_FA4381AA_AS
ANI_2001_UnitedStates_Minnesota_NA_SRR1299374_SAL_FA4394AA_AS	SAL_DA7065AA	MDH-2014-00002	SRR1299374;ILLUMINA;Paired;500;SRX553393;499848228;219	SAL_DA7065AA	Poultry	Poultry	Boneless, Skinless Chicken Thighs	2001	4			North America	United States	Minnesota						Hadar	I			Food and Drug Administration - Center for Food Safety and Applied Nutrition (US)			PRJNA215333	SRP032981	SAMN02646776	SRS620686	2015-08-27	2014-06-01	Assembled	107	735382	4681642	Salmonella enterica;100.0%	50	2678	2.2	SAL_FA4394AA_AS
ANI_2003_UnitedStates_Oregon_NA_SRR1299363_SAL_CA1607AA_AS	SAL_DA7075AA	WAPHL-SAL-A00346	SRR1299363;ILLUMINA;Paired;500;SRX553382;569106448;236	SAL_DA7075AA	Poultry	Poultry	Chicken breasts	2003				North America	United States	Oregon						Hadar	I			Food and Drug Administration - Center for Food Safety and Applied Nutrition (US)			PRJNA183851	SRP028334	SAMN02640909	SRS620676	2015-08-27	2014-06-01	Assembled	120.27	714831	4732046	Salmonella enterica;89.75%	57	3177	2.2	SAL_CA1607AA_AS
ANI_2006_UnitedStates_Washington_NA_SRR1292244_SAL_FA4464AA_AS	SAL_DA7205AA	OSF012630	SRR1292244;ILLUMINA;Paired;500;SRX547042;289930780;235	SAL_DA7205AA	Wild Animal	Avian	Avian (necropsy)	2006	11			North America	United States	Washington						Hadar (predicted)	I			Food and Drug Administration - Center for Food Safety and Applied Nutrition (US)			PRJNA186035	SRP018785	SAMN02742063	SRS614056	2015-08-27	2014-05-19	Assembled	61	267519	4802045	Salmonella enterica;100.0%	72	10815	2.2	SAL_FA4464AA_AS
ANI_2011_Thailand_noReg_AS_SRR1272496_SAL_FA4599AA_AS	SAL_DA7410AA	FSW0194	SRR1272496;ILLUMINA;Paired;500;SRX534142;382867904;191	SAL_DA7410AA	Aquatic Animal	Fish	dried mud fish	2011	7			Asia	Thailand							Hadar	I			FDA/CFSAN			PRJNA186035	SRP018785	SAMN02678921	SRS602868	2015-08-27	2014-05-06	Assembled	82	430573	4680765	Salmonella enterica;100.0%	48	2557	2.2	SAL_FA4599AA_AS
ANI_2004_UnitedStates_Minnesota_NA_SRR1264972_SAL_FA4718AA_AS	SAL_DA7801AA	MDH-2014-00109	SRR1264972;ILLUMINA;Paired;500;SRX528690;323713890;233	SAL_DA7801AA	Poultry	Poultry	ground turkey	2004	8			North America	United States	Minnesota						Hadar	I			FDA/CFSAN			PRJNA215333	SRP032981	SAMN02646883	SRS598425	2015-08-27	2014-04-28	Assembled	69	532957	4717701	Salmonella enterica;90.72%	94	7615	2.2	SAL_FA4718AA_AS
ANI_2006_UnitedStates_Virginia_NA_SRR1233941_SAL_FA5189AA_AS	SAL_DA8414AA	VA_WGS-00160	SRR1233941;ILLUMINA;Paired;500;SRX515710;766865540;230	SAL_DA8414AA	Poultry	Poultry	Turkey; turkey	2006	7			North America	United States	Virginia						Hadar	I			Food and Drug Administration - Center for Food Safety and Applied Nutrition (US)			PRJNA219491	SRP033708	SAMN02403381	SRS591489	2015-08-27	2014-04-12	Assembled	161	475372	4778103	Salmonella enterica;98.05%	98	4459	2.2	SAL_FA5189AA_AS
ANI_2002_UnitedStates_Maryland_NA_SRR1220702_SAL_FA5231AA_AS	SAL_DA8493AA	WAPHL-SAL-A00326	SRR1220702;ILLUMINA;Paired;500;SRX512390;567939920;230	SAL_DA8493AA	Poultry	Poultry	Chicken breasts	2002				North America	United States	Maryland						Hadar	I			Food and Drug Administration - Center for Food Safety and Applied Nutrition (US)			PRJNA183851	SRP028334	SAMN02640889	SRS589713	2015-08-27	2014-04-12	Assembled	121	735382	4714216	Salmonella enterica;100.0%	43	2223	2.2	SAL_FA5231AA_AS
ANI_2002_UnitedStates_Oregon_NA_SRR1200758_SAL_FA5371AA_AS	SAL_DA8721AA	WAPHL-SAL-A00297	SRR1200758;ILLUMINA;Paired;500;SRX497517;537639360;240	SAL_DA8721AA	Poultry	Poultry	Chicken breasts	2002				North America	United States	Oregon						Hadar	I			US Food and Drug Administration			PRJNA183851	SRP028334	SAMN02640860	SRS579498	2015-08-27	2014-03-20	Assembled	114	532960	4735740	Salmonella enterica;90.69%	89	5987	2.2	SAL_FA5371AA_AS
ANI_2002_UnitedStates_Georgia_NA_SRR1200754_SAL_FA5370AA_AS	SAL_DA8723AA	WAPHL-SAL-A00298	SRR1200754;ILLUMINA;Paired;500;SRX497515;515856908;238	SAL_DA8723AA	Poultry	Poultry	ground turkey	2002				North America	United States	Georgia						Hadar	I			US Food and Drug Administration			PRJNA183851	SRP028334	SAMN02640861	SRS579496	2015-08-27	2014-03-20	Assembled	109	749097	4738824	Salmonella enterica;100.0%	40	4649	2.2	SAL_FA5370AA_AS
ANI_2002_UnitedStates_Georgia_NA_SRR1200747_SAL_FA5374AA_AS	SAL_DA8728AA	WAPHL-SAL-A00299	SRR1200747;ILLUMINA;Paired;500;SRX497503;514103348;242	SAL_DA8728AA	Poultry	Poultry	ground turkey	2002				North America	United States	Georgia						Hadar	I			Food Safety and Inspection Service (US)			PRJNA183851	SRP028334	SAMN02640862	SRS579491	2015-08-27	2014-03-20	Assembled	109	749097	4736604	Salmonella enterica;100.0%	41	4941	2.2	SAL_FA5374AA_AS
ANI_2002_UnitedStates_Minnesota_NA_SRR1198922_SAL_FA5391AA_AS	SAL_DA8794AA	WAPHL-SAL-A00277	SRR1198922;ILLUMINA;Paired;500;SRX495417;640648876;238	SAL_DA8794AA	Poultry	Poultry	ground turkey	2002				North America	United States	Minnesota						Hadar	I			Food Safety and Inspection Service (US)			PRJNA183851	SRP028334	SAMN02640840	SRS577621	2015-08-27	2014-03-18	Assembled	136	714405	4745423	Salmonella enterica;97.73%	47	3277	2.2	SAL_FA5391AA_AS
ANI_2002_UnitedStates_Georgia_NA_SRR1195649_SAL_FA5453AA_AS	SAL_DA8881AA	WAPHL-SAL-A00268	SRR1195649;ILLUMINA;Paired;500;SRX492495;644301386;233	SAL_DA8881AA	Poultry	Poultry	ground turkey	2002				North America	United States	Georgia						Hadar	I			US Food and Drug Administration			PRJNA183851	SRP028334	SAMN02640831	SRS575649	2015-08-27	2014-03-15	Assembled	135	619678	4779209	Salmonella enterica;95.0%	50	2841	2.2	SAL_FA5453AA_AS
ANI_2002_UnitedStates_Georgia_NA_SRR1195626_SAL_FA5458AA_AS	SAL_DA8895AA	WAPHL-SAL-A00267	SRR1195626;ILLUMINA;Paired;500;SRX492472;470955236;239	SAL_DA8895AA	Poultry	Poultry	ground turkey	2002				North America	United States	Georgia						Hadar	I			Food Safety and Inspection Service (US)			PRJNA183851	SRP028334	SAMN02640830	SRS575629	2015-08-27	2014-03-15	Assembled	99	567789	4778747	Salmonella enterica;95.13%	49	3876	2.2	SAL_FA5458AA_AS
ANI_2010_UnitedStates_NewYork_NA_SRR1177639_SAL_BA4730AA_AS	SAL_DA9400AA	NY_IDR1000008576	SRR1177639;ILLUMINA;Paired;500;SRX476740;452816860;233	SAL_DA9400AA	Poultry	Poultry	ground turkey	2010	3			North America	United States	New York	Albany County					Hadar	I			Food and Drug Administration - Center for Food Safety and Applied Nutrition (US)			PRJNA183850	SRP028607	SAMN01902361	SRS562459	2015-08-27	2014-02-26	Assembled	95.47	683590	4743237	Salmonella enterica;75.86%	66	4112	2.2	SAL_BA4730AA_AS
ANI_2002_UnitedStates_Georgia_NA_SRR1177369_SAL_FA5569AA_AS	SAL_DA9466AA	WAPHL-SAL-A00234	SRR1177369;ILLUMINA;Paired;500;SRX476556;235206336;226	SAL_DA9466AA	Poultry	Poultry	ground turkey	2002				North America	United States	Georgia						Hadar	I			Food and Drug Administration - Center for Food Safety and Applied Nutrition (US)			PRJNA183851	SRP028334	SAMN02640797	SRS562283	2015-08-27	2014-02-26	Assembled	50	278775	4712474	Salmonella enterica;98.08%	63	8381	2.2	SAL_FA5569AA_AS
ANI_2002_UnitedStates_Georgia_NA_SRR1177315_SAL_BA4885AA_AS	SAL_DA9485AA	WAPHL-SAL-A00225	SRR1177315;ILLUMINA;Paired;500;SRX476503;442212264;234	SAL_DA9485AA	Poultry	Poultry	Chicken breasts	2002				North America	United States	Georgia						Hadar	I			Food and Drug Administration - Center for Food Safety and Applied Nutrition (US)			PRJNA183851	SRP028334	SAMN02640788	SRS562265	2015-08-27	2014-02-26	Assembled	93.75	735382	4716717	Salmonella enterica;100.0%	50	3980	2.2	SAL_BA4885AA_AS
ANI_2005_UnitedStates_Virginia_NA_SRR1177216_SAL_FA5602AA_AS	SAL_DA9538AA	VA_WGS-00067	SRR1177216;ILLUMINA;Paired;500;SRX476404;587467944;222	SAL_DA9538AA	Poultry	Poultry	Turkey; turkey	2005	11			North America	United States	Virginia						Hadar	I			FDA/CFSAN			PRJNA219491	SRP033708	SAMN02403288	SRS562175	2015-08-27	2014-02-26	Assembled	122	619677	4834264	Salmonella enterica;92.53%	74	3873	2.2	SAL_FA5602AA_AS
FOO_2008_UnitedStates_Minnesota_NA_SRR1166619_SAL_FA5708AA_AS	SAL_DA9719AA	MDH-2013-00031	SRR1166619;ILLUMINA;Paired;500;SRX468921;265476040;218	SAL_DA9719AA	Food	ND/Others	ND	2008	4			North America	United States	Minnesota						Glostrup	I			Food and Drug Administration - Center for Food Safety and Applied Nutrition (US)			PRJNA215333	SRP032981	SAMN02378036	SRS556228	2015-08-27	2014-02-10	Assembled	57	391018	4706181	Salmonella enterica;87.24%	60	3961	2.2	SAL_FA5708AA_AS
ANI_2009_UnitedStates_Minnesota_NA_SRR1158136_SAL_FA5750AA_AS	SAL_DA9827AA	MDH-2013-00092	SRR1158136;ILLUMINA;Paired;500;SRX462120;419427232;232	SAL_DA9827AA	Poultry	Poultry	ground turkey	2009	9			North America	United States	Minnesota						Hadar	I			Food and Drug Administration - Center for Food Safety and Applied Nutrition (US)			PRJNA215333	SRP032981	SAMN02378097	SRS551282	2015-08-27	2014-02-03	Assembled	89	571237	4749512	Salmonella enterica;89.37%	64	4106	2.2	SAL_FA5750AA_AS
ANI_2009_UnitedStates_NewYork_NA_SRR1158046_SAL_BA3904AA_AS	SAL_DA9862AA	NY_BAC0900001107	SRR1158046;ILLUMINA;Paired;500;SRX462031;214467760;232	SAL_DA9862AA	Poultry	Poultry	ground turkey	2009	3			North America	United States	New York	Albany County					Hadar	I			Food and Drug Administration - Center for Food Safety and Applied Nutrition (US)			PRJNA183850	SRP028607	SAMN01902328	SRS551237	2015-08-27	2014-02-03	Assembled	45.22	346123	4742369	Salmonella enterica;100.0%	61	7687	2.2	SAL_BA3904AA_AS
ANI_2010_UnitedStates_NewYork_NA_SRR1157603_SAL_JA5677AA_AS	SAL_DA9935AA	NY_IDR1000016512	SRR1157603;ILLUMINA;Paired;500;SRX461723;355903016;241,SRR6668031;ILLUMINA;Paired;500;SRX3644736;;	SAL_DA9935AA	Poultry	Poultry	ground turkey	2010	5			North America	United States	New York	Albany County					Saintpaul	I			Food and Drug Administration - Center for Food Safety and Applied Nutrition (US)			PRJNA183850	SRP028607	SAMN01902366	SRS551053	2015-08-27	2014-02-03	Assembled	75.06	372133	4741872	Salmonella enterica;100.0%	51	5339	2.2	SAL_JA5677AA_AS
ANI_2012_UnitedStates_Washington_NA_SRR1141168_SAL_FA5817AA_AS	SAL_DA9974AA	WAPHL_SAL-A00175	SRR1141168;ILLUMINA;Paired;500;SRX447528;518909280;240	SAL_DA9974AA	Poultry	Poultry	chicken	2012	1			North America	United States	Washington						Hadar	I			Food and Drug Administration - Center for Food Safety and Applied Nutrition (US)			PRJNA183851	SRP028334	SAMN02183009	SRS542081	2015-08-27	2014-01-24	Assembled	109.42	714871	4742220	Salmonella enterica;100.0%	45	3167	2.2	SAL_FA5817AA_AS
ANI_2012_UnitedStates_Washington_NA_SRR1141128_SAL_FA5819AA_AS	SAL_DA9983AA	WAPHL_SAL-A00172	SRR1141128;ILLUMINA;Paired;500;SRX447488;446814324;239	SAL_DA9983AA	Poultry	Poultry	ground turkey	2012	1			North America	United States	Washington						Hadar	I			US Food and Drug Administration			PRJNA183851	SRP028334	SAMN02183006	SRS542041	2015-08-27	2014-01-24	Assembled	95	714871	4743082	Salmonella enterica;100.0%	46	3041	2.2	SAL_FA5819AA_AS
ANI_2012_UnitedStates_Washington_NA_SRR1106247_SAL_FA5891AA_AS	SAL_EA0103AA	WAPHL_SAL-A00125	SRR1106247;ILLUMINA;Paired;500;SRX424984;783126864;234	SAL_EA0103AA	Poultry	Poultry	ground turkey	2012	3			North America	United States	Washington						Hadar	I			US Food and Drug Administration			PRJNA183851	SRP028334	SAMN02182959	SRS528646	2015-08-27	2014-01-10	Assembled	166	735678	4737421	Salmonella enterica;100.0%	44	1933	2.2	SAL_FA5891AA_AS
ANI_2011_UnitedStates_Washington_NA_SRR1106212_SAL_FA5895AA_AS	SAL_EA0137AA	WAPHL_SAL-A00153	SRR1106212;ILLUMINA;Paired;500;SRX424949;467625504;236	SAL_EA0137AA	Poultry	Poultry	ground turkey	2011	11			North America	United States	Washington						Hadar	I			Food and Drug Administration - Center for Food Safety and Applied Nutrition (US)			PRJNA183851	SRP028334	SAMN02182987	SRS528611	2015-08-27	2014-01-10	Assembled	98	746793	4797957	Salmonella enterica;92.32%	63	6681	2.2	SAL_FA5895AA_AS
ANI_2011_UnitedStates_Washington_NA_SRR1106183_SAL_BA4308AA_AS	SAL_EA0148AA	WAPHL_SAL-A00154	SRR1106183;ILLUMINA;Paired;500;SRX424921;563060100;239	SAL_EA0148AA	Poultry	Poultry	turkey breast strip	2011	11			North America	United States	Washington						Hadar	I			Food and Drug Administration - Center for Food Safety and Applied Nutrition (US)			PRJNA183851	SRP028334	SAMN02182988	SRS528583	2015-08-27	2014-01-10	Assembled	115.42	665165	4878305	Salmonella enterica;90.47%	96	5659	2.2	SAL_BA4308AA_AS
ENV_2008_UnitedStates_NewYork_NA_SRR1106175_SAL_FA5902AA_AS	SAL_EA0156AA	NY_BAC0800006243	SRR1106175;ILLUMINA;Paired;500;SRX424912;332694976;244	SAL_EA0156AA	Environment	Soil/Dust	WHITE PLASTIC CART	2008	10			North America	United States	New York	Onondaga County					Hadar	I			Food and Drug Administration - Center for Food Safety and Applied Nutrition (US)			PRJNA183850	SRP028607	SAMN01902320	SRS528574	2015-08-27	2014-01-10	Assembled	71	260928	4746089	Salmonella enterica;100.0%	71	12216	2.2	SAL_FA5902AA_AS
ANI_2011_UnitedStates_Minnesota_NA_SRR1068284_SAL_FA5991AA_AS	SAL_EA0317AA	MDH-2013-00130	SRR1068284;ILLUMINA;Paired;500;SRX404424;773530758;231	SAL_EA0317AA	Poultry	Poultry	ground turkey	2011	1			North America	United States	Minnesota						Hadar	I			Food and Drug Administration - Center for Food Safety and Applied Nutrition (US)			PRJNA215333	SRP032981	SAMN02378135	SRS524009	2015-08-27	2014-01-03	Assembled	164	468091	4736726	Salmonella enterica;93.33%	53	2638	2.2	SAL_FA5991AA_AS
ANI_2012_UnitedStates_Minnesota_NA_SRR1067616_SAL_FA6015AA_AS	SAL_EA0376AA	MDH-2013-00172	SRR1067616;ILLUMINA;Paired;500;SRX403797;730193202;201	SAL_EA0376AA	Poultry	Poultry	raw turkey breast	2012	8			North America	United States	Minnesota						Hadar	I			Food and Drug Administration - Center for Food Safety and Applied Nutrition (US)			PRJNA215333	SRP032981	SAMN02378177	SRS523515	2015-08-27	2014-01-02	Assembled	154	666920	4743552	Salmonella enterica;100.0%	58	916	2.2	SAL_FA6015AA_AS
ANI_2010_China_noReg_AS_SRR1055753_SAL_FA6027AA_AS	SAL_EA0395AA	FCC0067	SRR1055753;ILLUMINA;Paired;500;SRX396617;471681888;226	SAL_EA0395AA	Aquatic Animal	Fish	frozen gutted and scaled tilapia	2010	4			Asia	China							Hadar	I			Food and Drug Administration - Center for Food Safety and Applied Nutrition (US)			PRJNA186035	SRP018785	SAMN02344811	SRS517603	2015-08-27	2013-12-19	Assembled	99	546276	4798105	Salmonella enterica;93.48%	51	2769	2.2	SAL_FA6027AA_AS
ANI_2009_UnitedStates_NewMexico_NA_SRR1021815_SAL_FA6514AA_AS	SAL_EA1402AA	AZ_TG68116	SRR1021815;ILLUMINA;Paired;500;SRX371497;446766684;182	SAL_EA1402AA	Poultry	Poultry	ground turkey	2009				North America	United States	New Mexico						Hadar	I			FDA/CFSAN			PRJNA183847	SRP028894	SAMN02261114	SRS497002	2015-08-27	2013-10-30	Assembled	95	304195	4745375	Salmonella enterica;77.62%	124	4215	2.2	SAL_FA6514AA_AS
ANI_2009_UnitedStates_NewMexico_NA_SRR1021814_SAL_CA2348AA_AS	SAL_EA1403AA	AZ_TG68112	SRR1021814;ILLUMINA;Paired;500;SRX371496;279925136;202	SAL_EA1403AA	Poultry	Poultry	ground turkey	2009				North America	United States	New Mexico						Hadar	I			Food and Drug Administration - Center for Food Safety and Applied Nutrition (US)			PRJNA183847	SRP028894	SAMN02261113	SRS497001	2015-08-27	2013-10-30	Assembled	59.65	26738	4692425	Salmonella enterica;98.7%	321	134721	2.2	SAL_CA2348AA_AS
ANI_2008_UnitedStates_NewMexico_NA_SRR1021812_SAL_FA7013AA_AS	SAL_EA1405AA	AZ_TG68104	SRR1021812;ILLUMINA;Paired;500;SRX371494;;	SAL_EA1405AA	Poultry	Poultry	ground turkey	2008				North America	United States	New Mexico						Hadar	I			Food and Drug Administration - Center for Food Safety and Applied Nutrition (US)			PRJNA183847	SRP028894	SAMN02261111	SRS496999	2015-08-27	2013-10-30	Assembled	0	375788	4724864	Salmonella enterica;92.75%	111	4668	2.2	SAL_FA7013AA_AS
ANI_2008_UnitedStates_NewMexico_NA_SRR1021810_SAL_FA6516AA_AS	SAL_EA1407AA	AZ_TG68096	SRR1021810;ILLUMINA;Paired;500;SRX371492;339268464;186	SAL_EA1407AA	Poultry	Poultry	ground turkey	2008				North America	United States	New Mexico						Hadar	I			Food and Drug Administration - Center for Food Safety and Applied Nutrition (US)			PRJNA183847	SRP028894	SAMN02261109	SRS496997	2015-08-27	2013-10-30	Assembled	70	61929	4872191	Salmonella enterica;98.09%	165	52129	2.2	SAL_FA6516AA_AS
ANI_2014_UnitedStates_Minnesota_NA_SRR2407783_SAL_FA8404AA_AS	SAL_EA1896AA	CVM N55383	SRR2407783;ILLUMINA;Paired;;SRX1245969;258383904;258	SAL_EA1896AA	Poultry	Poultry	ground turkey	2014				North America	United States	Minnesota						Hadar				Food and Drug Administration (US)			PRJNA292661	SRP063697	SAMN03988463	SRS1069067	2015-09-14	2015-09-16	Assembled	55	714829	4742458	Salmonella enterica;100.0%	58	3148	2.2	SAL_FA8404AA_AS
ANI_2014_UnitedStates_Maryland_NA_SRR2407776_SAL_FA8166AA_AS	SAL_EA1903AA	CVM N55376	SRR2407776;ILLUMINA;Paired;;SRX1245962;304960020;254	SAL_EA1903AA	Poultry	Poultry	ground turkey	2014				North America	United States	Maryland						Hadar				Food and Drug Administration (US)			PRJNA292661	SRP063697	SAMN03988456	SRS1069075	2015-09-14	2015-09-16	Assembled	65	683023	4752881	Salmonella enterica;97.96%	54	1782	2.2	SAL_FA8166AA_AS
ANI_2014_UnitedStates_Connecticut_NA_SRR2407770_SAL_FA7911AA_AS	SAL_EA1909AA	CVM N55370	SRR2407770;ILLUMINA;Paired;;SRX1245956;206746644;267	SAL_EA1909AA	Poultry	Poultry	ground turkey	2014				North America	United States	Connecticut						Hadar				Food and Drug Administration (US)			PRJNA292661	SRP063697	SAMN03988450	SRS1069081	2015-09-14	2015-09-16	Assembled	44	424738	4776830	Salmonella enterica;80.73%	85	7910	2.2	SAL_FA7911AA_AS
ANI_2014_UnitedStates_Connecticut_NA_SRR2407769_SAL_FA8339AA_AS	SAL_EA1910AA	CVM N55369	SRR2407769;ILLUMINA;Paired;;SRX1245955;243371960;260	SAL_EA1910AA	Poultry	Poultry	ground turkey	2014				North America	United States	Connecticut						Hadar				Food and Drug Administration (US)			PRJNA292661	SRP063697	SAMN03988449	SRS1069082	2015-09-14	2015-09-16	Assembled	51.17	714883	4756324	Salmonella enterica;96.01%	53	2760	2.2	SAL_FA8339AA_AS
ANI_2014_UnitedStates_NewMexico_NA_SRR2407759_SAL_FA8314AA_AS	SAL_EA1920AA	CVM N54743	SRR2407759;ILLUMINA;Paired;;SRX1245945;264721132;262	SAL_EA1920AA	Poultry	Poultry	ground turkey	2014				North America	United States	New Mexico						Hadar				Food and Drug Administration (US)			PRJNA292661	SRP063697	SAMN03988439	SRS1069092	2015-09-14	2015-09-16	Assembled	56	137905	4733484	Salmonella enterica;100.0%	95	11498	2.2	SAL_FA8314AA_AS
ANI_2014_UnitedStates_Pennsylvania_NA_SRR2407709_SAL_HA8746AA_AS	SAL_EA1970AA	CVM N54283	SRR2407709;ILLUMINA;Paired;;SRX1245895;304825800;249	SAL_EA1970AA	Poultry	Poultry	ground turkey	2014				North America	United States	Pennsylvania						Hadar				Food and Drug Administration (US)			PRJNA292661	SRP063697	SAMN03988389	SRS1069142	2015-09-14	2015-09-16	Assembled	62	142753	4975802	Salmonella enterica;95.8%	204	24963	2.2	SAL_HA8746AA_AS
ANI_2014_UnitedStates_Maryland_NA_SRR2407705_SAL_FA8183AA_AS	SAL_EA1974AA	CVM N54279	SRR2407705;ILLUMINA;Paired;;SRX1245891;452167294;271	SAL_EA1974AA	Poultry	Poultry	ground turkey	2014				North America	United States	Maryland						Hadar				Food and Drug Administration (US)			PRJNA292661	SRP063697	SAMN03988385	SRS1069146	2015-09-14	2015-09-16	Assembled	95	668200	4761178	Salmonella enterica;96.29%	59	2315	2.2	SAL_FA8183AA_AS
ANI_2014_UnitedStates_NewMexico_NA_SRR2407687_SAL_FA8031AA_AS	SAL_EA1992AA	CVM N54261	SRR2407687;ILLUMINA;Paired;;SRX1245873;339897942;267	SAL_EA1992AA	Poultry	Poultry	ground turkey	2014				North America	United States	New Mexico						Hadar				Food and Drug Administration (US)			PRJNA292661	SRP063697	SAMN03988367	SRS1069164	2015-09-14	2015-09-16	Assembled	72	326528	4778239	Salmonella enterica;89.82%	69	4595	2.2	SAL_FA8031AA_AS
ANI_2014_UnitedStates_Maryland_NA_SRR2407664_SAL_FA8145AA_AS	SAL_EA2015AA	CVM N53832	SRR2407664;ILLUMINA;Paired;;SRX1245850;393770880;274	SAL_EA2015AA	Poultry	Poultry	ground turkey	2014				North America	United States	Maryland						Hadar				Food and Drug Administration (US)			PRJNA292661	SRP063697	SAMN03988344	SRS1069186	2015-09-14	2015-09-16	Assembled	82	476624	4833090	Salmonella enterica;100.0%	67	3761	2.2	SAL_FA8145AA_AS
ANI_2014_UnitedStates_NewYork_NA_SRR2407640_SAL_FA8207AA_AS	SAL_EA2039AA	CVM N53064	SRR2407640;ILLUMINA;Paired;;SRX1245826;437319198;249	SAL_EA2039AA	Poultry	Poultry	ground turkey	2014				North America	United States	New York						Hadar				Food and Drug Administration (US)			PRJNA292661	SRP063697	SAMN03988320	SRS1069211	2015-09-14	2015-09-16	Assembled	93	476794	4749793	Salmonella enterica;96.23%	58	2343	2.2	SAL_FA8207AA_AS
ANI_2014_UnitedStates_Maryland_NA_SRR2407611_SAL_FA7898AA_AS	SAL_EA2068AA	CVM N53035	SRR2407611;ILLUMINA;Paired;;SRX1245797;494956224;261	SAL_EA2068AA	Poultry	Poultry	ground turkey	2014				North America	United States	Maryland						Hadar				Food and Drug Administration (US)			PRJNA292661	SRP063697	SAMN03988291	SRS1069241	2015-09-14	2015-09-16	Assembled	104	430274	4777460	Salmonella enterica;92.45%	62	2174	2.2	SAL_FA7898AA_AS
ANI_2014_UnitedStates_Pennsylvania_NA_SRR2407575_SAL_FA8350AA_AS	SAL_EA2104AA	CVM N52054	SRR2407575;ILLUMINA;Paired;;SRX1245761;345140160;263	SAL_EA2104AA	Poultry	Poultry	ground turkey	2014				North America	United States	Pennsylvania						Hadar				Food and Drug Administration (US)			PRJNA292661	SRP063697	SAMN03988255	SRS1069276	2015-09-14	2015-09-16	Assembled	72	118831	4820802	Salmonella enterica;78.14%	124	14055	2.2	SAL_FA8350AA_AS
ANI_2014_UnitedStates_NewYork_NA_SRR2407564_SAL_FA7903AA_AS	SAL_EA2115AA	CVM N52043	SRR2407564;ILLUMINA;Paired;;SRX1245750;221884850;275	SAL_EA2115AA	Poultry	Poultry	ground turkey	2014				North America	United States	New York						Typhimurium var. O5 - (Copenhagen)				Food and Drug Administration (US)			PRJNA292661	SRP063697	SAMN03988244	SRS1069287	2015-09-14	2015-09-16	Assembled	46	303874	4840960	Salmonella enterica;100.0%	89	12031	2.2	SAL_FA7903AA_AS
ANI_2008_UnitedStates_NewMexico_NA_SRR2542499_SAL_IA3141AA_AS	SAL_EA2343AA	VA-WGS-00616	SRR2542447;ILLUMINA;Paired;500;SRX1297947;623151044;233,SRR2542499;ILLUMINA;Paired;500;SRX1297954;623151044;233	SAL_EA2343AA	Poultry	Poultry	ground turkey	2008				North America	United States	New Mexico						Hadar	I			Food and Drug Administration (US)			PRJNA219491	SRP033708	SAMN03938918	SRS1095903	2015-10-01	2015-10-01	Assembled	130	335318	4812403	Salmonella enterica;93.1%	67	6445	2.2	SAL_IA3141AA_AS
ANI_2008_UnitedStates_NewMexico_NA_SRR2542493_SAL_IA1907AA_AS	SAL_EA2347AA	VA-WGS-00617	SRR2542493;ILLUMINA;Paired;500;SRX1297948;778310712;244	SAL_EA2347AA	Poultry	Poultry	ground turkey	2008				North America	United States	New Mexico						Hadar	I			Food and Drug Administration (US)			PRJNA219491	SRP033708	SAMN03938919	SRS1095902	2015-10-01	2015-10-01	Assembled	165	619414	4743094	Salmonella enterica;91.48%	56	4315	2.2	SAL_IA1907AA_AS
ANI_2008_UnitedStates_NewMexico_NA_SRR2542488_SAL_HA7199AA_AS	SAL_EA2350AA	VA-WGS-00601	SRR2542488;ILLUMINA;Paired;500;SRX1297942;396574944;237	SAL_EA2350AA	Poultry	Poultry	ground turkey	2008				North America	United States	New Mexico						Hadar	I			Food and Drug Administration (US)			PRJNA219491	SRP033708	SAMN03938903	SRS1095907	2015-10-01	2015-10-01	Assembled	83.72	213734	4737068	Salmonella enterica;100.0%	68	11229	2.2	SAL_HA7199AA_AS
ANI_2008_UnitedStates_NewMexico_NA_SRR2542486_SAL_JA8293AA_AS	SAL_EA2352AA	VA-WGS-00599	SRR2542486;ILLUMINA;Paired;500;SRX1297940;839564308;242	SAL_EA2352AA	Poultry	Poultry	ground turkey	2008				North America	United States	New Mexico						Hadar	I			Food and Drug Administration (US)			PRJNA219491	SRP033708	SAMN03938901	SRS1095895	2015-10-01	2015-10-01	Assembled	179	278830	4705419	Salmonella enterica;93.11%	68	7319	2.2	SAL_JA8293AA_AS
ANI_2008_UnitedStates_NewMexico_NA_SRR2542485_SAL_IA3592AA_AS	SAL_EA2353AA	VA-WGS-00598	SRR2542485;ILLUMINA;Paired;500;SRX1297939;710340252;246	SAL_EA2353AA	Poultry	Poultry	ground turkey	2008				North America	United States	New Mexico						Hadar	I			Food and Drug Administration (US)			PRJNA219491	SRP033708	SAMN03938900	SRS1095896	2015-10-01	2015-10-01	Assembled	151	269669	4707323	Salmonella enterica;91.38%	67	6506	2.2	SAL_IA3592AA_AS
ANI_2008_UnitedStates_Oregon_NA_SRR2542482_SAL_IA3595AA_AS	SAL_EA2356AA	VA-WGS-00642	SRR2542482;ILLUMINA;Paired;500;SRX1297936;672740640;240	SAL_EA2356AA	Poultry	Poultry	ground turkey	2008				North America	United States	Oregon						Hadar	I			Food and Drug Administration (US)			PRJNA219491	SRP033708	SAMN03938944	SRS1095899	2015-10-01	2015-10-01	Assembled	141	536274	4780797	Salmonella enterica;97.78%	52	4379	2.2	SAL_IA3595AA_AS
ANI_2007_UnitedStates_Georgia_NA_SRR2533546_SAL_IA3669AA_AS	SAL_EA2555AA	CVM-N15238	SRR2533546;ILLUMINA;Paired;500;SRX1294011;953300844;206	SAL_EA2555AA	Poultry	Poultry	ground turkey	2007				North America	United States	Georgia						Hadar	I			Food and Drug Administration (US)			PRJNA271470	SRP061987	SAMN03842258	SRS1092923	2015-10-01	2015-10-01	Assembled	199	354241	4802783	Salmonella enterica;90.8%	89	2392	2.2	SAL_IA3669AA_AS
ANI_2007_UnitedStates_NewMexico_NA_SRR2568396_SAL_IA2740AA_AS	SAL_EA2562AA	CVM-N15806	SRR2568396;ILLUMINA;Paired;500;SRX1309673;;,SRR2568396;ILLUMINA;Paired;500;SRX1309673;533170044;242,SRR2533534;ILLUMINA;Paired;500;SRX1293998;533170044;242	SAL_EA2562AA	Poultry	Poultry	ground turkey	2007				North America	United States	New Mexico						Hadar	I			Food and Drug Administration (US)			PRJNA271470	SRP061987	SAMN03842339	SRS1092917	2015-10-01	2015-10-01	Assembled	0	354406	4733957	Salmonella enterica;96.01%	58	4281	2.2	SAL_IA2740AA_AS
ANI_2007_UnitedStates_NewMexico_NA_SRR2568394_SAL_IA2770AA_AS	SAL_EA2564AA	CVM-N15805	SRR2568394;ILLUMINA;Paired;500;SRX1309671;219183304;218,SRR2533532;ILLUMINA;Paired;500;SRX1293996;219183304;218	SAL_EA2564AA	Poultry	Poultry	ground turkey	2007				North America	United States	New Mexico						Hadar	I			Food and Drug Administration (US)			PRJNA271470	SRP061987	SAMN03842338	SRS1092913	2015-10-01	2015-10-01	Assembled	47	232802	4760667	Salmonella enterica;91.47%	90	10590	2.2	SAL_IA2770AA_AS
ANI_2007_UnitedStates_Tennessee_NA_SRR2568393_SAL_IA2658AA_AS	SAL_EA2565AA	CVM-N15812	SRR2533531;ILLUMINA;Paired;500;SRX1293995;544754970;243,SRR2568393;ILLUMINA;Paired;500;SRX1309670;544754970;243	SAL_EA2565AA	Poultry	Poultry	ground turkey	2007				North America	United States	Tennessee						Hadar	I			Food and Drug Administration (US)			PRJNA271470	SRP061987	SAMN03842345	SRS1092914	2015-10-01	2015-10-01	Assembled	115	663355	4770825	Salmonella enterica;100.0%	49	3515	2.2	SAL_IA2658AA_AS
ANI_2007_UnitedStates_NewMexico_NA_SRR2599658_SAL_IA2559AA_AS	SAL_EA2571AA	CVM-N15783	SRR2599658;ILLUMINA;Paired;500;SRX1321846;398308284;242,SRR2599658;ILLUMINA;Paired;500;SRX1321846;;,SRR2533525;ILLUMINA;Paired;500;SRX1293980;398308284;242	SAL_EA2571AA	Poultry	Poultry	ground turkey	2007				North America	United States	New Mexico						Hadar	I			Food and Drug Administration (US)			PRJNA271470	SRP061987	SAMN03842317	SRS1092906	2015-10-01	2015-10-01	Assembled	0	172502	4699875	Salmonella enterica;90.0%	90	14628	2.2	SAL_IA2559AA_AS
ANI_2007_UnitedStates_NewMexico_NA_SRR2599655_SAL_HA7181AA_AS	SAL_EA2574AA	CVM-N15771	SRR2533522;ILLUMINA;Paired;500;SRX1293977;518229568;236,SRR2599655;ILLUMINA;Paired;500;SRX1321843;;,SRR2599655;ILLUMINA;Paired;500;SRX1321843;518229568;236	SAL_EA2574AA	Poultry	Poultry	ground turkey	2007				North America	United States	New Mexico						Hadar	I			Food and Drug Administration (US)			PRJNA271470	SRP061987	SAMN03842308	SRS1092897	2015-10-01	2015-10-01	Assembled	108.08	272894	4794770	Salmonella enterica;92.45%	64	5564	2.2	SAL_HA7181AA_AS
ANI_2007_UnitedStates_NewMexico_NA_SRR2599650_SAL_IA2449AA_AS	SAL_EA2579AA	CVM-N15778	SRR2533517;ILLUMINA;Paired;500;SRX1293972;429992860;242,SRR2599650;ILLUMINA;Paired;500;SRX1321838;429992860;242,SRR2599650;ILLUMINA;Paired;500;SRX1321838;;	SAL_EA2579AA	Poultry	Poultry	ground turkey	2007				North America	United States	New Mexico						Hadar	I			Food and Drug Administration (US)			PRJNA271470	SRP061987	SAMN03842313	SRS1092902	2015-10-01	2015-10-01	Assembled	0	258500	4720357	Salmonella enterica;92.56%	93	8827	2.2	SAL_IA2449AA_AS
ANI_2007_UnitedStates_NewMexico_NA_SRR2599649_SAL_IA2589AA_AS	SAL_EA2580AA	CVM-N15768	SRR2533516;ILLUMINA;Paired;500;SRX1293971;379829412;243,SRR2599649;ILLUMINA;Paired;500;SRX1321837;;,SRR2599649;ILLUMINA;Paired;500;SRX1321837;379829412;243	SAL_EA2580AA	Poultry	Poultry	ground turkey	2007				North America	United States	New Mexico						Hadar	I			Food and Drug Administration (US)			PRJNA271470	SRP061987	SAMN03842305	SRS1092903	2015-10-01	2015-10-01	Assembled	0	354407	4725081	Salmonella enterica;90.75%	65	6244	2.2	SAL_IA2589AA_AS
ANI_2007_UnitedStates_NewMexico_NA_SRR2533515_SAL_HA7319AA_AS	SAL_EA2581AA	CVM-N15776	SRR2599648;ILLUMINA;Paired;500;SRX1321836;;,SRR2533515;ILLUMINA;Paired;500;SRX1293970;509578776;243,SRR2599648;ILLUMINA;Paired;500;SRX1321836;509578776;243	SAL_EA2581AA	Poultry	Poultry	ground turkey	2007				North America	United States	New Mexico						Hadar	I			Food and Drug Administration (US)			PRJNA271470	SRP061987	SAMN03842312	SRS1092895	2015-10-01	2015-10-01	Assembled	107.43	479898	4743301	Salmonella enterica;91.85%	62	4603	2.2	SAL_HA7319AA_AS
ANI_2006_UnitedStates_NewYork_NA_SRR2533322_SAL_HA7042AA_AS	SAL_EA2635AA	WAPHL_SAL-A00847	SRR2533322;ILLUMINA;Paired;500;SRX1293858;558986850;225	SAL_EA2635AA	Poultry	Poultry	ground turkey	2006				North America	United States	New York						Hadar	I			Food and Drug Administration (US)			PRJNA183851	SRP028334	SAMN03291676	SRS1092786	2015-10-01	2015-10-01	Assembled	117.97	310447	4738321	Salmonella enterica;93.85%	67	5599	2.2	SAL_HA7042AA_AS
ANI_2008_UnitedStates_NewMexico_NA_SRR2533378_SAL_HA9024AA_AS	SAL_EA2680AA	VA-WGS-00582	SRR2533378;ILLUMINA;Paired;500;SRX1293763;680385420;242	SAL_EA2680AA	Poultry	Poultry	ground turkey	2008				North America	United States	New Mexico						Hadar	I			Food and Drug Administration (US)			PRJNA219491	SRP033708	SAMN03938884	SRS1092731	2015-10-01	2015-10-01	Assembled	143	48677	4773540	Salmonella enterica;98.2%	174	66232	2.2	SAL_HA9024AA_AS
ANI_2008_UnitedStates_NewMexico_NA_SRR2533379_SAL_HA9029AA_AS	SAL_EA2684AA	VA-WGS-00583	SRR2533379;ILLUMINA;Paired;500;SRX1293759;512156216;242	SAL_EA2684AA	Poultry	Poultry	ground turkey	2008				North America	United States	New Mexico						Hadar	I			Food and Drug Administration (US)			PRJNA219491	SRP033708	SAMN03938885	SRS1092735	2015-10-01	2015-10-01	Assembled	108	298455	4782808	Salmonella enterica;100.0%	60	6782	2.2	SAL_HA9029AA_AS
ANI_2007_UnitedStates_California_NA_SRR2533444_SAL_HA9111AA_AS	SAL_EA2750AA	CVM-N15742	SRR2533444;ILLUMINA;Paired;500;SRX1293622;651431228;238	SAL_EA2750AA	Poultry	Poultry	chicken breast	2007				North America	United States	California						Hadar	I			Food and Drug Administration (US)			PRJNA271470	SRP061987	SAMN03842280	SRS1092641	2015-10-01	2015-10-01	Assembled	139	455789	4692805	Salmonella enterica;97.5%	71	4585	2.2	SAL_HA9111AA_AS
ANI_2007_UnitedStates_Colorado_NA_SRR2532633_SAL_JA8261AA_AS	SAL_EA2751AA	CVM-N15749	SRR2532633;ILLUMINA;Paired;500;SRX1293621;266116820;202	SAL_EA2751AA	Poultry	Poultry	ground turkey	2007				North America	United States	Colorado						Hadar	I			Food and Drug Administration (US)			PRJNA271470	SRP061987	SAMN03842287	SRS1092639	2015-10-01	2015-10-01	Assembled	54	353162	4962826	Salmonella enterica;86.06%	96	3434	2.2	SAL_JA8261AA_AS
ANI_2007_UnitedStates_Georgia_NA_SRR2532632_SAL_JA8324AA_AS	SAL_EA2756AA	CVM-N15759	SRR2532632;ILLUMINA;Paired;500;SRX1293616;619388844;194	SAL_EA2756AA	Poultry	Poultry	ground turkey	2007				North America	United States	Georgia						Hadar	I			Food and Drug Administration (US)			PRJNA271470	SRP061987	SAMN03842296	SRS1092636	2015-10-01	2015-10-01	Assembled	127	714568	4882893	Salmonella enterica;87.18%	92	1570	2.2	SAL_JA8324AA_AS
ANI_2007_UnitedStates_Georgia_NA_SRR2533451_SAL_HA7276AA_AS	SAL_EA2757AA	CVM-N15761	SRR2533451;ILLUMINA;Paired;500;SRX1293615;531069188;221	SAL_EA2757AA	Poultry	Poultry	ground turkey	2007				North America	United States	Georgia						Hadar	I			Food and Drug Administration (US)			PRJNA271470	SRP061987	SAMN03842298	SRS1092633	2015-10-01	2015-10-01	Assembled	108	353590	4940802	Salmonella enterica;87.18%	92	2164	2.2	SAL_HA7276AA_AS
ANI_2007_UnitedStates_Georgia_NA_SRR2533452_SAL_HA9122AA_AS	SAL_EA2760AA	CVM-N15762	SRR2533452;ILLUMINA;Paired;500;SRX1293612;628354176;192	SAL_EA2760AA	Poultry	Poultry	ground turkey	2007				North America	United States	Georgia						Hadar	I			Food and Drug Administration (US)			PRJNA271470	SRP061987	SAMN03842299	SRS1092630	2015-10-01	2015-10-01	Assembled	129	714891	4902826	Salmonella enterica;90.0%	94	2698	2.2	SAL_HA9122AA_AS
ANI_2007_UnitedStates_Georgia_NA_SRR2533454_SAL_HA9125AA_AS	SAL_EA2763AA	CVM-N15763	SRR2533454;ILLUMINA;Paired;500;SRX1293609;735403470;205	SAL_EA2763AA	Poultry	Poultry	ground turkey	2007				North America	United States	Georgia						Hadar	I			Food and Drug Administration (US)			PRJNA271470	SRP061987	SAMN03842300	SRS1092628	2015-10-01	2015-10-01	Assembled	148	353591	4969617	Salmonella enterica;89.75%	94	2261	2.2	SAL_HA9125AA_AS
ANI_2007_UnitedStates_Georgia_NA_SRR2533458_SAL_JA8310AA_AS	SAL_EA2768AA	CVM-N15758	SRR2533458;ILLUMINA;Paired;500;SRX1293604;107930720;211	SAL_EA2768AA	Poultry	Poultry	ground turkey	2007				North America	United States	Georgia						Hadar	I			Food and Drug Administration (US)			PRJNA271470	SRP061987	SAMN03842295	SRS1092622	2015-10-01	2015-10-01	Assembled	23	683558	4898595	Salmonella enterica;88.75%	93	2103	2.2	SAL_JA8310AA_AS
ANI_2008_UnitedStates_California_NA_SRR2584399_SAL_IA1787AA_AS	SAL_EA2954AA	CVM-N16407	SRR2584399;ILLUMINA;Paired;500;SRX1317094;;,SRR2584399;ILLUMINA;Paired;500;SRX1317094;372614256;216	SAL_EA2954AA	Poultry	Poultry	ground turkey	2008				North America	United States	California						Hadar	I			Food and Drug Administration (US)			PRJNA271470	SRP061987	SAMN03842379	SRS1108040	2015-10-12	2015-10-09	Assembled	0	457529	4797500	Salmonella enterica;94.01%	78	5794	2.2	SAL_IA1787AA_AS
ANI_2008_UnitedStates_NewMexico_NA_SRR2584316_SAL_IA2674AA_AS	SAL_EA2973AA	VA-WGS-00561	SRR2584316;ILLUMINA;Paired;500;SRX1317032;539298900;245,SRR2584316;ILLUMINA;Paired;500;SRX1317032;;	SAL_EA2973AA	Poultry	Poultry	ground turkey	2008				North America	United States	New Mexico						Hadar	I			Food and Drug Administration (US)			PRJNA219491	SRP033708	SAMN03938863	SRS1107979	2015-10-12	2015-10-09	Assembled	0	705759	4735162	Salmonella enterica;93.47%	56	4890	2.2	SAL_IA2674AA_AS
ANI_2008_UnitedStates_NewMexico_NA_SRR2583945_SAL_IA3837AA_AS	SAL_EA2991AA	VA-WGS-00573	SRR2583945;ILLUMINA;Paired;500;SRX1316873;;,SRR2583945;ILLUMINA;Paired;500;SRX1316873;516863790;239	SAL_EA2991AA	Poultry	Poultry	ground turkey	2008				North America	United States	New Mexico						Hadar	I			Food and Drug Administration (US)			PRJNA219491	SRP033708	SAMN03938875	SRS1107885	2015-10-12	2015-10-09	Assembled	110	532844	4707258	Salmonella enterica;88.45%	61	5002	2.2	SAL_IA3837AA_AS
ANI_2007_UnitedStates_NewMexico_NA_SRR2568400_SAL_IA1839AA_AS	SAL_EA3002AA	CVM-N15808	SRR2568400;ILLUMINA;Paired;500;SRX1309677;621185378;239,SRR2568400;ILLUMINA;Paired;500;SRX1309677;;	SAL_EA3002AA	Poultry	Poultry	ground turkey	2007				North America	United States	New Mexico						Hadar	I			Food and Drug Administration (US)			PRJNA271470	SRP061987	SAMN03842341	SRS1102839	2015-10-12	2015-10-09	Assembled	0	735804	4743810	Salmonella enterica;97.78%	48	2606	2.2	SAL_IA1839AA_AS
ANI_2007_UnitedStates_NewMexico_NA_SRR2568398_SAL_IA1918AA_AS	SAL_EA3003AA	CVM-N15807	SRR2568398;ILLUMINA;Paired;500;SRX1309675;371570814;243,SRR2568398;ILLUMINA;Paired;500;SRX1309675;;	SAL_EA3003AA	Poultry	Poultry	ground turkey	2007				North America	United States	New Mexico						Hadar	I			Food and Drug Administration (US)			PRJNA271470	SRP061987	SAMN03842340	SRS1102842	2015-10-12	2015-10-09	Assembled	0	354407	4733085	Salmonella enterica;94.0%	56	6641	2.2	SAL_IA1918AA_AS
ANI_2007_UnitedStates_Colorado_NA_SRR2648768_SAL_IA3864AA_AS	SAL_EA3037AA	NY-N14746	SRR2648768;ILLUMINA;Paired;500;SRX1335484;252645080;236	SAL_EA3037AA	Poultry	Poultry	ground turkey	2007				North America	United States	Colorado						Hadar				Food and Drug Administration - Center for Food Safety and Applied Nutrition (US)			PRJNA183850	SRP028607	SAMN03276120	SRS1114316	2015-10-16	2000-01-01	Assembled	53	746852	4786509	Salmonella enterica;95.23%	49	7737	2.2	SAL_IA3864AA_AS
ANI_2008_UnitedStates_NewMexico_NA_SRR2648197_SAL_IA3873AA_AS	SAL_EA3058AA	VA-WGS-00578	SRR2648197;ILLUMINA;Paired;500;SRX1335278;614380336;241	SAL_EA3058AA	Poultry	Poultry	ground turkey	2008				North America	United States	New Mexico						Hadar	I			Food and Drug Administration - Center for Food Safety and Applied Nutrition (US)			PRJNA219491	SRP033708	SAMN03938880	SRS1114214	2015-10-16	2000-01-01	Assembled	130	354407	4739753	Salmonella enterica;87.98%	116	6804	2.2	SAL_IA3873AA_AS
ANI_2008_UnitedStates_NewMexico_NA_SRR2648195_SAL_IA3874AA_AS	SAL_EA3060AA	VA-WGS-00590	SRR2648195;ILLUMINA;Paired;500;SRX1335276;550294176;244	SAL_EA3060AA	Poultry	Poultry	ground turkey	2008				North America	United States	New Mexico						Hadar	I			Food and Drug Administration - Center for Food Safety and Applied Nutrition (US)			PRJNA219491	SRP033708	SAMN03938892	SRS1114216	2015-10-16	2000-01-01	Assembled	115	538907	4789432	Salmonella enterica;93.99%	59	5391	2.2	SAL_IA3874AA_AS
ANI_2008_UnitedStates_NewMexico_NA_SRR2648194_SAL_IA3875AA_AS	SAL_EA3061AA	VA-WGS-00589	SRR2648194;ILLUMINA;Paired;500;SRX1335275;531586804;238	SAL_EA3061AA	Poultry	Poultry	ground turkey	2008				North America	United States	New Mexico						Hadar	I			Food and Drug Administration - Center for Food Safety and Applied Nutrition (US)			PRJNA219491	SRP033708	SAMN03938891	SRS1114217	2015-10-16	2000-01-01	Assembled	112	346123	4782865	Salmonella enterica;97.96%	57	6672	2.2	SAL_IA3875AA_AS
ANI_2008_UnitedStates_NewMexico_NA_SRR2636955_SAL_IA2615AA_AS	SAL_EA3063AA	VA-WGS-00560	SRR2636955;ILLUMINA;Paired;500;SRX1331411;558353760;240	SAL_EA3063AA	Poultry	Poultry	ground turkey	2008				North America	United States	New Mexico						Hadar	I			Food and Drug Administration (US)			PRJNA219491	SRP033708	SAMN03938862	SRS1112184	2015-10-16	2015-10-14	Assembled	115	234811	4892790	Salmonella enterica;91.99%	84	6289	2.2	SAL_IA2615AA_AS
ANI_2008_UnitedStates_Minnesota_NA_SRR2724065_SAL_IA3137AA_AS	SAL_EA3103AA	VA-WGS-00552	SRR2724065;ILLUMINA;Paired;500;SRX1354029;481017108;242	SAL_EA3103AA	Poultry	Poultry	ground turkey	2008				North America	United States	Minnesota						Hadar	I			Food and Drug Administration - Center for Food Safety and Applied Nutrition (US)			PRJNA219491	SRP033708	SAMN03938854	SRS1120676	2015-10-20	2015-01-01	Assembled	103	466989	4690824	Salmonella enterica;92.15%	63	5428	2.2	SAL_IA3137AA_AS
ANI_2008_UnitedStates_Minnesota_NA_SRR2724062_SAL_IA3135AA_AS	SAL_EA3106AA	VA-WGS-00549	SRR2724062;ILLUMINA;Paired;500;SRX1354026;777218080;244	SAL_EA3106AA	Poultry	Poultry	ground turkey	2008				North America	United States	Minnesota						Hadar	I			FDA Center for Food Safety and Applied Nutrition			PRJNA219491	SRP033708	SAMN03938851	SRS1120679	2015-10-20	2015-01-01	Assembled	166	735807	4688081	Salmonella enterica;91.12%	52	3160	2.2	SAL_IA3135AA_AS
ANI_2008_UnitedStates_NewYork_NA_SRR2670692_SAL_IA3373AA_AS	SAL_EA3176AA	CVM-N16421	SRR2670692;ILLUMINA;Paired;500;SRX1341684;602657776;161	SAL_EA3176AA	Poultry	Poultry	ground turkey	2008				North America	United States	New York						Hadar	I			Food and Drug Administration - Center for Food Safety and Applied Nutrition (US)			PRJNA271470	SRP061987	SAMN03842393	SRS1117262	2015-10-20	2015-01-01	Assembled	123	529889	4900911	Salmonella enterica;83.08%	72	1684	2.2	SAL_IA3373AA_AS
ANI_2008_UnitedStates_NewYork_NA_SRR2670661_SAL_IA3932AA_AS	SAL_EA3178AA	CVM-N16420	SRR2670661;ILLUMINA;Paired;500;SRX1341676;516947904;166	SAL_EA3178AA	Poultry	Poultry	ground turkey	2008				North America	United States	New York						Hadar				Food and Drug Administration - Center for Food Safety and Applied Nutrition (US)			PRJNA271470	SRP061987	SAMN03842392	SRS1117265	2015-10-20	2015-01-01	Assembled	106	669585	4903415	Salmonella enterica;92.45%	61	1657	2.2	SAL_IA3932AA_AS
ANI_2013_UnitedStates_Maryland_NA_SRR2567172_SAL_IA4712AA_AS	SAL_EA3581AA	CVM N51279	SRR2567172;ILLUMINA;Paired;;SRX1308880;407119986;273	SAL_EA3581AA	Poultry	Poultry	ground turkey	2013				North America	United States	Maryland						Hadar	I			Food and Drug Administration (US)			PRJNA292661	SRP063697	SAMN03894370	SRS1101951	2015-10-23	2015-10-06	Assembled	84	735678	4898709	Salmonella enterica;98.41%	77	5091	2.2	SAL_IA4712AA_AS
ANI_2013_UnitedStates_Georgia_NA_SRR2567158_SAL_IA4725AA_AS	SAL_EA3595AA	CVM N51265	SRR2567158;ILLUMINA;Paired;;SRX1308866;492075408;264	SAL_EA3595AA	Poultry	Poultry	ground turkey	2013				North America	United States	Georgia						Hadar				Food and Drug Administration (US)			PRJNA292661	SRP063697	SAMN03894356	SRS1101970	2015-10-23	2015-10-06	Assembled	104	668713	4741952	Salmonella enterica;100.0%	56	2308	2.2	SAL_IA4725AA_AS
ANI_2013_UnitedStates_Georgia_NA_SRR2567157_SAL_IA4727AA_AS	SAL_EA3596AA	CVM N51264	SRR2567157;ILLUMINA;Paired;;SRX1308865;489012410;269	SAL_EA3596AA	Poultry	Poultry	ground turkey	2013				North America	United States	Georgia						Hadar	I			Food and Drug Administration (US)			PRJNA292661	SRP063697	SAMN03894355	SRS1101971	2015-10-23	2015-10-06	Assembled	104	714883	4741168	Salmonella enterica;100.0%	51	2426	2.2	SAL_IA4727AA_AS
ANI_2013_UnitedStates_Georgia_NA_SRR2567156_SAL_IA4726AA_AS	SAL_EA3597AA	CVM N51263	SRR2567156;ILLUMINA;Paired;;SRX1308864;440365680;270	SAL_EA3597AA	Poultry	Poultry	ground turkey	2013				North America	United States	Georgia						Hadar				Food and Drug Administration (US)			PRJNA292661	SRP063697	SAMN03894354	SRS1101972	2015-10-23	2015-10-06	Assembled	93	631148	4741144	Salmonella enterica;100.0%	52	1624	2.2	SAL_IA4726AA_AS
ANI_2013_UnitedStates_Georgia_NA_SRR2567155_SAL_IA4728AA_AS	SAL_EA3598AA	CVM N51262	SRR2567155;ILLUMINA;Paired;;SRX1308863;400822560;270	SAL_EA3598AA	Poultry	Poultry	ground turkey	2013				North America	United States	Georgia						Hadar	I			Food and Drug Administration (US)			PRJNA292661	SRP063697	SAMN03894353	SRS1101973	2015-10-23	2015-10-06	Assembled	85	476574	4741728	Salmonella enterica;100.0%	55	2432	2.2	SAL_IA4728AA_AS
ANI_2013_UnitedStates_Georgia_NA_SRR2567153_SAL_IA4729AA_AS	SAL_EA3600AA	CVM N51260	SRR2567153;ILLUMINA;Paired;;SRX1308861;407509920;270	SAL_EA3600AA	Poultry	Poultry	ground turkey	2013				North America	United States	Georgia						Hadar				Food and Drug Administration (US)			PRJNA292661	SRP063697	SAMN03894351	SRS1101975	2015-10-23	2015-10-06	Assembled	86	683551	4740426	Salmonella enterica;100.0%	53	2573	2.2	SAL_IA4729AA_AS
ANI_2013_UnitedStates_NewMexico_NA_SRR2567118_SAL_IA4767AA_AS	SAL_EA3635AA	CVM N50436	SRR2567118;ILLUMINA;Paired;;SRX1308826;430955168;272	SAL_EA3635AA	Poultry	Poultry	ground turkey	2013				North America	United States	New Mexico						Hadar				Food and Drug Administration (US)			PRJNA292661	SRP063697	SAMN03894316	SRS1102011	2015-10-23	2015-10-06	Assembled	91	683558	4775576	Salmonella enterica;95.99%	57	2189	2.2	SAL_IA4767AA_AS
ANI_2013_UnitedStates_Tennessee_NA_SRR2567100_SAL_IA4785AA_AS	SAL_EA3653AA	CVM N48712	SRR2567100;ILLUMINA;Paired;;SRX1308808;462478136;263	SAL_EA3653AA	Poultry	Poultry	ground turkey	2013				North America	United States	Tennessee						Hadar				Food and Drug Administration (US)			PRJNA292661	SRP063697	SAMN03894298	SRS1102029	2015-10-23	2015-10-06	Assembled	99	336042	4704599	Salmonella enterica;98.41%	71	5421	2.2	SAL_IA4785AA_AS
ANI_2013_UnitedStates_Pennsylvania_NA_SRR2567040_SAL_IA4845AA_AS	SAL_EA3713AA	CVM N46859	SRR2567040;ILLUMINA;Paired;;SRX1308748;347421452;238	SAL_EA3713AA	Poultry	Poultry	ground turkey	2013				North America	United States	Pennsylvania						Hadar	I			Food and Drug Administration (US)			PRJNA292661	SRP063697	SAMN03894238	SRS1102099	2015-10-23	2015-10-06	Assembled	73	776373	4783668	Salmonella enterica;100.0%	49	3821	2.2	SAL_IA4845AA_AS
ANI_2013_UnitedStates_Pennsylvania_NA_SRR2567035_SAL_IA4846AA_AS	SAL_EA3718AA	CVM N46854	SRR2567035;ILLUMINA;Paired;;SRX1308743;381891372;237	SAL_EA3718AA	Poultry	Poultry	ground turkey	2013				North America	United States	Pennsylvania						Hadar	I			Food and Drug Administration (US)			PRJNA292661	SRP063697	SAMN03894233	SRS1102107	2015-10-23	2015-10-06	Assembled	81	683558	4721559	Salmonella enterica;100.0%	48	3456	2.2	SAL_IA4846AA_AS
ANI_2013_UnitedStates_NewYork_NA_SRR2567023_SAL_IA4858AA_AS	SAL_EA3730AA	CVM N46842	SRR2567023;ILLUMINA;Paired;;SRX1308731;413487872;272	SAL_EA3730AA	Poultry	Poultry	ground turkey	2013				North America	United States	New York						Hadar				Food and Drug Administration (US)			PRJNA292661	SRP063697	SAMN03894221	SRS1102116	2015-10-23	2015-10-06	Assembled	87	394592	4758879	Salmonella enterica;96.29%	58	3864	2.2	SAL_IA4858AA_AS
ANI_2013_UnitedStates_Maryland_NA_SRR2566976_SAL_IA4381AA_AS	SAL_EA3777AA	CVM N45940	SRR2566976;ILLUMINA;Paired;;SRX1308684;368555616;264	SAL_EA3777AA	Poultry	Poultry	ground turkey	2013				North America	United States	Maryland						Hadar	I			Food and Drug Administration (US)			PRJNA292661	SRP063697	SAMN03894174	SRS1102164	2015-10-23	2015-10-06	Assembled	77.41	372406	4761349	Salmonella enterica;94.73%	64	5554	2.2	SAL_IA4381AA_AS
ANI_2013_UnitedStates_Pennsylvania_NA_SRR2566958_SAL_IA4399AA_AS	SAL_EA3795AA	CVM N45411	SRR2566958;ILLUMINA;Paired;;SRX1308666;405472080;260	SAL_EA3795AA	Poultry	Poultry	ground turkey	2013				North America	United States	Pennsylvania						Hadar	I			Food and Drug Administration (US)			PRJNA292661	SRP063697	SAMN03894156	SRS1102182	2015-10-23	2015-10-06	Assembled	85.4	735216	4747774	Salmonella enterica;98.21%	62	2200	2.2	SAL_IA4399AA_AS
ANI_2013_UnitedStates_California_NA_SRR2566913_SAL_IA4351AA_AS	SAL_EA3844AA	CVM N44694	SRR2566913;ILLUMINA;Paired;;SRX1308621;507826660;230	SAL_EA3844AA	Poultry	Poultry	Chicken Wings	2013				North America	United States	California						Hadar				Food and Drug Administration (US)			PRJNA292661	SRP063697	SAMN03894111	SRS1102228	2015-10-23	2015-10-06	Assembled	108	714648	4726287	Salmonella enterica;93.98%	67	2854	2.2	SAL_IA4351AA_AS
ANI_2013_UnitedStates_Washington_NA_SRR2566910_SAL_IA4255AA_AS	SAL_EA3847AA	CVM N43836	SRR2566910;ILLUMINA;Paired;;SRX1308618;607266768;227	SAL_EA3847AA	Poultry	Poultry	ground turkey	2013				North America	United States	Washington						Hadar	I			Food and Drug Administration (US)			PRJNA292661	SRP063697	SAMN03894108	SRS1102231	2015-10-23	2015-10-06	Assembled	129	509890	4731130	Salmonella enterica;100.0%	56	1870	2.2	SAL_IA4255AA_AS
ANI_2008_UnitedStates_NewMexico_NA_SRR2510833_SAL_IA5068AA_AS	SAL_EA4067AA	VA-WGS-00610	SRR2510833;ILLUMINA;Paired;500;SRX1284161;471453384;244	SAL_EA4067AA	Poultry	Poultry	ground turkey	2008				North America	United States	New Mexico						Hadar	I			Food and Drug Administration (US)			PRJNA219491	SRP033708	SAMN03938912	SRS1087618	2015-10-29	2015-09-29	Assembled	99.52	187502	4737188	Salmonella enterica;89.71%	79	9772	2.2	SAL_IA5068AA_AS
ANI_2008_UnitedStates_NewMexico_NA_SRR2510827_SAL_IA5071AA_AS	SAL_EA4070AA	VA-WGS-00594	SRR2510827;ILLUMINA;Paired;500;SRX1284151;769472880;242	SAL_EA4070AA	Poultry	Poultry	ground turkey	2008				North America	United States	New Mexico						Hadar	I			Food and Drug Administration (US)			PRJNA219491	SRP033708	SAMN03938896	SRS1087612	2015-10-29	2015-09-29	Assembled	162	346123	4754567	Salmonella enterica;89.82%	72	6181	2.2	SAL_IA5071AA_AS
ANI_2008_UnitedStates_NewMexico_NA_SRR2510826_SAL_IA5072AA_AS	SAL_EA4071AA	VA-WGS-00593	SRR2510826;ILLUMINA;Paired;500;SRX1284138;504130528;242	SAL_EA4071AA	Poultry	Poultry	ground turkey	2008				North America	United States	New Mexico						Hadar	I			Food and Drug Administration (US)			PRJNA219491	SRP033708	SAMN03938895	SRS1087614	2015-10-29	2015-09-29	Assembled	108	203400	4705756	Salmonella enterica;93.06%	82	9934	2.2	SAL_IA5072AA_AS
ANI_2008_UnitedStates_NewMexico_NA_SRR2875425_SAL_IA5284AA_AS	SAL_EA4241AA	VA-WGS-00571	SRR2875425;ILLUMINA;Paired;500;SRX1403036;535442880;240	SAL_EA4241AA	Poultry	Poultry	ground turkey	2008				North America	United States	New Mexico						Hadar				Food and Drug Administration - Center for Food Safety and Applied Nutrition (US)			PRJNA219491	SRP033708	SAMN03938873	SRS1141918	2015-10-30	2015-01-01	Assembled	114	476311	4701720	Salmonella enterica;92.16%	57	4258	2.2	SAL_IA5284AA_AS
ANI_2008_UnitedStates_NewMexico_NA_SRR2875423_SAL_IA5286AA_AS	SAL_EA4243AA	VA-WGS-00569	SRR2875423;ILLUMINA;Paired;500;SRX1403034;848358720;244	SAL_EA4243AA	Poultry	Poultry	ground turkey	2008				North America	United States	New Mexico						Hadar				Food and Drug Administration - Center for Food Safety and Applied Nutrition (US)			PRJNA219491	SRP033708	SAMN03938871	SRS1141920	2015-10-30	2015-01-01	Assembled	181	506772	4707842	Salmonella enterica;87.74%	61	3885	2.2	SAL_IA5286AA_AS
ANI_2002_Thailand_noReg_AS_SRR2878480_SAL_IA5623AA_AS	SAL_EA4274AA	FDA203857	SRR2878480;ILLUMINA;Paired;500;SRX1404231;400115586;251	SAL_EA4274AA	Aquatic Animal	Fish	frozen yellow tuna	2002	11			Asia	Thailand							Hadar				Food and Drug Administration - Center for Food Safety and Applied Nutrition (US)			PRJNA186035	SRP018785	SAMN02843723	SRS1142473	2015-10-30	2015-01-01	Assembled	83	160219	4867052	Salmonella enterica;89.62%	88	27962	2.2	SAL_IA5623AA_AS
ANI_2008_UnitedStates_NewMexico_NA_SRR2910994_SAL_JA7484AA_AS	SAL_EA4839AA	VA-WGS-00608	SRR2910994;ILLUMINA;Paired;500;SRX1422925;514792080;228	SAL_EA4839AA	Poultry	Poultry	ground turkey	2008				North America	United States	New Mexico						Hadar	I			Food and Drug Administration - Center for Food Safety and Applied Nutrition (US)			PRJNA219491	SRP033708	SAMN03938910	SRS1155357	2015-11-07	2015-01-01	Assembled	109.46	187455	4703230	Salmonella enterica;94.52%	82	9494	2.2	SAL_JA7484AA_AS
ANI_2008_UnitedStates_NewMexico_NA_SRR2910993_SAL_JA7485AA_AS	SAL_EA4840AA	VA-WGS-00607	SRR2910993;ILLUMINA;Paired;500;SRX1422923;683009210;233	SAL_EA4840AA	Poultry	Poultry	ground turkey	2008				North America	United States	New Mexico						Hadar	I			Food and Drug Administration - Center for Food Safety and Applied Nutrition (US)			PRJNA219491	SRP033708	SAMN03938909	SRS1155353	2015-11-07	2015-01-01	Assembled	146	354407	4705069	Salmonella enterica;92.44%	63	4131	2.2	SAL_JA7485AA_AS
ANI_2004_UnitedStates_California_NA_SRR2912644_SAL_JA8434AA_AS	SAL_EA4926AA	NY-N13	SRR2912644;ILLUMINA;Paired;500;SRX1426386;332231564;218	SAL_EA4926AA	Poultry	Poultry	chicken breast	2004				North America	United States	California						Hadar				Food and Drug Administration - Center for Food Safety and Applied Nutrition (US)			PRJNA183850	SRP028607	SAMN02777802	SRS1158601	2015-11-11	2015-01-01	Assembled	71	372768	4697790	Salmonella enterica;92.59%	57	4660	2.2	SAL_JA8434AA_AS
ANI_2004_UnitedStates_California_NA_SRR2912641_SAL_JA8437AA_AS	SAL_EA4929AA	NY-N2	SRR2912641;ILLUMINA;Paired;500;SRX1426383;508983944;238	SAL_EA4929AA	Poultry	Poultry	chicken breast	2004				North America	United States	California						Hadar				Food and Drug Administration - Center for Food Safety and Applied Nutrition (US)			PRJNA183850	SRP028607	SAMN02777792	SRS1158604	2015-11-11	2015-01-01	Assembled	109	393566	4691874	Salmonella enterica;91.83%	54	4569	2.2	SAL_JA8437AA_AS
ANI_2008_UnitedStates_Georgia_NA_SRR2918196_SAL_JA8685AA_AS	SAL_EA5162AA	VA-WGS-00504	SRR2918196;ILLUMINA;Paired;500;SRX1433856;468270288;237	SAL_EA5162AA	Poultry	Poultry	ground turkey	2008				North America	United States	Georgia						Hadar				Food and Drug Administration - Center for Food Safety and Applied Nutrition (US)			PRJNA219491	SRP033708	SAMN03938806	SRS1164844	2015-11-17	2015-01-01	Assembled	97	187509	4829938	Salmonella enterica;94.2%	73	5690	2.2	SAL_JA8685AA_AS
ANI_2008_UnitedStates_Georgia_NA_SRR2918187_SAL_JA8690AA_AS	SAL_EA5167AA	VA-WGS-00507	SRR2918187;ILLUMINA;Paired;500;SRX1433848;719800002;241	SAL_EA5167AA	Poultry	Poultry	ground turkey	2008				North America	United States	Georgia						Hadar				Food and Drug Administration - Center for Food Safety and Applied Nutrition (US)			PRJNA219491	SRP033708	SAMN03938809	SRS1164839	2015-11-17	2015-01-01	Assembled	147	260933	4916930	Salmonella enterica;94.28%	78	5080	2.2	SAL_JA8690AA_AS
ANI_2008_UnitedStates_NewMexico_NA_SRR2962395_SAL_JA9019AA_AS	SAL_EA5575AA	VA-WGS-00562	SRR2962395;ILLUMINA;Paired;500;SRX1453374;636322060;242	SAL_EA5575AA	Poultry	Poultry	ground turkey	2008				North America	United States	New Mexico						Hadar	I			FDA Center for Food Safety and Applied Nutrition			PRJNA219491	SRP033708	SAMN03938864	SRS1181054	2015-12-01	2015-01-01	Assembled	133	509602	4776523	Salmonella enterica;91.06%	66	5282	3.32	SAL_JA9019AA_AS
ANI_2008_UnitedStates_NewMexico_NA_SRR2962393_SAL_JA9115AA_AS	SAL_EA5576AA	VA-WGS-00563	SRR2962393;ILLUMINA;Paired;500;SRX1453372;490739816;238	SAL_EA5576AA	Poultry	Poultry	ground turkey	2008				North America	United States	New Mexico						Hadar	I			FDA Center for Food Safety and Applied Nutrition			PRJNA219491	SRP033708	SAMN03938865	SRS1181052	2015-12-01	2015-01-01	Assembled	102	354407	4777472	Salmonella enterica;89.66%	70	6570	3.32	SAL_JA9115AA_AS
ANI_2008_UnitedStates_Georgia_NA_SRR2962367_SAL_JA8928AA_AS	SAL_EA5579AA	VA-WGS-00512	SRR2962367;ILLUMINA;Paired;500;SRX1453332;454148170;245	SAL_EA5579AA	Poultry	Poultry	ground turkey	2008				North America	United States	Georgia						Hadar	I			Food and Drug Administration - Center for Food Safety and Applied Nutrition (US)			PRJNA219491	SRP033708	SAMN03938814	SRS1181016	2015-12-01	2015-01-01	Assembled	93	305333	4841321	Salmonella enterica;89.23%	75	8888	3.32	SAL_JA8928AA_AS
ANI_2008_UnitedStates_Georgia_NA_SRR2982345_SAL_JA9315AA_AS	SAL_EA5808AA	VA-WGS-00493	SRR2982345;ILLUMINA;Paired;500;SRX1471672;609063972;229	SAL_EA5808AA	Poultry	Poultry	ground turkey	2008				North America	United States	Georgia						Hadar	I			FDA Center for Food Safety and Applied Nutrition			PRJNA219491	SRP033708	SAMN03938795	SRS1197465	2015-12-12	2015-01-01	Assembled	124	714578	4907530	Salmonella enterica;95.09%	66	3674	2.3	SAL_JA9315AA_AS
ANI_2008_UnitedStates_Connecticut_NA_SRR2982342_SAL_JA9318AA_AS	SAL_EA5811AA	VA-WGS-00490	SRR2982342;ILLUMINA;Paired;500;SRX1471669;471554136;243	SAL_EA5811AA	Poultry	Poultry	ground turkey	2008				North America	United States	Connecticut						Hadar				FDA Center for Food Safety and Applied Nutrition			PRJNA219491	SRP033708	SAMN03938792	SRS1197468	2015-12-12	2015-01-01	Assembled	99	261385	4750940	Salmonella enterica;98.21%	63	7841	2.3	SAL_JA9318AA_AS
ANI_2015_UnitedStates_Tennessee_NA_SRR3001177_SAL_JA9894AA_AS	SAL_EA6335AA	FSIS1505156	SRR3001177;ILLUMINA;Paired;500;SRX1482744;405277884;242	SAL_EA6335AA	Livestock	Swine	animal-swine-sow	2015				North America	United States	Tennessee						Hadar	I			USDA FSIS			PRJNA292666	SRP062916	SAMN04338160	SRS1207191	2015-12-16	2015-12-15	Assembled	84	452699	4798762	Salmonella enterica;97.88%	56	6165	3.32	SAL_JA9894AA_AS
ANI_2015_UnitedStates_Ohio_NA_SRR3001171_SAL_JA9900AA_AS	SAL_EA6341AA	FSIS1505154	SRR3001171;ILLUMINA;Paired;500;SRX1482738;370687884;241	SAL_EA6341AA	Livestock	Swine	animal-swine-sow	2015				North America	United States	Ohio						Hadar				Department of Agriculture - Food Safety and Inspection Service (US)			PRJNA292666	SRP062916	SAMN04338158	SRS1207184	2015-12-16	2015-12-15	Assembled	77	572766	4780836	Salmonella enterica;95.12%	45	7062	3.32	SAL_JA9900AA_AS
ANI_2015_UnitedStates_Mississippi_NA_SRR3000046_SAL_JA9922AA_AS	SAL_EA6363AA	FSIS1504580	SRR3000046;ILLUMINA;Paired;500;SRX1482333;297410130;243	SAL_EA6363AA	Poultry	Poultry	animal-chicken-young chicken	2015				North America	United States	Mississippi						Hadar	I			USDA FSIS			PRJNA292666	SRP062916	SAMN04337208	SRS1207010	2015-12-16	2015-12-15	Assembled	63	567640	4710562	Salmonella enterica;97.44%	43	4832	3.32	SAL_JA9922AA_AS
ANI_2015_Taiwan_noReg_AS_SRR3027568_SAL_KA0229AA_AS	SAL_EA6711AA	FDA933438-C1-D	SRR3027568;ILLUMINA;Paired;500;SRX1488602;532840510;205	SAL_EA6711AA	Aquatic Animal	Fish	Tilapia	2015				Asia	Taiwan							Hadar (Predicted)				CFSAN			PRJNA186035	SRP018785	SAMN04321440	SRS1210856	2015-12-22	2015-01-01	Assembled	111	452457	4792276	Salmonella enterica;100.0%	55	5362	3.32	SAL_KA0229AA_AS
ANI_2008_UnitedStates_Connecticut_NA_SRR2993938_SAL_KA0268AA_AS	SAL_EA6747AA	VA-WGS-00489	SRR2993938;ILLUMINA;Paired;500;SRX1480695;649461468;239	SAL_EA6747AA	Poultry	Poultry	ground turkey	2008				North America	United States	Connecticut						Hadar	I			FDA Center for Food Safety and Applied Nutrition			PRJNA219491	SRP033708	SAMN03938791	SRS1206042	2015-12-22	2015-01-01	Assembled	136	260713	4752854	Salmonella enterica;98.37%	70	7891	3.32	SAL_KA0268AA_AS
ANI_2008_UnitedStates_Connecticut_NA_SRR2993934_SAL_KA0272AA_AS	SAL_EA6751AA	VA-WGS-00485	SRR2993934;ILLUMINA;Paired;500;SRX1480691;514302696;243	SAL_EA6751AA	Poultry	Poultry	ground turkey	2008				North America	United States	Connecticut						Hadar	I			FDA Center for Food Safety and Applied Nutrition			PRJNA219491	SRP033708	SAMN03938787	SRS1206040	2015-12-22	2015-01-01	Assembled	107	264026	4800322	Salmonella enterica;96.59%	93	8085	3.32	SAL_KA0272AA_AS
ANI_2008_UnitedStates_California_NA_SRR2993806_SAL_KA0277AA_AS	SAL_EA6756AA	VA-WGS-00480	SRR2993806;ILLUMINA;Paired;500;SRX1480610;610160892;242	SAL_EA6756AA	Poultry	Poultry	ground turkey	2008				North America	United States	California						Hadar	I			FDA Center for Food Safety and Applied Nutrition			PRJNA219491	SRP033708	SAMN03938782	SRS1205970	2015-12-22	2015-01-01	Assembled	128	346123	4739965	Salmonella enterica;94.45%	85	7677	3.32	SAL_KA0277AA_AS
ANI_2008_UnitedStates_California_NA_SRR2993805_SAL_KA0278AA_AS	SAL_EA6757AA	VA-WGS-00479	SRR2993805;ILLUMINA;Paired;500;SRX1480607;630673938;243	SAL_EA6757AA	Poultry	Poultry	ground turkey	2008				North America	United States	California						Hadar	I			FDA Center for Food Safety and Applied Nutrition			PRJNA219491	SRP033708	SAMN03938781	SRS1205969	2015-12-22	2015-01-01	Assembled	133	532961	4716875	Salmonella enterica;97.72%	71	4335	3.32	SAL_KA0278AA_AS
ANI_2008_UnitedStates_Maryland_NA_SRR3055298_SAL_KA1650AA_AS	SAL_EA8126AA	NY-N19897	SRR3055298;ILLUMINA;Paired;500;SRX1502239;473784920;245	SAL_EA8126AA	Poultry	Poultry	ground turkey	2008				North America	United States	Maryland						Hadar				CFSAN			PRJNA183850	SRP028607	SAMN04224233	SRS1223511	2016-01-02	2015-01-01	Assembled	99	714883	4740970	Salmonella enterica;100.0%	48	4779	3.32	SAL_KA1650AA_AS
ANI_2010_UnitedStates_NewYork_NA_SRR3052024_SAL_KA1695AA_AS	SAL_EA8171AA	CVM-N23808	SRR3052024;ILLUMINA;Paired;500;SRX1500367;345815352;228	SAL_EA8171AA	Poultry	Poultry	ground turkey	2010				North America	United States	New York						Hadar				CFSAN			PRJNA183848	SRP028812	SAMN04256100	SRS1221866	2016-01-02	2015-01-01	Assembled	72	74841	4757415	Salmonella enterica;96.64%	175	24246	3.32	SAL_KA1695AA_AS
ANI_2005_Ethiopia_AddisAbaba_AF_SRR3066223_SAL_KA1893AA_AS	SAL_EA8368AA	CFSAN031727	SRR3066223;ILLUMINA;Paired;500;SRX1508291;187999224;228	SAL_EA8368AA	Livestock	Ovine/Goat (Caprinae)	ovine mutton	2005	9			Africa	Ethiopia	Addis Ababa		Addis Ababa		9.01916	38.7349	Hadar (Predicted)	I			FDA Center for Food Safety and Applied Nutrition			PRJNA275961	SRP057873	SAMN03577260	SRS1228791	2016-01-05	2015-01-01	Assembled	40	216882	4679070	Salmonella enterica;100.0%	83	15212	3.32	SAL_KA1893AA_AS
ANI_2015_UnitedStates_Minnesota_NA_SRR3062670_SAL_KA1915AA_AS	SAL_EA8390AA	FSIS1503608	SRR3062670;ILLUMINA;Paired;300;SRX1506846;293584402;139	SAL_EA8390AA	Poultry	Poultry	Animal-Turkey-Young Turkey	2015				North America	United States	Minnesota						Hadar	I			USDA FSIS			PRJNA292666	SRP062916	SAMN04376241	SRS1227708	2016-01-05	2015-12-29	Assembled	60	556490	4840633	Salmonella enterica;97.78%	53	2842	3.32	SAL_KA1915AA_AS
ANI_2015_UnitedStates_Wisconsin_NA_SRR3085526_SAL_KA1989AA_AS	SAL_EA8463AA	FSIS1505102	SRR3085526;ILLUMINA;Paired;300;SRX1517252;465727164;133	SAL_EA8463AA	Poultry	Poultry	Animal-Turkey-Young Turkey	2015				North America	United States	Wisconsin						Hadar	I			USDA FSIS			PRJNA292666	SRP062916	SAMN04384225	SRS1235860	2016-01-05	2016-01-05	Assembled	97	437037	4764718	Salmonella enterica;95.13%	62	1867	3.32	SAL_KA1989AA_AS
ANI_2009_UnitedStates_California_NA_SRR3091411_SAL_KA2143AA_AS	SAL_EA8577AA	NY-N19967	SRR3091411;ILLUMINA;Paired;500;SRX1521960;627143650;245	SAL_EA8577AA	Poultry	Poultry	chicken breast	2009				North America	United States	California						Hadar				Food and Drug Administration - Center for Food Safety and Applied Nutrition (US)			PRJNA183850	SRP028607	SAMN04224273	SRS1239966	2016-01-08	2015-01-01	Assembled	133	479872	4682870	Salmonella enterica;97.91%	59	5021	3.32	SAL_KA2143AA_AS
ANI_2009_UnitedStates_Minnesota_NA_SRR3096703_SAL_KA2322AA_AS	SAL_EA8749AA	WAPHL-SAL-A01001	SRR3096703;ILLUMINA;Paired;500;SRX1526975;148460108;239	SAL_EA8749AA	Poultry	Poultry	ground turkey	2009				North America	United States	Minnesota						Hadar				CFSAN			PRJNA183851	SRP028334	SAMN04217225	SRS1244802	2016-01-11	2015-01-01	Assembled	31	89818	4694227	Salmonella enterica;97.97%	112	33924	3.32	SAL_KA2322AA_AS
ANI_2009_UnitedStates_Minnesota_NA_SRR3096702_SAL_KA2323AA_AS	SAL_EA8750AA	WAPHL-SAL-A01000	SRR3096702;ILLUMINA;Paired;500;SRX1526974;388833032;244	SAL_EA8750AA	Poultry	Poultry	ground turkey	2009				North America	United States	Minnesota						Hadar				CFSAN			PRJNA183851	SRP028334	SAMN04217224	SRS1244803	2016-01-11	2015-01-01	Assembled	82	154090	4711116	Salmonella enterica;98.55%	77	11577	3.32	SAL_KA2323AA_AS
ANI_2010_UnitedStates_Pennsylvania_NA_SRR3096080_SAL_KA2329AA_AS	SAL_EA8756AA	CVM-N23831	SRR3096080;ILLUMINA;Paired;500;SRX1526445;131775854;217	SAL_EA8756AA	Poultry	Poultry	ground turkey	2010				North America	United States	Pennsylvania						Hadar				Food and Drug Administration - Center for Food Safety and Applied Nutrition (US)			PRJNA284276	SRP059203	SAMN04255111	SRS1244316	2016-01-11	2015-01-01	Assembled	27	78922	4720121	Salmonella enterica;95.97%	135	35637	3.32	SAL_KA2329AA_AS
ANI_2010_UnitedStates_NewYork_NA_SRR3099277_SAL_KA2423AA_AS	SAL_EA8846AA	CVM-N23807	SRR3098668;ILLUMINA;Paired;500;SRX1528635;;,SRR3099277;ILLUMINA;Paired;500;SRX1529187;501134592;224,SRR3099621;ILLUMINA;Paired;500;SRX1529478;501134592;224	SAL_EA8846AA	Poultry	Poultry	ground turkey	2010				North America	United States	New York						Hadar				CFSAN			PRJNA183848	SRP028812	SAMN04256099	SRS1246256	2016-01-14	2015-01-01	Assembled	105	127853	4740940	Salmonella enterica;95.46%	114	13922	3.32	SAL_KA2423AA_AS
ANI_2009_UnitedStates_NewMexico_NA_SRR3101883_SAL_KA2440AA_AS	SAL_EA8852AA	WAPHL-SAL-A01023	SRR3101788;ILLUMINA;Paired;500;SRX1530837;310315374;243,SRR3101883;ILLUMINA;Paired;500;SRX1530859;310315374;243	SAL_EA8852AA	Poultry	Poultry	ground turkey	2009				North America	United States	New Mexico						Hadar				CFSAN			PRJNA183851	SRP028334	SAMN04217248	SRS1248439	2016-01-14	2015-01-01	Assembled	66	85697	4695464	Salmonella enterica;99.11%	126	21579	3.32	SAL_KA2440AA_AS
ANI_2009_UnitedStates_NewMexico_NA_SRR3101882_SAL_KA2441AA_AS	SAL_EA8853AA	WAPHL-SAL-A01022	SRR3101882;ILLUMINA;Paired;500;SRX1530858;295576380;242,SRR3101787;ILLUMINA;Paired;500;SRX1530836;295576380;242	SAL_EA8853AA	Poultry	Poultry	ground turkey	2009				North America	United States	New Mexico						Hadar				CFSAN			PRJNA183851	SRP028334	SAMN04217247	SRS1248434	2016-01-14	2015-01-01	Assembled	62	150012	4700750	Salmonella enterica;98.7%	86	14924	3.32	SAL_KA2441AA_AS
ANI_2009_UnitedStates_Minnesota_NA_SRR3101829_SAL_KA2448AA_AS	SAL_EA8860AA	WAPHL-SAL-A01012	SRR3101829;ILLUMINA;Paired;500;SRX1530840;374260950;241,SRR3101778;ILLUMINA;Paired;500;SRX1530829;374260950;241	SAL_EA8860AA	Poultry	Poultry	ground turkey	2009				North America	United States	Minnesota						Hadar				CFSAN			PRJNA183851	SRP028334	SAMN04217236	SRS1248432	2016-01-14	2015-01-01	Assembled	78	498399	4748949	Salmonella enterica;97.95%	63	7188	3.32	SAL_KA2448AA_AS
ANI_2009_UnitedStates_NewMexico_NA_SRR3101895_SAL_KA2452AA_AS	SAL_EA8865AA	WAPHL-SAL-A01028	SRR3101895;ILLUMINA;Paired;500;SRX1530881;294850486;241	SAL_EA8865AA	Poultry	Poultry	ground turkey	2009				North America	United States	New Mexico						Hadar				CFSAN			PRJNA183851	SRP028334	SAMN04217253	SRS1248445	2016-01-15	2015-01-01	Assembled	62	92186	4694447	Salmonella enterica;98.21%	121	20520	3.32	SAL_KA2452AA_AS
ANI_2009_UnitedStates_NewMexico_NA_SRR3101892_SAL_KA2453AA_AS	SAL_EA8866AA	WAPHL-SAL-A01026	SRR3101892;ILLUMINA;Paired;500;SRX1530873;497999220;230	SAL_EA8866AA	Poultry	Poultry	ground turkey	2009				North America	United States	New Mexico						Hadar				CFSAN			PRJNA183851	SRP028334	SAMN04217251	SRS1248440	2016-01-15	2015-01-01	Assembled	104	378778	4743372	Salmonella enterica;100.0%	68	3839	3.32	SAL_KA2453AA_AS
ANI_2009_UnitedStates_NewMexico_NA_SRR3110475_SAL_KA2568AA_AS	SAL_EA8988AA	WAPHL-SAL-A01052	SRR3110475;ILLUMINA;Paired;500;SRX1538067;475451108;242	SAL_EA8988AA	Poultry	Poultry	ground turkey	2009				North America	United States	New Mexico						Hadar				CFSAN			PRJNA183851	SRP028334	SAMN04217280	SRS1254707	2016-01-21	2015-01-01	Assembled	98	106198	4810883	Salmonella enterica;98.3%	137	16093	3.32	SAL_KA2568AA_AS
ANI_2009_UnitedStates_Connecticut_NA_SRR3115218_SAL_KA2627AA_AS	SAL_EA9047AA	NY-N20049	SRR3115218;ILLUMINA;Paired;500;SRX1543172;315845180;245	SAL_EA9047AA	Poultry	Poultry	ground turkey	2009				North America	United States	Connecticut						Hadar				CFSAN			PRJNA183850	SRP028607	SAMN04224372	SRS1259680	2016-01-25	2015-01-01	Assembled	66	234537	4733335	Salmonella enterica;100.0%	68	12587	3.32	SAL_KA2627AA_AS
ANI_2009_UnitedStates_Connecticut_NA_SRR3115223_SAL_KA2630AA_AS	SAL_EA9050AA	NY-N20044	SRR3115223;ILLUMINA;Paired;500;SRX1543169;243742170;245	SAL_EA9050AA	Poultry	Poultry	ground turkey	2009				North America	United States	Connecticut						Hadar				CFSAN			PRJNA183850	SRP028607	SAMN04224368	SRS1259674	2016-01-25	2015-01-01	Assembled	50	68437	4813131	Salmonella enterica;95.25%	132	29775	3.32	SAL_KA2630AA_AS
ANI_2009_UnitedStates_Connecticut_NA_SRR3115190_SAL_KA2653AA_AS	SAL_EA9073AA	NY-N20061	SRR3115190;ILLUMINA;Paired;500;SRX1543140;295791750;243	SAL_EA9073AA	Poultry	Poultry	ground turkey	2009				North America	United States	Connecticut						Hadar				CFSAN			PRJNA183850	SRP028607	SAMN04224383	SRS1259642	2016-01-25	2015-01-01	Assembled	61	346123	4791368	Salmonella enterica;100.0%	69	13098	3.32	SAL_KA2653AA_AS
ANI_2009_UnitedStates_Connecticut_NA_SRR3115189_SAL_KA2654AA_AS	SAL_EA9074AA	NY-N20060	SRR3115189;ILLUMINA;Paired;500;SRX1543139;377408646;243	SAL_EA9074AA	Poultry	Poultry	ground turkey	2009				North America	United States	Connecticut						Hadar				CFSAN			PRJNA183850	SRP028607	SAMN04224382	SRS1259643	2016-01-25	2015-01-01	Assembled	78	261112	4789885	Salmonella enterica;100.0%	68	11211	3.32	SAL_KA2654AA_AS
ANI_2009_UnitedStates_Connecticut_NA_SRR3115188_SAL_KA2655AA_AS	SAL_EA9075AA	NY-N20059	SRR3115188;ILLUMINA;Paired;500;SRX1543138;348106504;244	SAL_EA9075AA	Poultry	Poultry	ground turkey	2009				North America	United States	Connecticut						Hadar				CFSAN			PRJNA183850	SRP028607	SAMN04224381	SRS1259644	2016-01-25	2015-01-01	Assembled	72	346123	4789262	Salmonella enterica;100.0%	60	8464	3.32	SAL_KA2655AA_AS
ANI_2009_UnitedStates_Connecticut_NA_SRR3115187_SAL_KA2656AA_AS	SAL_EA9076AA	NY-N20058	SRR3115187;ILLUMINA;Paired;500;SRX1543137;152258454;243	SAL_EA9076AA	Poultry	Poultry	ground turkey	2009				North America	United States	Connecticut						Hadar				CFSAN			PRJNA183850	SRP028607	SAMN04224380	SRS1259636	2016-01-25	2015-01-01	Assembled	31	263142	4780105	Salmonella enterica;100.0%	70	27717	3.32	SAL_KA2656AA_AS
ANI_2009_UnitedStates_Colorado_NA_SRR3122719_SAL_KA2871AA_AS	SAL_EA9281AA	NY-N20029	SRR3122719;ILLUMINA;Paired;500;SRX1545996;404408760;245,SRR3122765;ILLUMINA;Paired;500;SRX1546036;404408760;245	SAL_EA9281AA	Poultry	Poultry	ground turkey	2009				North America	United States	Colorado						Hadar				CFSAN			PRJNA183850	SRP028607	SAMN04224355	SRS1262883	2016-02-01	2015-01-01	Assembled	84	217025	4785671	Salmonella enterica;97.01%	73	11810	3.32	SAL_KA2871AA_AS
ANI_2015_UnitedStates_Indiana_NA_SRR3151832_SAL_KA3104AA_AS	SAL_EA9510AA	OSF045564	SRR3146584;ILLUMINA;Paired;500;SRX1562279;338850216;236,SRR3151832;ILLUMINA;Paired;500;SRX1564868;;	SAL_EA9510AA	Poultry	Poultry	chicken	2015	3			North America	United States	Indiana						Hadar (Predicted)				FDA Center for Food Safety and Applied Nutrition			PRJNA186035	SRP018785	SAMN04451022	SRS1276895	2016-02-05	2015-01-01	Assembled	71	714883	4738566	Salmonella enterica;100.0%	47	5544	3.32	SAL_KA3104AA_AS
ANI_2010_UnitedStates_Tennessee_NA_SRR3146660_SAL_KA3128AA_AS	SAL_EA9534AA	CVM-N25374	SRR3146660;ILLUMINA;Paired;500;SRX1562324;454399120;238	SAL_EA9534AA	Poultry	Poultry	ground turkey	2010				North America	United States	Tennessee						Hadar				Food and Drug Administration - Center for Food Safety and Applied Nutrition (US)			PRJNA284276	SRP059203	SAMN04255131	SRS1276938	2016-02-05	2015-01-01	Assembled	96	104500	4697323	Salmonella enterica;98.92%	102	10923	3.32	SAL_KA3128AA_AS
ANI_2010_UnitedStates_Pennsylvania_NA_SRR3173686_SAL_KA4288AA_AS	SAL_FA0549AA	CVM-N25395	SRR3173686;ILLUMINA;Paired;500;SRX1587032;285229500;237	SAL_FA0549AA	Poultry	Poultry	ground turkey	2010				North America	United States	Pennsylvania						Hadar				Food and Drug Administration - Center for Food Safety and Applied Nutrition (US)			PRJNA284276	SRP059203	SAMN04255145	SRS1297552	2016-02-21	2015-01-01	Assembled	59	216860	4776273	Salmonella enterica;100.0%	66	10556	3.32	SAL_KA4288AA_AS
ANI_2010_UnitedStates_Connecticut_NA_SRR3184185_SAL_KA4693AA_AS	SAL_FA0865AA	CVM-N26074	SRR3184185;ILLUMINA;Paired;500;SRX1597659;435934870;235	SAL_FA0865AA	Poultry	Poultry	ground turkey	2010				North America	United States	Connecticut						Hadar				Food and Drug Administration - Center for Food Safety and Applied Nutrition (US)			PRJNA284276	SRP059203	SAMN04255150	SRS1307672	2016-02-24	2015-01-01	Assembled	92	47476	4704321	Salmonella enterica;99.43%	180	24832	3.32	SAL_KA4693AA_AS
ANI_2009_UnitedStates_Georgia_NA_SRR3188262_SAL_KA5000AA_AS	SAL_FA1146AA	NY-N20113	SRR3188262;ILLUMINA;Paired;500;SRX1600859;430027920;245	SAL_FA1146AA	Poultry	Poultry	ground turkey	2009				North America	United States	Georgia						Hadar				Food and Drug Administration - Center for Food Safety and Applied Nutrition (US)			PRJNA183850	SRP028607	SAMN04224469	SRS1310734	2016-02-26	2015-01-01	Assembled	87	683558	4922180	Salmonella enterica;95.46%	77	6166	3.32	SAL_KA5000AA_AS
ANI_2009_UnitedStates_NewMexico_NA_SRR3191438_SAL_KA5120AA_AS	SAL_FA1227AA	WAPHL-SAL-A01027	SRR3191438;ILLUMINA;Paired;500;SRX1602756;746633200;200	SAL_FA1227AA	Poultry	Poultry	ground turkey	2009				North America	United States	New Mexico						Hadar				Food and Drug Administration - Center for Food Safety and Applied Nutrition (US)			PRJNA183851	SRP028334	SAMN04217252	SRS1312643	2016-02-27	2015-01-01	Assembled	156	331169	4782666	Salmonella enterica;100.0%	132	5209	3.32	SAL_KA5120AA_AS
ENV_2009_UnitedStates_Utah_NA_SRR3191390_SAL_KA5104AA_AS	SAL_FA1243AA	FDA481870-58	SRR3191390;ILLUMINA;Paired;500;SRX1602623;363290148;234	SAL_FA1243AA	Environment	ND/Others	swabs	2009	3			North America	United States	Utah						Hadar	I			Food and Drug Administration - Center for Food Safety and Applied Nutrition (US)			PRJNA186035	SRP018785	SAMN02846190	SRS1312510	2016-02-27	2015-01-01	Assembled	76	532867	4736152	Salmonella enterica;97.96%	62	4962	3.32	SAL_KA5104AA_AS
ANI_2009_UnitedStates_Georgia_NA_SRR3210551_SAL_KA5642AA_AS	SAL_FA1514AA	NY-N20125	SRR3210656;ILLUMINA;Paired;500;SRX1618931;362068212;246,SRR3210551;ILLUMINA;Paired;500;SRX1618816;362068212;246	SAL_FA1514AA	Poultry	Poultry	ground turkey	2009				North America	United States	Georgia						Hadar				Food and Drug Administration - Center for Food Safety and Applied Nutrition (US)			PRJNA183850	SRP028607	SAMN04224481	SRS1327965	2016-03-08	2015-01-01	Assembled	76	278778	4731081	Salmonella enterica;98.08%	64	8710	3.32	SAL_KA5642AA_AS
ANI_2008_UnitedStates_Tennessee_NA_SRR3210543_SAL_KA5627AA_AS	SAL_FA1521AA	CVM-N18615	SRR3210543;ILLUMINA;Paired;500;SRX1618809;599758516;227,SRR3210575;ILLUMINA;Paired;500;SRX1618888;599758516;227	SAL_FA1521AA	Poultry	Poultry	ground turkey	2008				North America	United States	Tennessee						Hadar				Food and Drug Administration - Center for Food Safety and Applied Nutrition (US)			PRJNA183847	SRP028894	SAMN04218158	SRS1327959	2016-03-08	2015-01-01	Assembled	125	499553	4780857	Salmonella enterica;95.67%	71	3153	3.32	SAL_KA5627AA_AS
ANI_2009_UnitedStates_NewYork_NA_SRR3210507_SAL_KA5584AA_AS	SAL_FA1545AA	WAPHL-SAL-A01096	SRR3214101;ILLUMINA;Paired;500;SRX1621521;;,SRR3210507;ILLUMINA;Paired;500;SRX1618770;447384560;248	SAL_FA1545AA	Poultry	Poultry	ground turkey	2009				North America	United States	New York						Hadar				Food and Drug Administration - Center for Food Safety and Applied Nutrition (US)			PRJNA183851	SRP028334	SAMN04217339	SRS1327912	2016-03-08	2015-01-01	Assembled	94	331036	4742438	Salmonella enterica;100.0%	54	9453	3.32	SAL_KA5584AA_AS
ANI_2015_UnitedStates_Indiana_NA_SRR3210500_SAL_KA5577AA_AS	SAL_FA1552AA	OSF046135	SRR3210500;ILLUMINA;Paired;500;SRX1618763;229787250;275,SRR3214126;ILLUMINA;Paired;500;SRX1621547;;	SAL_FA1552AA	Poultry	Poultry	chicken	2015	6			North America	United States	Indiana						Hadar (Predicted)				Food and Drug Administration - Center for Food Safety and Applied Nutrition (US)			PRJNA186035	SRP018785	SAMN04485958	SRS1327919	2016-03-08	2015-01-01	Assembled	48	505314	4772713	Salmonella enterica;100.0%	54	3930	3.32	SAL_KA5577AA_AS
ANI_2015_UnitedStates_Indiana_NA_SRR3210499_SAL_KA5576AA_AS	SAL_FA1553AA	OSF046134	SRR3214127;ILLUMINA;Paired;500;SRX1621548;;,SRR3210499;ILLUMINA;Paired;500;SRX1618762;119344896;272	SAL_FA1553AA	Poultry	Poultry	chicken	2015	6			North America	United States	Indiana						Hadar (Predicted)				Food and Drug Administration - Center for Food Safety and Applied Nutrition (US)			PRJNA186035	SRP018785	SAMN04485957	SRS1327920	2016-03-08	2015-01-01	Assembled	25	143800	4769081	Salmonella enterica;100.0%	82	20858	3.32	SAL_KA5576AA_AS
ANI_2015_UnitedStates_Indiana_NA_SRR3214207_SAL_KA5751AA_AS	SAL_FA1731AA	OSF046136	SRR3214207;ILLUMINA;Paired;500;SRX1621651;348733920;272	SAL_FA1731AA	Poultry	Poultry	chicken	2015	6			North America	United States	Indiana						Hadar (Predicted)				FDA Center for Food Safety and Applied Nutrition			PRJNA186035	SRP018785	SAMN04485959	SRS1330237	2016-03-14	2015-01-01	Assembled	73	746885	4770284	Salmonella enterica;100.0%	46	1580	3.32	SAL_KA5751AA_AS
ANI_2015_UnitedStates_Indiana_NA_SRR3214204_SAL_KA5748AA_AS	SAL_FA1734AA	OSF046137	SRR3214204;ILLUMINA;Paired;500;SRX1621648;177163680;282	SAL_FA1734AA	Poultry	Poultry	chicken	2015	6			North America	United States	Indiana						Hadar (Predicted)				FDA Center for Food Safety and Applied Nutrition			PRJNA186035	SRP018785	SAMN04485960	SRS1330233	2016-03-14	2015-01-01	Assembled	37	747158	4768913	Salmonella enterica;100.0%	45	3937	3.32	SAL_KA5748AA_AS
ANI_2016_UnitedStates_California_NA_SRR3236166_SAL_KA6221AA_AS	SAL_FA2157AA	FSIS1606018	SRR3236166;ILLUMINA;Paired;500;SRX1640795;1206419640;226	SAL_FA2157AA	Poultry	Poultry	Animal-Turkey-Young Turkey	2016				North America	United States	California						Hadar (Predicted)	I			USDA FSIS			PRJNA292666	SRP062916	SAMN04563578	SRS1347301	2016-03-18	2016-03-18	Assembled	254	714883	4748500	Salmonella enterica;100.0%	52	2447	3.32	SAL_KA6221AA_AS
ANI_2008_UnitedStates_Georgia_NA_SRR3242363_SAL_KA6341AA_AS	SAL_FA2210AA	CVM-N19782	SRR3242363;ILLUMINA;Paired;500;SRX1643749;426482730;229	SAL_FA2210AA	Poultry	Poultry	ground turkey	2008				North America	United States	Georgia						Hadar				Food and Drug Administration - Center for Food Safety and Applied Nutrition (US)			PRJNA183847	SRP028894	SAMN04218217	SRS1349726	2016-03-19	2015-01-01	Assembled	88	536280	4837424	Salmonella enterica;95.0%	80	5581	3.32	SAL_KA6341AA_AS
ANI_2008_UnitedStates_Colorado_NA_SRR3242342_SAL_KA6323AA_AS	SAL_FA2228AA	CVM-N19760	SRR3242342;ILLUMINA;Paired;500;SRX1643718;478852496;236	SAL_FA2228AA	Poultry	Poultry	ground turkey	2008				North America	United States	Colorado						Hadar				Food and Drug Administration - Center for Food Safety and Applied Nutrition (US)			PRJNA183847	SRP028894	SAMN04218196	SRS1349699	2016-03-19	2015-01-01	Assembled	101	663820	4704263	Salmonella enterica;97.96%	64	3872	3.32	SAL_KA6323AA_AS
ANI_2008_UnitedStates_Colorado_NA_SRR3242341_SAL_KA6322AA_AS	SAL_FA2229AA	CVM-N19759	SRR3242341;ILLUMINA;Paired;500;SRX1643717;421144910;235	SAL_FA2229AA	Poultry	Poultry	ground turkey	2008				North America	United States	Colorado						Hadar				Food and Drug Administration - Center for Food Safety and Applied Nutrition (US)			PRJNA183847	SRP028894	SAMN04218195	SRS1349693	2016-03-19	2015-01-01	Assembled	89	567610	4707092	Salmonella enterica;97.73%	55	4080	3.32	SAL_KA6322AA_AS
ANI_2008_UnitedStates_Colorado_NA_SRR3242326_SAL_KA6315AA_AS	SAL_FA2236AA	CVM-N19750	SRR3242326;ILLUMINA;Paired;500;SRX1643710;419005456;232	SAL_FA2236AA	Poultry	Poultry	ground turkey	2008				North America	United States	Colorado						Hadar				Food and Drug Administration - Center for Food Safety and Applied Nutrition (US)			PRJNA183847	SRP028894	SAMN04218186	SRS1349703	2016-03-19	2015-01-01	Assembled	88	532943	4739421	Salmonella enterica;95.65%	67	4754	3.32	SAL_KA6315AA_AS
ANI_2015_UnitedStates_Indiana_NA_SRR3286824_SAL_KA6573AA_AS	SAL_FA2493AA	OSF047042	SRR3286824;ILLUMINA;Paired;500;SRX1657287;431254010;295	SAL_FA2493AA	Poultry	Poultry	ground chicken	2015	9			North America	United States	Indiana						Hadar (Predicted)				FDA Center for Food Safety and Applied Nutrition			PRJNA186035	SRP018785	SAMN04517052	SRS1357515	2016-03-24	2015-01-01	Assembled	91	714514	4719537	Salmonella enterica;97.3%	43	2934	3.32	SAL_KA6573AA_AS
ANI_2001_Taiwan_noReg_AS_SRR3286750_SAL_KA6556AA_AS	SAL_FA2510AA	FDA137209-1	SRR3286750;ILLUMINA;Paired;500;SRX1657259;560681016;211	SAL_FA2510AA	Aquatic Animal	Fish	milkfish	2001	6			Asia	Taiwan							Hadar	I			Food and Drug Administration - Center for Food Safety and Applied Nutrition (US)			PRJNA186035	SRP018785	SAMN02844996	SRS1357488	2016-03-24	2015-01-01	Assembled	119	746907	4707339	Salmonella enterica;100.0%	54	1854	3.32	SAL_KA6556AA_AS
ANI_2008_UnitedStates_Georgia_NA_SRR3289813_SAL_KA6626AA_AS	SAL_FA2546AA	CVM-N19801	SRR3289813;ILLUMINA;Paired;500;SRX1659700;293283808;236	SAL_FA2546AA	Poultry	Poultry	ground turkey	2008				North America	United States	Georgia						Hadar				Food and Drug Administration - Center for Food Safety and Applied Nutrition (US)			PRJNA183847	SRP028894	SAMN04218236	SRS1359740	2016-03-24	2015-01-01	Assembled	60	256945	4858789	Salmonella enterica;89.06%	76	5801	3.32	SAL_KA6626AA_AS
ANI_2008_UnitedStates_Georgia_NA_SRR3289811_SAL_KA6624AA_AS	SAL_FA2548AA	CVM-N19799	SRR3289811;ILLUMINA;Paired;500;SRX1659698;377056728;236	SAL_FA2548AA	Poultry	Poultry	ground turkey	2008				North America	United States	Georgia						Hadar				Food and Drug Administration - Center for Food Safety and Applied Nutrition (US)			PRJNA183847	SRP028894	SAMN04218234	SRS1359742	2016-03-24	2015-01-01	Assembled	78	536280	4787705	Salmonella enterica;100.0%	62	4036	3.32	SAL_KA6624AA_AS
ANI_2008_UnitedStates_Georgia_NA_SRR3289810_SAL_KA6623AA_AS	SAL_FA2549AA	CVM-N19798	SRR3289810;ILLUMINA;Paired;500;SRX1659697;351660232;238	SAL_FA2549AA	Poultry	Poultry	ground turkey	2008				North America	United States	Georgia						Hadar				Food and Drug Administration - Center for Food Safety and Applied Nutrition (US)			PRJNA183847	SRP028894	SAMN04218233	SRS1359743	2016-03-24	2015-01-01	Assembled	73	536280	4788876	Salmonella enterica;100.0%	65	5137	3.32	SAL_KA6623AA_AS
ANI_2008_UnitedStates_Georgia_NA_SRR3289808_SAL_KA6621AA_AS	SAL_FA2551AA	CVM-N19796	SRR3289808;ILLUMINA;Paired;500;SRX1659695;375493320;237	SAL_FA2551AA	Poultry	Poultry	ground turkey	2008				North America	United States	Georgia						Hadar				Food and Drug Administration - Center for Food Safety and Applied Nutrition (US)			PRJNA183847	SRP028894	SAMN04218231	SRS1359745	2016-03-24	2015-01-01	Assembled	79	532917	4705658	Salmonella enterica;95.54%	71	4139	3.32	SAL_KA6621AA_AS
ANI_2008_UnitedStates_Georgia_NA_SRR3289807_SAL_KA6620AA_AS	SAL_FA2552AA	CVM-N19795	SRR3289807;ILLUMINA;Paired;500;SRX1659694;701880272;232	SAL_FA2552AA	Poultry	Poultry	ground turkey	2008				North America	United States	Georgia						Hadar				Food and Drug Administration - Center for Food Safety and Applied Nutrition (US)			PRJNA183847	SRP028894	SAMN04218230	SRS1359746	2016-03-24	2015-01-01	Assembled	149	441205	4708936	Salmonella enterica;95.12%	69	3764	3.32	SAL_KA6620AA_AS
ANI_2008_UnitedStates_Georgia_NA_SRR3289804_SAL_KA6617AA_AS	SAL_FA2555AA	CVM-N19791	SRR3289804;ILLUMINA;Paired;500;SRX1659691;539226770;235	SAL_FA2555AA	Poultry	Poultry	ground turkey	2008				North America	United States	Georgia						Hadar				Food and Drug Administration - Center for Food Safety and Applied Nutrition (US)			PRJNA183847	SRP028894	SAMN04218226	SRS1359749	2016-03-24	2015-01-01	Assembled	110	256526	4885815	Salmonella enterica;87.5%	92	3796	3.32	SAL_KA6617AA_AS
ANI_2008_UnitedStates_Georgia_NA_SRR3289803_SAL_KA6616AA_AS	SAL_FA2556AA	CVM-N19790	SRR3289803;ILLUMINA;Paired;500;SRX1659690;489955352;236	SAL_FA2556AA	Poultry	Poultry	ground turkey	2008				North America	United States	Georgia						Hadar				Food and Drug Administration - Center for Food Safety and Applied Nutrition (US)			PRJNA183847	SRP028894	SAMN04218225	SRS1359750	2016-03-24	2015-01-01	Assembled	100	256855	4886698	Salmonella enterica;91.03%	91	4836	3.32	SAL_KA6616AA_AS
ANI_2008_UnitedStates_Georgia_NA_SRR3289800_SAL_KA6615AA_AS	SAL_FA2557AA	CVM-N19789	SRR3289800;ILLUMINA;Paired;500;SRX1659689;515255360;235	SAL_FA2557AA	Poultry	Poultry	ground turkey	2008				North America	United States	Georgia						Hadar				Food and Drug Administration - Center for Food Safety and Applied Nutrition (US)			PRJNA183847	SRP028894	SAMN04218224	SRS1359751	2016-03-24	2015-01-01	Assembled	106	256855	4838073	Salmonella enterica;87.19%	89	4106	3.32	SAL_KA6615AA_AS
ANI_2008_UnitedStates_Maryland_NA_SRR3289767_SAL_LA0417AA_AS	SAL_FA2571AA	CVM-N19812	SRR3289767;ILLUMINA;Paired;500;SRX1659672;600474820;235	SAL_FA2571AA	Poultry	Poultry	ground turkey	2008				North America	United States	Maryland						Hadar				Food and Drug Administration - Center for Food Safety and Applied Nutrition (US)			PRJNA183847	SRP028894	SAMN04218247	SRS1359721	2016-03-24	2015-01-01	Assembled	124	683557	4816474	Salmonella enterica;100.0%	94	6331	3.41	SAL_LA0417AA_AS
ANI_2010_UnitedStates_Connecticut_NA_SRR3294533_SAL_KA6684AA_AS	SAL_FA2644AA	CVM-N26922	SRR3294533;ILLUMINA;Paired;500;SRX1661740;358841288;241	SAL_FA2644AA	Poultry	Poultry	ground turkey	2010				North America	United States	Connecticut						Hadar				Food and Drug Administration - Center for Food Safety and Applied Nutrition (US)			PRJNA284276	SRP059203	SAMN04255230	SRS1361360	2016-03-25	2015-01-01	Assembled	75	88702	4732302	Salmonella enterica;100.0%	99	14998	3.32	SAL_KA6684AA_AS
ANI_2010_UnitedStates_Connecticut_NA_SRR3294530_SAL_KA6681AA_AS	SAL_FA2647AA	CVM-N26919	SRR3294530;ILLUMINA;Paired;500;SRX1661737;524455404;237	SAL_FA2647AA	Poultry	Poultry	ground turkey	2010				North America	United States	Connecticut						Hadar				Food and Drug Administration - Center for Food Safety and Applied Nutrition (US)			PRJNA284276	SRP059203	SAMN04255227	SRS1361363	2016-03-25	2015-01-01	Assembled	108	172431	4854582	Salmonella enterica;100.0%	88	9647	3.32	SAL_KA6681AA_AS
ANI_2014_UnitedStates_Tennessee_NA_SRR3295963_SAL_KA7290AA_AS	SAL_FA2662AA	CVM N58619F	SRR3295963;ILLUMINA;Paired;;SRX1662875;360901230;267	SAL_FA2662AA	Livestock	Swine	animal-swine-sow	2014				North America	United States	Tennessee						Hadar				Food and Drug Administration (US)			PRJNA292666	SRP062916	SAMN04577510	SRS1361997	2016-03-26	2016-03-25	Assembled	75	471502	4754666	Salmonella enterica;93.19%	62	3986	3.32	SAL_KA7290AA_AS
ANI_2014_UnitedStates_Minnesota_NA_SRR3295952_SAL_KA7279AA_AS	SAL_FA2673AA	CVM N57954F	SRR3295952;ILLUMINA;Paired;;SRX1662864;505088768;272	SAL_FA2673AA	Poultry	Poultry	Young Turkey	2014				North America	United States	Minnesota						Hadar				FDA			PRJNA292666	SRP062916	SAMN04577499	SRS1362008	2016-03-26	2016-03-25	Assembled	105	746825	4788379	Salmonella enterica;97.73%	82	6036	3.32	SAL_KA7279AA_AS
ANI_2014_UnitedStates_Minnesota_NA_SRR3295930_SAL_KA7257AA_AS	SAL_FA2695AA	CVM N57881F	SRR3295930;ILLUMINA;Paired;;SRX1662842;380956438;277	SAL_FA2695AA	Poultry	Poultry	Young Turkey	2014				North America	United States	Minnesota						Hadar				Food and Drug Administration (US)			PRJNA292666	SRP062916	SAMN04577477	SRS1362030	2016-03-26	2016-03-25	Assembled	79	556658	4783337	Salmonella enterica;97.87%	60	3426	3.32	SAL_KA7257AA_AS
ANI_2014_UnitedStates_NorthCarolina_NA_SRR3295923_SAL_KA7250AA_AS	SAL_FA2702AA	CVM N57854F	SRR3295923;ILLUMINA;Paired;;SRX1662835;437559100;275	SAL_FA2702AA	Poultry	Poultry	Young Turkey	2014				North America	United States	North Carolina						Hadar				FDA			PRJNA292666	SRP062916	SAMN04577470	SRS1362040	2016-03-26	2016-03-25	Assembled	92	476742	4746138	Salmonella enterica;93.34%	60	3173	3.32	SAL_KA7250AA_AS
ANI_2014_UnitedStates_noReg_NA_SRR3295848_SAL_KA7022AA_AS	SAL_FA2777AA	CVM N57636F	SRR3295848;ILLUMINA;Paired;;SRX1662760;502348936;263	SAL_FA2777AA	Poultry	Poultry	Young Turkey	2014				North America	United States							Hadar				FDA			PRJNA292666	SRP062916	SAMN04577395	SRS1362115	2016-03-26	2016-03-25	Assembled	104	423363	4789621	Salmonella enterica;97.82%	63	2691	3.32	SAL_KA7022AA_AS
ANI_2014_UnitedStates_Ohio_NA_SRR3295792_SAL_KA6966AA_AS	SAL_FA2833AA	CVM N57444F	SRR3295792;ILLUMINA;Paired;;SRX1662704;377892408;282	SAL_FA2833AA	Poultry	Avian	Young Turkey	2014				North America	United States	Ohio						Hadar				Food and Drug Administration (US)			PRJNA292666	SRP062916	SAMN04577339	SRS1362170	2016-03-26	2016-03-25	Assembled	79	292102	4739328	Salmonella enterica;100.0%	60	4843	3.32	SAL_KA6966AA_AS
ANI_2014_UnitedStates_NorthCarolina_NA_SRR3295752_SAL_KA6926AA_AS	SAL_FA2873AA	CVM N57324F	SRR3295752;ILLUMINA;Paired;;SRX1662664;226694886;283	SAL_FA2873AA	Poultry	Poultry	Young Chicken	2014				North America	United States	North Carolina						Hadar				Food and Drug Administration (US)			PRJNA292666	SRP062916	SAMN04577299	SRS1362210	2016-03-26	2016-03-25	Assembled	47	126027	4783094	Salmonella enterica;99.05%	262	33974	3.32	SAL_KA6926AA_AS
ANI_2014_UnitedStates_Indiana_NA_SRR3295730_SAL_KA6904AA_AS	SAL_FA2895AA	CVM N57240F	SRR3295730;ILLUMINA;Paired;;SRX1662642;417089342;269	SAL_FA2895AA	Poultry	Poultry	Young Turkey	2014				North America	United States	Indiana						Hadar				Food and Drug Administration (US)			PRJNA292666	SRP062916	SAMN04577277	SRS1362232	2016-03-26	2016-03-25	Assembled	87	130418	4783035	Salmonella enterica;98.89%	119	15572	3.32	SAL_KA6904AA_AS
ANI_2014_UnitedStates_Wisconsin_NA_SRR3295700_SAL_KA6874AA_AS	SAL_FA2925AA	CVM N57151F	SRR3295700;ILLUMINA;Paired;;SRX1662612;391465950;265	SAL_FA2925AA	Livestock	Swine	animal-swine-sow	2014				North America	United States	Wisconsin						Hadar				Food and Drug Administration (US)			PRJNA292666	SRP062916	SAMN04577247	SRS1362263	2016-03-26	2016-03-25	Assembled	83	319100	4686174	Salmonella enterica;97.92%	59	4558	3.32	SAL_KA6874AA_AS
ANI_2014_UnitedStates_SouthDakota_NA_SRR3295672_SAL_KA6856AA_AS	SAL_FA2953AA	CVM N57055F	SRR3295672;ILLUMINA;Paired;;SRX1662584;711491012;269	SAL_FA2953AA	Poultry	Poultry	Young Turkey	2014				North America	United States	South Dakota						Hadar				Food and Drug Administration (US)			PRJNA292666	SRP062916	SAMN04577219	SRS1362291	2016-03-26	2016-03-25	Assembled	148	479142	4804301	Salmonella enterica;98.21%	133	12558	3.32	SAL_KA6856AA_AS
ANI_2015_UnitedStates_NewYork_NA_SRR3295609_SAL_KA6805AA_AS	SAL_FA3004AA	CVM N58026	SRR3295609;ILLUMINA;Paired;;SRX1662521;325478048;259	SAL_FA3004AA	Poultry	Poultry	ground turkey	2015				North America	United States	New York						Hadar				Food and Drug Administration (US)			PRJNA292661	SRP063697	SAMN04576693	SRS1361888	2016-03-26	2016-03-25	Assembled	68	387019	4753856	Salmonella enterica;97.67%	86	4594	3.32	SAL_KA6805AA_AS
ANI_2015_UnitedStates_NewMexico_NA_SRR3295583_SAL_KA6779AA_AS	SAL_FA3030AA	CVM N57998	SRR3295583;ILLUMINA;Paired;;SRX1662495;287729200;275	SAL_FA3030AA	Poultry	Poultry	ground turkey	2015				North America	United States	New Mexico						Hadar				Food and Drug Administration (US)			PRJNA292661	SRP063697	SAMN04576667	SRS1361914	2016-03-26	2016-03-25	Assembled	60	343286	4794952	Salmonella enterica;94.58%	183	23287	3.32	SAL_KA6779AA_AS
ANI_2015_UnitedStates_NewYork_NA_SRR3295555_SAL_KA6751AA_AS	SAL_FA3058AA	CVM N56571	SRR3295555;ILLUMINA;Paired;;SRX1662467;163179056;274	SAL_FA3058AA	Poultry	Poultry	ground turkey	2015				North America	United States	New York						Hadar				Food and Drug Administration (US)			PRJNA292661	SRP063697	SAMN04576639	SRS1361942	2016-03-26	2016-03-25	Assembled	34	85123	4744626	Salmonella enterica;98.33%	129	27147	3.32	SAL_KA6751AA_AS
ANI_2010_UnitedStates_Minnesota_NA_SRR3306287_SAL_KA7410AA_AS	SAL_FA3276AA	CVM-N27254	SRR3306287;ILLUMINA;Paired;500;SRX1666914;501546720;240	SAL_FA3276AA	Poultry	Poultry	ground turkey	2010				North America	United States	Minnesota						Hadar				Food and Drug Administration - Center for Food Safety and Applied Nutrition (US)			PRJNA284276	SRP059203	SAMN04255247	SRS1365262	2016-03-29	2015-01-01	Assembled	104	376709	4781307	Salmonella enterica;98.11%	59	5243	3.32	SAL_KA7410AA_AS
ANI_2010_UnitedStates_Tennessee_NA_SRR3306281_SAL_KA7404AA_AS	SAL_FA3282AA	CVM-N26935	SRR3306281;ILLUMINA;Paired;500;SRX1666908;573735150;225	SAL_FA3282AA	Poultry	Poultry	ground turkey	2010				North America	United States	Tennessee						Hadar				Food and Drug Administration - Center for Food Safety and Applied Nutrition (US)			PRJNA284276	SRP059203	SAMN04255241	SRS1365260	2016-03-29	2015-01-01	Assembled	118	619737	4852156	Salmonella enterica;92.72%	66	4434	3.32	SAL_KA7404AA_AS
ANI_2010_UnitedStates_Tennessee_NA_SRR3306279_SAL_KA7403AA_AS	SAL_FA3283AA	CVM-N26934	SRR3306279;ILLUMINA;Paired;500;SRX1666907;433129778;223	SAL_FA3283AA	Poultry	Poultry	ground turkey	2010				North America	United States	Tennessee						Hadar				Food and Drug Administration - Center for Food Safety and Applied Nutrition (US)			PRJNA284276	SRP059203	SAMN04255240	SRS1365256	2016-03-29	2015-01-01	Assembled	89	619720	4842638	Salmonella enterica;98.0%	63	5283	3.32	SAL_KA7403AA_AS
HUM_2015_UnitedKingdom_noReg_EU_SRR3323058_SAL_KA8676AA_AS	SAL_FA4065AA	187489	SRR3323058;ILLUMINA;Paired;;SRX1675269;346705742;97	SAL_FA4065AA	Human	Human	Homo sapiens; human	2015	11			Europe	United Kingdom							Hadar	I			Public Health England			PRJNA248792	SRP042645	SAMN04601147	SRS1372047	2016-04-02	2016-04-02	Assembled	73	353511	4707778	Salmonella enterica;100.0%	63	2923	3.41	SAL_KA8676AA_AS
HUM_2015_UnitedKingdom_noReg_EU_SRR3322957_SAL_KA8592AA_AS	SAL_FA4148AA	188164	SRR3322957;ILLUMINA;Paired;;SRX1675168;235208232;98	SAL_FA4148AA	Human	Human	Homo sapiens; human	2015	11			Europe	United Kingdom							Hadar	I			Public Health England			PRJNA248792	SRP042645	SAMN04601035	SRS1371944	2016-04-02	2016-04-02	Assembled	49	355527	4712683	Salmonella enterica;100.0%	65	2504	3.41	SAL_KA8592AA_AS
HUM_2015_UnitedKingdom_noReg_EU_SRR3322332_SAL_KA8355AA_AS	SAL_FA4381AA	122685	SRR3322332;ILLUMINA;Paired;;SRX1674842;403110466;97	SAL_FA4381AA	Human	Human	Homo sapiens; human	2015	6			Europe	United Kingdom							Hadar	I			Public Health England			PRJNA248792	SRP042645	SAMN04600633	SRS1371678	2016-04-02	2016-04-02	Assembled	84	356234	4792716	Salmonella enterica;98.56%	68	2573	3.41	SAL_KA8355AA_AS
HUM_2015_UnitedKingdom_noReg_EU_SRR3322157_SAL_KA8294AA_AS	SAL_FA4442AA	176265	SRR3322157;ILLUMINA;Paired;;SRX1674669;329237272;98	SAL_FA4442AA	Human	Human	Homo sapiens; human	2015	10			Europe	United Kingdom							Hadar	I			Public Health England			PRJNA248792	SRP042645	SAMN04600555	SRS1371492	2016-04-02	2016-04-02	Assembled	70	265779	4677177	Salmonella enterica;98.46%	68	2447	3.41	SAL_KA8294AA_AS
HUM_2015_UnitedKingdom_noReg_EU_SRR3322086_SAL_KA8227AA_AS	SAL_FA4509AA	158985	SRR3322086;ILLUMINA;Paired;;SRX1674597;422503088;98	SAL_FA4509AA	Human	Human	Homo sapiens; human	2015	9			Europe	United Kingdom							Hadar	I			Public Health England			PRJNA248792	SRP042645	SAMN04600406	SRS1371424	2016-04-02	2016-04-02	Assembled	86	113576	4883191	Salmonella enterica;81.53%	143	7250	3.41	SAL_KA8227AA_AS
HUM_2015_UnitedKingdom_noReg_EU_SRR3321996_SAL_KA8167AA_AS	SAL_FA4569AA	122285	SRR3321996;ILLUMINA;Paired;;SRX1674521;373609712;98	SAL_FA4569AA	Human	Human	Homo sapiens; human	2015	6			Europe	United Kingdom							Hadar	I			Public Health England			PRJNA248792	SRP042645	SAMN04600336	SRS1371357	2016-04-02	2016-04-02	Assembled	80	436642	4659009	Salmonella enterica;98.07%	56	1894	3.41	SAL_KA8167AA_AS
HUM_2015_UnitedKingdom_noReg_EU_SRR3321857_SAL_KA8119AA_AS	SAL_FA4617AA	107100	SRR3321857;ILLUMINA;Paired;;SRX1674441;251220688;97	SAL_FA4617AA	Human	Human	Homo sapiens; human	2015	4			Europe	United Kingdom							Hadar	I			Public Health England			PRJNA248792	SRP042645	SAMN04600256	SRS1371282	2016-04-02	2016-04-02	Assembled	52	121914	4742310	Salmonella enterica;89.62%	104	6995	3.41	SAL_KA8119AA_AS
HUM_2015_UnitedKingdom_noReg_EU_SRR3321712_SAL_KA8054AA_AS	SAL_FA4682AA	154861	SRR3321712;ILLUMINA;Paired;;SRX1674356;422823000;97	SAL_FA4682AA	Human	Human	Homo sapiens; human	2015	9			Europe	United Kingdom							Hadar	I			Public Health England			PRJNA248792	SRP042645	SAMN04600166	SRS1371187	2016-04-02	2016-04-02	Assembled	89	318101	4744059	Salmonella enterica;100.0%	65	1996	3.41	SAL_KA8054AA_AS
ANI_2010_UnitedStates_California_NA_SRR3330375_SAL_KA8842AA_AS	SAL_FA4804AA	CVM-N27355	SRR3330375;ILLUMINA;Paired;500;SRX1677327;422032320;240	SAL_FA4804AA	Poultry	Poultry	chicken breast	2010				North America	United States	California						Hadar				Food and Drug Administration - Center for Food Safety and Applied Nutrition (US)			PRJNA284276	SRP059203	SAMN04255250	SRS1372953	2016-04-05	2015-01-01	Assembled	90	145850	4667842	Salmonella enterica;98.59%	78	10674	3.41	SAL_KA8842AA_AS
ANI_2010_UnitedStates_California_NA_SRR3330377_SAL_KA8954AA_AS	SAL_FA4837AA	CVM-N27360	SRR3330377;ILLUMINA;Paired;500;SRX1677329;551428800;240	SAL_FA4837AA	Poultry	Poultry	ground turkey	2010				North America	United States	California						Hadar				Food and Drug Administration - Center for Food Safety and Applied Nutrition (US)			PRJNA284276	SRP059203	SAMN04255252	SRS1372951	2016-04-06	2015-01-01	Assembled	116	89495	4736976	Salmonella enterica;100.0%	113	13289	3.41	SAL_KA8954AA_AS
ANI_2008_UnitedStates_Georgia_NA_SRR3330223_SAL_KA8941AA_AS	SAL_FA4850AA	CVM-N19793	SRR3330223;ILLUMINA;Paired;500;SRX1677280;546524844;237	SAL_FA4850AA	Poultry	Poultry	ground turkey	2008				North America	United States	Georgia						Hadar				Food and Drug Administration - Center for Food Safety and Applied Nutrition (US)			PRJNA183847	SRP028894	SAMN04218228	SRS1372921	2016-04-06	2015-01-01	Assembled	116	532887	4706994	Salmonella enterica;95.47%	69	4073	3.41	SAL_KA8941AA_AS
ANI_2008_UnitedStates_Colorado_NA_SRR3330217_SAL_KA8938AA_AS	SAL_FA4853AA	CVM-N19758	SRR3330217;ILLUMINA;Paired;500;SRX1677274;448391976;236	SAL_FA4853AA	Poultry	Poultry	ground turkey	2008				North America	United States	Colorado						Hadar				Food and Drug Administration - Center for Food Safety and Applied Nutrition (US)			PRJNA183847	SRP028894	SAMN04218194	SRS1372912	2016-04-06	2015-01-01	Assembled	95	354407	4709722	Salmonella enterica;98.04%	74	4495	3.41	SAL_KA8938AA_AS
ANI_2008_UnitedStates_Minnesota_NA_SRR3344469_SAL_KA9052AA_AS	SAL_FA4949AA	CVM-N19840	SRR3344469;ILLUMINA;Paired;500;SRX1685573;388709862;237	SAL_FA4949AA	Poultry	Poultry	ground turkey	2008				North America	United States	Minnesota						Hadar				Food and Drug Administration - Center for Food Safety and Applied Nutrition (US)			PRJNA183847	SRP028894	SAMN04218274	SRS1380631	2016-04-08	2015-01-01	Assembled	82	532960	4719789	Salmonella enterica;97.78%	83	3979	3.41	SAL_KA9052AA_AS
ANI_2008_UnitedStates_Minnesota_NA_SRR3344466_SAL_KA9049AA_AS	SAL_FA4952AA	CVM-N19837	SRR3344466;ILLUMINA;Paired;500;SRX1685569;435625792;236	SAL_FA4952AA	Poultry	Poultry	ground turkey	2008				North America	United States	Minnesota						Hadar				Food and Drug Administration - Center for Food Safety and Applied Nutrition (US)			PRJNA183847	SRP028894	SAMN04218271	SRS1380635	2016-04-08	2015-01-01	Assembled	92	532915	4726853	Salmonella enterica;89.13%	89	5653	3.41	SAL_KA9049AA_AS
ANI_2008_UnitedStates_Minnesota_NA_SRR3344463_SAL_KA9046AA_AS	SAL_FA4955AA	CVM-N19834	SRR3344463;ILLUMINA;Paired;500;SRX1685562;296272040;236	SAL_FA4955AA	Poultry	Poultry	ground turkey	2008				North America	United States	Minnesota						Hadar				Food and Drug Administration - Center for Food Safety and Applied Nutrition (US)			PRJNA183847	SRP028894	SAMN04218268	SRS1380619	2016-04-08	2015-01-01	Assembled	62	714831	4766206	Salmonella enterica;95.0%	72	5014	3.41	SAL_KA9046AA_AS
ANI_2008_UnitedStates_Maryland_NA_SRR3344461_SAL_KA9044AA_AS	SAL_FA4957AA	CVM-N19832	SRR3344461;ILLUMINA;Paired;500;SRX1685560;374058900;235	SAL_FA4957AA	Poultry	Poultry	ground turkey	2008				North America	United States	Maryland						Hadar				Food and Drug Administration - Center for Food Safety and Applied Nutrition (US)			PRJNA183847	SRP028894	SAMN04218266	SRS1380621	2016-04-08	2015-01-01	Assembled	78	714883	4739869	Salmonella enterica;100.0%	46	2836	3.41	SAL_KA9044AA_AS
ANI_2013_Chile_OHiggins_SA_SRR3394956_SAL_KA9472AA_AS	SAL_FA5340AA	CFSAN035155	SRR3394956;ILLUMINA;Paired;300;SRX1709336;148783056;149	SAL_FA5340AA	Poultry	Avian	Gallus gallus domesticus; feces	2013				South America	Chile	O'Higgins Region	Provincia de Cachapoal	Rancagua				Enteritidis	I			Food and Drug Administration - Center for Food Safety and Applied Nutrition (US)			PRJNA186035	SRP018785	SAMN03800258	SRS1399417	2016-04-17	2015-01-01	Assembled	31	434028	4693067	Salmonella enterica;86.05%	49	3243	3.41	SAL_KA9472AA_AS
ANI_2013_Chile_OHiggins_SA_SRR3394955_SAL_KA9471AA_AS	SAL_FA5341AA	CFSAN035154	SRR3394955;ILLUMINA;Paired;300;SRX1709335;205965900;150	SAL_FA5341AA	Wild Animal	ND/Others	feces	2013				South America	Chile	O'Higgins Region	Provincia de Cachapoal	Rancagua				Enteritidis	I			Food and Drug Administration - Center for Food Safety and Applied Nutrition (US)			PRJNA186035	SRP018785	SAMN03800257	SRS1399418	2016-04-17	2015-01-01	Assembled	43	398721	4690736	Salmonella enterica;89.36%	57	2177	3.41	SAL_KA9471AA_AS
ANI_2008_UnitedStates_NewMexico_NA_SRR3399995_SAL_KA9560AA_AS	SAL_FA5506AA	CVM-N19849	SRR3399785;ILLUMINA;Paired;500;SRX1711017;576370966;239,SRR3399995;ILLUMINA;Paired;500;SRX1711255;576370966;239	SAL_FA5506AA	Poultry	Poultry	ground turkey	2008				North America	United States	New Mexico						Hadar				Food and Drug Administration - Center for Food Safety and Applied Nutrition (US)			PRJNA183847	SRP028894	SAMN04218283	SRS1401131	2016-04-20	2015-01-01	Assembled	121	346123	4755034	Salmonella enterica;97.96%	72	3449	3.41	SAL_KA9560AA_AS
ANI_2008_UnitedStates_NewYork_NA_SRR3418293_SAL_KA9778AA_AS	SAL_FA5572AA	CVM-N19872	SRR3418293;ILLUMINA;Paired;500;SRX1720119;552896080;230	SAL_FA5572AA	Poultry	Poultry	ground turkey	2008				North America	United States	New York						Hadar				Food and Drug Administration - Center for Food Safety and Applied Nutrition (US)			PRJNA183847	SRP028894	SAMN04218363	SRS1407904	2016-04-22	2015-01-01	Assembled	116	415792	4751617	Salmonella enterica;100.0%	65	4077	3.41	SAL_KA9778AA_AS
ANI_2008_UnitedStates_NewMexico_NA_SRR3418290_SAL_KA9776AA_AS	SAL_FA5574AA	CVM-N19869	SRR3418290;ILLUMINA;Paired;500;SRX1720117;641630080;230	SAL_FA5574AA	Poultry	Poultry	ground turkey	2008				North America	United States	New Mexico						Hadar				Food and Drug Administration - Center for Food Safety and Applied Nutrition (US)			PRJNA183847	SRP028894	SAMN04218358	SRS1407901	2016-04-22	2015-01-01	Assembled	136	383798	4710801	Salmonella enterica;95.93%	67	3631	3.41	SAL_KA9776AA_AS
ANI_2008_UnitedStates_NewMexico_NA_SRR3418289_SAL_KA9775AA_AS	SAL_FA5575AA	CVM-N19868	SRR3418289;ILLUMINA;Paired;500;SRX1720116;748282298;223	SAL_FA5575AA	Poultry	Poultry	ground turkey	2008				North America	United States	New Mexico						Hadar				Food and Drug Administration - Center for Food Safety and Applied Nutrition (US)			PRJNA183847	SRP028894	SAMN04218356	SRS1407900	2016-04-22	2015-01-01	Assembled	157	441160	4747856	Salmonella enterica;97.99%	68	2403	3.41	SAL_KA9775AA_AS
ANI_2008_UnitedStates_NewMexico_NA_SRR3418288_SAL_KA9774AA_AS	SAL_FA5576AA	CVM-N19867	SRR3418288;ILLUMINA;Paired;500;SRX1720115;438044256;237	SAL_FA5576AA	Poultry	Poultry	ground turkey	2008				North America	United States	New Mexico						Hadar				Food and Drug Administration - Center for Food Safety and Applied Nutrition (US)			PRJNA183847	SRP028894	SAMN04218354	SRS1407903	2016-04-22	2015-01-01	Assembled	93	619721	4706623	Salmonella enterica;97.92%	61	5032	3.41	SAL_KA9774AA_AS
ANI_2008_UnitedStates_NewMexico_NA_SRR3418284_SAL_KA9770AA_AS	SAL_FA5580AA	CVM-N19862	SRR3418284;ILLUMINA;Paired;500;SRX1720111;516122494;233	SAL_FA5580AA	Poultry	Poultry	ground turkey	2008				North America	United States	New Mexico						Hadar				Food and Drug Administration - Center for Food Safety and Applied Nutrition (US)			PRJNA183847	SRP028894	SAMN04218343	SRS1407898	2016-04-22	2015-01-01	Assembled	105	377617	4898676	Salmonella enterica;82.54%	74	5524	3.41	SAL_KA9770AA_AS
HUM_2016_UnitedStates_noReg_NA_SRR3499746_SAL_LA0828AA_AS	SAL_FA6609AA	PNUSAS002131	SRR3499746;ILLUMINA;Paired;;SRX1757829;1076035680;240	SAL_FA6609AA	Human	Human	Age: 0-4; stool	2016	4			North America	United States							Hadar (Predicted)				PulseNet Next Generation Subtyping Methods Unit			PRJNA230403	SRP040281	SAMN04961841	SRS1434157	2016-05-12	2016-05-12	Assembled	223	346123	4810946	Salmonella enterica;89.83%	101	9520	3.41	SAL_LA0828AA_AS
HUM_2016_UnitedStates_noReg_NA_SRR3499742_SAL_LA0824AA_AS	SAL_FA6613AA	PNUSAS002126	SRR3499742;ILLUMINA;Paired;;SRX1757825;700859588;242	SAL_FA6613AA	Human	Human	Age: 40-49; stool	2016	4			North America	United States							Hadar (Predicted)				PulseNet Next Generation Subtyping Methods Unit			PRJNA230403	SRP040281	SAMN04961836	SRS1434153	2016-05-12	2016-05-12	Assembled	143	619712	4870021	Salmonella enterica;87.5%	63	4686	3.41	SAL_LA0824AA_AS
ANI_2010_UnitedStates_Georgia_NA_SRR3509885_SAL_LA1042AA_AS	SAL_FA6833AA	CVM-N28364	SRR3509885;ILLUMINA;Paired;500;SRX1763513;404336934;243	SAL_FA6833AA	Poultry	Poultry	ground turkey	2010				North America	United States	Georgia						Hadar				Food and Drug Administration - Center for Food Safety and Applied Nutrition (US)			PRJNA284276	SRP059203	SAMN04255298	SRS1438115	2016-05-17	2015-01-01	Assembled	85	385539	4736077	Salmonella enterica;93.62%	68	6693	3.41	SAL_LA1042AA_AS
ANI_2010_UnitedStates_Pennsylvania_NA_SRR3547959_SAL_LA1195AA_AS	SAL_FA6925AA	CVM-N28610	SRR3547959;ILLUMINA;Paired;500;SRX1776239;347461664;242	SAL_FA6925AA	Poultry	Poultry	ground turkey	2010				North America	United States	Pennsylvania						Hadar				Food and Drug Administration - Center for Food Safety and Applied Nutrition (US)			PRJNA284276	SRP059203	SAMN04255310	SRS1447258	2016-05-20	2015-01-01	Assembled	73	541431	4742498	Salmonella enterica;100.0%	53	6367	3.41	SAL_LA1195AA_AS
HUM_2005_UnitedStates_noReg_NA_SRR3571789_SAL_LA4878AA_AS	SAL_FA7169AA	PNUSAS002160	SRR3571789;ILLUMINA;Paired;;SRX1793065;289026480;228	SAL_FA7169AA	Human	Human	Age: 0-4; stool	2005	8			North America	United States							Hadar (Predicted)				PulseNet Next Generation Subtyping Methods Unit			PRJNA230403	SRP040281	SAMN05013722	SRS1462730	2016-05-23	2016-05-23	Assembled	61	353992	4694993	Salmonella enterica;95.25%	53	5493	3.41	SAL_LA4878AA_AS
HUM_2010_UnitedStates_noReg_NA_SRR3571788_SAL_LA4877AA_AS	SAL_FA7170AA	PNUSAS002164	SRR3571788;ILLUMINA;Paired;;SRX1793064;390570048;198	SAL_FA7170AA	Human	Human	Age: 20-29; stool	2010	6			North America	United States							Hadar				PulseNet Next Generation Subtyping Methods Unit			PRJNA230403	SRP040281	SAMN05013726	SRS1462729	2016-05-23	2016-05-23	Assembled	82	532960	4707421	Salmonella enterica;97.82%	63	2739	3.41	SAL_LA4877AA_AS
HUM_2009_UnitedStates_noReg_NA_SRR3571787_SAL_LA4876AA_AS	SAL_FA7171AA	PNUSAS002163	SRR3571787;ILLUMINA;Paired;;SRX1793063;374896340;203	SAL_FA7171AA	Human	Human	Age: 20-29; urine	2009	1			North America	United States							Hadar				PulseNet Next Generation Subtyping Methods Unit			PRJNA230403	SRP040281	SAMN05013725	SRS1462728	2016-05-23	2016-05-23	Assembled	80	668665	4683207	Salmonella enterica;97.96%	65	3288	3.41	SAL_LA4876AA_AS
ANI_2016_UnitedStates_California_NA_SRR3586911_SAL_LA4826AA_AS	SAL_FA7299AA	FSIS1606575	SRR3586911;ILLUMINA;Paired;300;SRX1799843;348257288;137	SAL_FA7299AA	Livestock	Swine	animal-swine-market swine	2016				North America	United States	California						Hadar	I			USDA FSIS			PRJNA292666	SRP062916	SAMN05176306	SRS1467107	2016-05-25	2016-05-25	Assembled	73	554796	4766470	Salmonella enterica;100.0%	50	2798	3.41	SAL_LA4826AA_AS
HUM_2015_UnitedStates_noReg_NA_SRR3632937_SAL_LA3163AA_AS	SAL_FA7694AA	PNUSAS002283	SRR3632937;ILLUMINA;Paired;;SRX1824229;651458136;196	SAL_FA7694AA	Human	Human	Age: 0-4; stool	2015	6			North America	United States							Hadar				Centers for Disease Control and Prevention - PulseNet			PRJNA230403	SRP040281	SAMN05150109	SRS1487184	2016-06-07	2016-06-06	Assembled	138	714892	4712506	Salmonella enterica;94.75%	53	2497	3.41	SAL_LA3163AA_AS
HUM_2015_UnitedStates_noReg_NA_SRR3632936_SAL_LA3162AA_AS	SAL_FA7695AA	PNUSAS002281	SRR3632936;ILLUMINA;Paired;;SRX1824228;488606208;192	SAL_FA7695AA	Human	Human	Age: 0-4; stool	2015	4			North America	United States							Hadar				Centers for Disease Control and Prevention - PulseNet			PRJNA230403	SRP040281	SAMN05150107	SRS1487185	2016-06-07	2016-06-06	Assembled	103	714891	4714245	Salmonella enterica;94.74%	67	3806	3.41	SAL_LA3162AA_AS
HUM_2015_UnitedStates_noReg_NA_SRR3642948_SAL_LA3235AA_AS	SAL_FA7751AA	PNUSAS002282	SRR3642948;ILLUMINA;Paired;;SRX1828129;485070898;169	SAL_FA7751AA	Human	Human	Age: 40-49; stool	2015	4			North America	United States							Hadar				Centers for Disease Control and Prevention - PulseNet			PRJNA230403	SRP040281	SAMN05150108	SRS1489992	2016-06-07	2016-06-07	Assembled	102	714892	4713859	Salmonella enterica;95.56%	64	2727	3.41	SAL_LA3235AA_AS
ANI_2006_UnitedStates_Minnesota_NA_SRR3663790_SAL_LA3431AA_AS	SAL_FA7913AA	WAPHL_SAL-A00769	SRR3662613;ILLUMINA;Paired;500;SRX1841355;406722960;238,SRR3663790;ILLUMINA;Paired;500;SRX1841451;406722960;238	SAL_FA7913AA	Poultry	Poultry	ground turkey	2006				North America	United States	Minnesota						Hadar	I			FDA Center for Food Safety and Applied Nutrition			PRJNA183851	SRP028334	SAMN03291598	SRS1500536	2016-06-15	2015-01-01	Assembled	84	216867	4815612	Salmonella enterica;87.01%	86	10693	3.41	SAL_LA3431AA_AS
HUM_2016_UnitedStates_noReg_NA_SRR3667936_SAL_LA3538AA_AS	SAL_FA7932AA	PNUSAS002393	SRR3667936;ILLUMINA;Paired;;SRX1845970;214524480;240	SAL_FA7932AA	Human	Human	Homo sapiens; Age: 10-19; stool	2016	4			North America	United States							Hadar				PulseNet Next Generation Subtyping Methods Unit			PRJNA230403	SRP040281	SAMN05199483	SRS1504636	2016-06-16	2016-06-14	Assembled	45	171186	4740456	Salmonella enterica;89.54%	111	29131	3.41	SAL_LA3538AA_AS
HUM_2016_UnitedStates_noReg_NA_SRR3667935_SAL_LA3537AA_AS	SAL_FA7933AA	PNUSAS002392	SRR3667935;ILLUMINA;Paired;;SRX1845969;230051520;240	SAL_FA7933AA	Human	Human	Homo sapiens; Age: 40-49; stool	2016	4			North America	United States							Hadar				PulseNet Next Generation Subtyping Methods Unit			PRJNA230403	SRP040281	SAMN05199482	SRS1504635	2016-06-16	2016-06-14	Assembled	47	268153	4850525	Salmonella enterica;79.84%	151	33965	3.41	SAL_LA3537AA_AS
HUM_2016_UnitedStates_noReg_NA_SRR3667933_SAL_LA3535AA_AS	SAL_FA7935AA	PNUSAS002288	SRR3667933;ILLUMINA;Paired;;SRX1845967;538445040;237	SAL_FA7935AA	Human	Human	Homo sapiens; Age: 40-49; stool	2016	4			North America	United States							Hadar (Predicted)				PulseNet Next Generation Subtyping Methods Unit			PRJNA230403	SRP040281	SAMN05199480	SRS1504633	2016-06-16	2016-06-14	Assembled	114	735378	4699141	Salmonella enterica;97.56%	46	3764	3.41	SAL_LA3535AA_AS
HUM_2016_UnitedStates_noReg_NA_SRR3667932_SAL_LA3534AA_AS	SAL_FA7936AA	PNUSAS002287	SRR3667932;ILLUMINA;Paired;;SRX1845966;562463100;235	SAL_FA7936AA	Human	Human	Homo sapiens; Age: 0-4; stool	2016	4			North America	United States							Hadar				PulseNet Next Generation Subtyping Methods Unit			PRJNA230403	SRP040281	SAMN05199479	SRS1504632	2016-06-16	2016-06-14	Assembled	119	735378	4705739	Salmonella enterica;94.45%	41	2217	3.41	SAL_LA3534AA_AS
HUM_2016_UnitedStates_noReg_NA_SRR3667930_SAL_LA3532AA_AS	SAL_FA7938AA	PNUSAS002286	SRR3667930;ILLUMINA;Paired;;SRX1845964;433581850;239	SAL_FA7938AA	Human	Human	Homo sapiens; Age: 5-9; stool	2016	4			North America	United States							Hadar				PulseNet Next Generation Subtyping Methods Unit			PRJNA230403	SRP040281	SAMN05199477	SRS1504630	2016-06-16	2016-06-14	Assembled	92	683580	4698438	Salmonella enterica;97.62%	46	4420	3.41	SAL_LA3532AA_AS
HUM_2016_UnitedStates_noReg_NA_SRR3667929_SAL_LA3531AA_AS	SAL_FA7939AA	PNUSAS002285	SRR3667929;ILLUMINA;Paired;;SRX1845963;170874006;239	SAL_FA7939AA	Human	Human	Homo sapiens; Age: 0-4; stool	2016	4			North America	United States							Hadar				PulseNet Next Generation Subtyping Methods Unit			PRJNA230403	SRP040281	SAMN05199476	SRS1504629	2016-06-16	2016-06-14	Assembled	36	276008	4695308	Salmonella enterica;98.0%	57	15411	3.41	SAL_LA3531AA_AS
HUM_2016_UnitedStates_noReg_NA_SRR3667928_SAL_LA3530AA_AS	SAL_FA7940AA	PNUSAS002284	SRR3667928;ILLUMINA;Paired;;SRX1845962;440293022;241	SAL_FA7940AA	Human	Human	Homo sapiens; Age: 0-4; stool	2016	3			North America	United States							Hadar				PulseNet Next Generation Subtyping Methods Unit			PRJNA230403	SRP040281	SAMN05199475	SRS1504628	2016-06-16	2016-06-14	Assembled	93	714892	4698421	Salmonella enterica;97.44%	43	3792	3.41	SAL_LA3530AA_AS
HUM_2016_UnitedStates_noReg_NA_SRR3667838_SAL_LA3503AA_AS	SAL_FA7967AA	PNUSAS002173	SRR3667838;ILLUMINA;Paired;;SRX1845922;843044544;216	SAL_FA7967AA	Human	Human	Age: 60-69; stool	2016	4			North America	United States											PulseNet Next Generation Subtyping Methods Unit			PRJNA230403	SRP040281	SAMN05210690	SRS1504598	2016-06-16	2016-06-14	Assembled	179	714893	4706244	Salmonella enterica;95.0%	50	2888	3.41	SAL_LA3503AA_AS
HUM_2015_UnitedStates_noReg_NA_SRR3713648_SAL_LA3706AA_AS	SAL_FA8157AA	PNUSAS002242	SRR3713648;ILLUMINA;Paired;;SRX1873176;297559500;150	SAL_FA8157AA	Human	Human	Age: 60-69; stool	2015	12			North America	United States							Hadar (Predicted)				PulseNet Next Generation Subtyping Methods Unit			PRJNA230403	SRP040281	SAMN05214366	SRS1523154	2016-06-24	2016-06-23	Assembled	62	723485	4768582	Salmonella enterica;100.0%	49	5614	3.41	SAL_LA3706AA_AS
ANI_2016_UnitedStates_Tennessee_NA_SRR3726448_SAL_LA4780AA_AS	SAL_FA8231AA	FSIS1606960	SRR3726448;ILLUMINA;Paired;300;SRX1883347;599655644;131	SAL_FA8231AA	Livestock	Swine	animal-swine-sow	2016				North America	United States	Tennessee						Hadar	I			USDA FSIS			PRJNA292666	SRP062916	SAMN05301283	SRS1529752	2016-06-29	2016-06-28	Assembled	127	735670	4694688	Salmonella enterica;100.0%	50	1460	3.41	SAL_LA4780AA_AS
ANI_2016_UnitedStates_Iowa_NA_SRR3710740_SAL_LA4978AA_AS	SAL_FA8457AA	FSIS1606830	SRR3710740;ILLUMINA;Paired;300;SRX1870463;362660760;135	SAL_FA8457AA	Poultry	Poultry	Animal-Turkey-Young Turkey	2016				North America	United States	Iowa						Hadar	I			USDA FSIS			PRJNA292666	SRP062916	SAMN05284030	SRS1520974	2016-06-30	2016-06-22	Assembled	75	735795	4774401	Salmonella enterica;97.49%	46	1970	3.41	SAL_LA4978AA_AS
ANI_2011_UnitedStates_Maryland_NA_SRR3665319_SAL_MA2142AA_AS	SAL_FA8494AA	CVM N38246	SRR3665319;ILLUMINA;Paired;;SRX1843827;351067968;261	SAL_FA8494AA	Poultry	Poultry	ground turkey	2011				North America	United States	Maryland						Hadar				FDA			PRJNA292661	SRP063697	SAMN05201751	SRS1502723	2016-06-30	2016-06-21	Assembled	73	303026	4749522	Salmonella enterica;98.57%	77	4225	3.51	SAL_MA2142AA_AS
ANI_2011_UnitedStates_Maryland_NA_SRR3665318_SAL_MA2141AA_AS	SAL_FA8495AA	CVM N38245	SRR3665318;ILLUMINA;Paired;;SRX1843826;294176610;273	SAL_FA8495AA	Poultry	Poultry	ground turkey	2011				North America	United States	Maryland						Hadar				FDA			PRJNA292661	SRP063697	SAMN05201750	SRS1502720	2016-06-30	2016-06-21	Assembled	61	358620	4746762	Salmonella enterica;98.18%	64	3290	3.51	SAL_MA2141AA_AS
ANI_2011_UnitedStates_Connecticut_NA_SRR3665263_SAL_MA2061AA_AS	SAL_FA8550AA	CVM N37910	SRR3665263;ILLUMINA;Paired;;SRX1843771;324700902;237	SAL_FA8550AA	Poultry	Poultry	ground turkey	2011				North America	United States	Connecticut						Hadar	I			FDA			PRJNA292661	SRP063697	SAMN02699265	SRS1502667	2016-06-30	2016-06-21	Assembled	66	193983	4849167	Salmonella enterica;96.97%	75	8715	3.41	SAL_MA2061AA_AS
ANI_2011_UnitedStates_Maryland_NA_SRR3665243_SAL_MA2034AA_AS	SAL_FA8570AA	CVM N35516	SRR3665243;ILLUMINA;Paired;;SRX1843751;267140076;266	SAL_FA8570AA	Poultry	Poultry	ground turkey	2011				North America	United States	Maryland						Hadar				FDA			PRJNA292661	SRP063697	SAMN05201690	SRS1502647	2016-06-30	2016-06-21	Assembled	56	173374	4744085	Salmonella enterica;100.0%	77	8592	3.41	SAL_MA2034AA_AS
ANI_2011_UnitedStates_Tennessee_NA_SRR3665242_SAL_MA2033AA_AS	SAL_FA8571AA	CVM N32790	SRR3665242;ILLUMINA;Paired;;SRX1843750;271696530;267	SAL_FA8571AA	Livestock	Swine	Pork Chop	2011				North America	United States	Tennessee						Hadar				FDA			PRJNA292661	SRP063697	SAMN05201689	SRS1502646	2016-06-30	2016-06-21	Assembled	56	187528	4778030	Salmonella enterica;94.46%	100	8651	3.41	SAL_MA2033AA_AS
ANI_2011_UnitedStates_Tennessee_NA_SRR3665241_SAL_MA2032AA_AS	SAL_FA8572AA	CVM N32789	SRR3665241;ILLUMINA;Paired;;SRX1843749;275337978;257	SAL_FA8572AA	Livestock	Swine	Pork Chop	2011				North America	United States	Tennessee						Hadar				FDA			PRJNA292661	SRP063697	SAMN05201688	SRS1502645	2016-06-30	2016-06-21	Assembled	57	179166	4784997	Salmonella enterica;95.71%	122	9142	3.41	SAL_MA2032AA_AS
ANI_2011_UnitedStates_Tennessee_NA_SRR3665240_SAL_MA2031AA_AS	SAL_FA8573AA	CVM N32788	SRR3665240;ILLUMINA;Paired;;SRX1843748;474313736;221	SAL_FA8573AA	Livestock	Swine	pork chop	2011				North America	United States	Tennessee						Hadar	I			FDA			PRJNA292661	SRP063697	SAMN02699263	SRS1502643	2016-06-30	2016-06-21	Assembled	99	498987	4773803	Salmonella enterica;94.01%	69	2094	3.41	SAL_MA2031AA_AS
ANI_2011_UnitedStates_Tennessee_NA_SRR3665239_SAL_MA2030AA_AS	SAL_FA8574AA	CVM N32787	SRR3665239;ILLUMINA;Paired;;SRX1843747;278761050;261	SAL_FA8574AA	Livestock	Swine	Pork Chop	2011				North America	United States	Tennessee						Hadar				FDA			PRJNA292661	SRP063697	SAMN05201687	SRS1502644	2016-06-30	2016-06-21	Assembled	58	180145	4775103	Salmonella enterica;95.72%	89	7885	3.41	SAL_MA2030AA_AS
ANI_2011_UnitedStates_Tennessee_NA_SRR3665238_SAL_MA2028AA_AS	SAL_FA8575AA	CVM N32786	SRR3665238;ILLUMINA;Paired;;SRX1843746;304400448;264	SAL_FA8575AA	Livestock	Swine	Pork Chop	2011				North America	United States	Tennessee						Hadar				FDA			PRJNA292661	SRP063697	SAMN05201686	SRS1502642	2016-06-30	2016-06-21	Assembled	63	252192	4769662	Salmonella enterica;95.17%	74	6368	3.41	SAL_MA2028AA_AS
ANI_2011_UnitedStates_Tennessee_NA_SRR3665237_SAL_MA2027AA_AS	SAL_FA8576AA	CVM N32785	SRR3665237;ILLUMINA;Paired;;SRX1843745;367918216;262	SAL_FA8576AA	Livestock	Swine	Pork Chop	2011				North America	United States	Tennessee						Hadar				FDA			PRJNA292661	SRP063697	SAMN05201685	SRS1502641	2016-06-30	2016-06-21	Assembled	77	232156	4775960	Salmonella enterica;94.12%	92	6753	3.41	SAL_MA2027AA_AS
ANI_2011_UnitedStates_Tennessee_NA_SRR3665236_SAL_MA2026AA_AS	SAL_FA8577AA	CVM N32784	SRR3665236;ILLUMINA;Paired;;SRX1843744;330560418;267	SAL_FA8577AA	Livestock	Swine	Pork Chop	2011				North America	United States	Tennessee						Hadar				FDA			PRJNA292661	SRP063697	SAMN05201684	SRS1502640	2016-06-30	2016-06-21	Assembled	69	252192	4773797	Salmonella enterica;95.31%	86	5986	3.41	SAL_MA2026AA_AS
ANI_2011_UnitedStates_Georgia_NA_SRR3665178_SAL_MA1956AA_AS	SAL_FA8635AA	CVM N32043	SRR3665178;ILLUMINA;Paired;;SRX1843686;258781208;238	SAL_FA8635AA	Livestock	Swine	Pork Chop	2011				North America	United States	Georgia						Hadar				FDA			PRJNA292661	SRP063697	SAMN05201642	SRS1502583	2016-06-30	2016-06-21	Assembled	54	280278	4779574	Salmonella enterica;98.28%	62	5747	3.41	SAL_MA1956AA_AS
ANI_2011_UnitedStates_Georgia_NA_SRR3665175_SAL_MA1953AA_AS	SAL_FA8638AA	CVM N32040	SRR3665175;ILLUMINA;Paired;;SRX1843683;452902400;256	SAL_FA8638AA	Poultry	Poultry	ground turkey	2011				North America	United States	Georgia						Hadar				FDA			PRJNA292661	SRP063697	SAMN05201640	SRS1502579	2016-06-30	2016-06-21	Assembled	94	275783	4779908	Salmonella enterica;98.36%	66	4634	3.41	SAL_MA1953AA_AS
ANI_2011_UnitedStates_Georgia_NA_SRR3665174_SAL_MA1952AA_AS	SAL_FA8639AA	CVM N32039	SRR3665174;ILLUMINA;Paired;;SRX1843682;444328116;258	SAL_FA8639AA	Poultry	Poultry	ground turkey	2011				North America	United States	Georgia						Hadar				FDA			PRJNA292661	SRP063697	SAMN05201639	SRS1502578	2016-06-30	2016-06-21	Assembled	92	305379	4780816	Salmonella enterica;98.34%	66	3460	3.41	SAL_MA1952AA_AS
ANI_2011_UnitedStates_Colorado_NA_SRR3665170_SAL_MA1948AA_AS	SAL_FA8643AA	CVM N31842	SRR3665170;ILLUMINA;Paired;;SRX1843678;309896700;258	SAL_FA8643AA	Poultry	Poultry	ground turkey	2011				North America	United States	Colorado						Hadar				FDA			PRJNA292661	SRP063697	SAMN05201637	SRS1502573	2016-06-30	2016-06-21	Assembled	64	140685	4782243	Salmonella enterica;96.34%	88	12032	3.41	SAL_MA1948AA_AS
ANI_2011_UnitedStates_Colorado_NA_SRR3665169_SAL_MA1947AA_AS	SAL_FA8644AA	CVM N31841	SRR3665169;ILLUMINA;Paired;;SRX1843677;201816784;247	SAL_FA8644AA	Poultry	Poultry	ground turkey	2011				North America	United States	Colorado						Hadar				FDA			PRJNA292661	SRP063697	SAMN05201636	SRS1502574	2016-06-30	2016-06-21	Assembled	41	112580	4831266	Salmonella enterica;94.74%	167	20187	3.41	SAL_MA1947AA_AS
ANI_2011_UnitedStates_Connecticut_NA_SRR3665128_SAL_MA1898AA_AS	SAL_FA8685AA	CVM N31393	SRR3665128;ILLUMINA;Paired;;SRX1843636;284804170;259	SAL_FA8685AA	Poultry	Poultry	ground turkey	2011				North America	United States	Connecticut						Hadar				FDA			PRJNA292661	SRP063697	SAMN05201607	SRS1502530	2016-06-30	2016-06-21	Assembled	59	476804	4790284	Salmonella enterica;97.62%	54	3202	3.41	SAL_MA1898AA_AS
ANI_2011_UnitedStates_Tennessee_NA_SRR3665113_SAL_MA2321AA_AS	SAL_FA8700AA	CVM N30704	SRR3665113;ILLUMINA;Paired;;SRX1843621;396967466;263	SAL_FA8700AA	Poultry	Poultry	ground turkey	2011				North America	United States	Tennessee						Hadar				FDA			PRJNA292661	SRP063697	SAMN05201596	SRS1502517	2016-06-30	2016-06-21	Assembled	81	699619	4867670	Salmonella enterica;94.11%	60	1849	3.51	SAL_MA2321AA_AS
ANI_2011_UnitedStates_Oregon_NA_SRR3665111_SAL_MA2319AA_AS	SAL_FA8702AA	CVM N30702	SRR3665111;ILLUMINA;Paired;;SRX1843619;341365580;265	SAL_FA8702AA	Poultry	Poultry	ground turkey	2011				North America	United States	Oregon						Hadar				Food and Drug Administration (US)			PRJNA292661	SRP063697	SAMN05201594	SRS1502516	2016-06-30	2016-06-21	Assembled	70	371106	4870013	Salmonella enterica;93.22%	90	9384	3.51	SAL_MA2319AA_AS
ANI_2011_UnitedStates_NewYork_NA_SRR3665109_SAL_MA2317AA_AS	SAL_FA8704AA	CVM N30700	SRR3665109;ILLUMINA;Paired;;SRX1843617;335184460;262	SAL_FA8704AA	Poultry	Poultry	ground turkey	2011				North America	United States	New York						Hadar				Food and Drug Administration (US)			PRJNA292661	SRP063697	SAMN05201593	SRS1502513	2016-06-30	2016-06-21	Assembled	70	714610	4748104	Salmonella enterica;97.63%	51	1944	3.51	SAL_MA2317AA_AS
ANI_2011_UnitedStates_Maryland_NA_SRR3665066_SAL_MA1832AA_AS	SAL_FA8747AA	CVM N30657	SRR3665066;ILLUMINA;Paired;;SRX1843574;236065914;267	SAL_FA8747AA	Poultry	Poultry	ground turkey	2011				North America	United States	Maryland						Hadar				FDA			PRJNA292661	SRP063697	SAMN05201560	SRS1502470	2016-06-30	2016-06-21	Assembled	49	476474	4739641	Salmonella enterica;100.0%	50	4729	3.41	SAL_MA1832AA_AS
ANI_2011_UnitedStates_Georgia_NA_SRR3665055_SAL_MA1821AA_AS	SAL_FA8758AA	CVM N30646	SRR3665055;ILLUMINA;Paired;;SRX1843563;337743770;245	SAL_FA8758AA	Poultry	Poultry	ground turkey	2011				North America	United States	Georgia						Hadar				FDA			PRJNA292661	SRP063697	SAMN05201551	SRS1502459	2016-06-30	2016-06-21	Assembled	71	372133	4742576	Salmonella enterica;100.0%	62	3465	3.41	SAL_MA1821AA_AS
ANI_2011_UnitedStates_Georgia_NA_SRR3665054_SAL_MA1820AA_AS	SAL_FA8759AA	CVM N30645	SRR3665054;ILLUMINA;Paired;;SRX1843562;319094708;179	SAL_FA8759AA	Poultry	Poultry	ground turkey	2011				North America	United States	Georgia						Hadar	I			Food and Drug Administration (US)			PRJNA292661	SRP063697	SAMN02699214	SRS1502458	2016-06-30	2016-06-21	Assembled	65	403944	4892730	Salmonella enterica;70.31%	80	3567	3.41	SAL_MA1820AA_AS
ANI_2011_UnitedStates_Connecticut_NA_SRR3665045_SAL_MA1811AA_AS	SAL_FA8768AA	CVM N30636	SRR3665045;ILLUMINA;Paired;;SRX1843553;281836400;278	SAL_FA8768AA	Poultry	Poultry	ground turkey	2011				North America	United States	Connecticut						Hadar				Food and Drug Administration (US)			PRJNA292661	SRP063697	SAMN05201543	SRS1502449	2016-06-30	2016-06-21	Assembled	59	494969	4737947	Salmonella enterica;100.0%	48	3551	3.41	SAL_MA1811AA_AS
ANI_2011_UnitedStates_NewMexico_NA_SRR3665033_SAL_MA1799AA_AS	SAL_FA8780AA	CVM N29373	SRR3665033;ILLUMINA;Paired;;SRX1843541;421598320;260	SAL_FA8780AA	Poultry	Poultry	ground turkey	2011				North America	United States	New Mexico						Hadar				FDA			PRJNA292661	SRP063697	SAMN05201537	SRS1502438	2016-06-30	2016-06-21	Assembled	88	365739	4754200	Salmonella enterica;98.39%	71	3532	3.41	SAL_MA1799AA_AS
ANI_2011_UnitedStates_NewMexico_NA_SRR3665032_SAL_MA1797AA_AS	SAL_FA8781AA	CVM N29372	SRR3665032;ILLUMINA;Paired;;SRX1843540;212260560;276	SAL_FA8781AA	Poultry	Poultry	ground turkey	2011				North America	United States	New Mexico						Hadar				Food and Drug Administration (US)			PRJNA292661	SRP063697	SAMN05201536	SRS1502436	2016-06-30	2016-06-21	Assembled	44	476284	4796500	Salmonella enterica;93.11%	242	37700	3.41	SAL_MA1797AA_AS
ANI_2011_UnitedStates_NewMexico_NA_SRR3665031_SAL_MA1796AA_AS	SAL_FA8782AA	CVM N29371	SRR3665031;ILLUMINA;Paired;;SRX1843539;435064218;267	SAL_FA8782AA	Poultry	Poultry	ground turkey	2011				North America	United States	New Mexico						Hadar				Food and Drug Administration (US)			PRJNA292661	SRP063697	SAMN05201535	SRS1502433	2016-06-30	2016-06-21	Assembled	90	735381	4783333	Salmonella enterica;95.83%	63	3097	3.41	SAL_MA1796AA_AS
ANI_2011_UnitedStates_Pennsylvania_NA_SRR3665010_SAL_MA1774AA_AS	SAL_FA8803AA	CVM N29349	SRR3665010;ILLUMINA;Paired;;SRX1843518;137817390;267	SAL_FA8803AA	Poultry	Poultry	ground turkey	2011				North America	United States	Pennsylvania						Hadar				FDA			PRJNA292661	SRP063697	SAMN05201523	SRS1502416	2016-06-30	2016-06-21	Assembled	29	383906	4698933	Salmonella enterica;98.53%	74	12836	3.41	SAL_MA1774AA_AS
ANI_2011_UnitedStates_Minnesota_NA_SRR3665000_SAL_MA1762AA_AS	SAL_FA8813AA	CVM N29339	SRR3665000;ILLUMINA;Paired;;SRX1843508;378521508;191	SAL_FA8813AA	Poultry	Poultry	ground turkey	2011				North America	United States	Minnesota						Hadar	I			FDA			PRJNA292661	SRP063697	SAMN02699196	SRS1502404	2016-06-30	2016-06-21	Assembled	77	172505	4873674	Salmonella enterica;90.02%	100	3987	3.41	SAL_MA1762AA_AS
ANI_2011_UnitedStates_Minnesota_NA_SRR3664996_SAL_MA1758AA_AS	SAL_FA8817AA	CVM N29335	SRR3664996;ILLUMINA;Paired;;SRX1843504;474700986;243	SAL_FA8817AA	Poultry	Poultry	ground turkey	2011				North America	United States	Minnesota						Hadar				FDA			PRJNA292661	SRP063697	SAMN05201512	SRS1502400	2016-06-30	2016-06-21	Assembled	100	750043	4741915	Salmonella enterica;96.07%	58	1198	3.41	SAL_MA1758AA_AS
ANI_2011_UnitedStates_Oregon_NA_SRR3664988_SAL_MA1750AA_AS	SAL_FA8825AA	CVM N29327	SRR3664988;ILLUMINA;Paired;;SRX1843496;174137096;259	SAL_FA8825AA	Poultry	Poultry	chicken breast	2011				North America	United States	Oregon						Hadar				FDA			PRJNA292661	SRP063697	SAMN05201504	SRS1502392	2016-06-30	2016-06-21	Assembled	37	693163	4694104	Salmonella enterica;100.0%	71	8977	3.41	SAL_MA1750AA_AS
ANI_2011_UnitedStates_Maryland_NA_SRR3664978_SAL_MA1740AA_AS	SAL_FA8835AA	CVM N29317	SRR3664978;ILLUMINA;Paired;;SRX1843486;411521472;188	SAL_FA8835AA	Poultry	Poultry	ground turkey	2011				North America	United States	Maryland						Hadar	I			FDA			PRJNA292661	SRP063697	SAMN02699192	SRS1502382	2016-06-30	2016-06-21	Assembled	82	354017	4958953	Salmonella enterica;88.54%	90	3475	3.41	SAL_MA1740AA_AS
ANI_2012_UnitedStates_Connecticut_NA_SRR3664900_SAL_MA1662AA_AS	SAL_FA8913AA	CVM N42468	SRR3664900;ILLUMINA;Paired;;SRX1843408;401993640;228	SAL_FA8913AA	Poultry	Poultry	ground turkey	2012				North America	United States	Connecticut						Hadar	I			FDA			PRJNA292661	SRP063697	SAMN02699348	SRS1502304	2016-06-30	2016-06-21	Assembled	82	475176	4901372	Salmonella enterica;96.43%	71	3653	3.41	SAL_MA1662AA_AS
ANI_2012_UnitedStates_Connecticut_NA_SRR3664898_SAL_MA1660AA_AS	SAL_FA8915AA	CVM N42466	SRR3664898;ILLUMINA;Paired;;SRX1843406;213287200;245	SAL_FA8915AA	Poultry	Poultry	ground turkey	2012				North America	United States	Connecticut						Hadar				FDA			PRJNA292661	SRP063697	SAMN05201976	SRS1502302	2016-06-30	2016-06-21	Assembled	43	50709	4921385	Salmonella enterica;97.96%	245	34368	3.41	SAL_MA1660AA_AS
ANI_2012_UnitedStates_Connecticut_NA_SRR3664839_SAL_MA1600AA_AS	SAL_FA8974AA	CVM N41909	SRR3664839;ILLUMINA;Paired;;SRX1843347;394593300;225	SAL_FA8974AA	Poultry	Poultry	ground turkey	2012				North America	United States	Connecticut						Hadar	I			FDA			PRJNA292661	SRP063697	SAMN02699333	SRS1502243	2016-06-30	2016-06-21	Assembled	81	365673	4842270	Salmonella enterica;91.8%	79	5371	3.41	SAL_MA1600AA_AS
ANI_2012_UnitedStates_Connecticut_NA_SRR3664832_SAL_MA1593AA_AS	SAL_FA8981AA	CVM N41902	SRR3664832;ILLUMINA;Paired;;SRX1843340;352735584;272	SAL_FA8981AA	Poultry	Poultry	ground turkey	2012				North America	United States	Connecticut						Hadar				FDA			PRJNA292661	SRP063697	SAMN05201926	SRS1502237	2016-06-30	2016-06-21	Assembled	73	256707	4784491	Salmonella enterica;100.0%	68	8423	3.41	SAL_MA1593AA_AS
ANI_2012_UnitedStates_Minnesota_NA_SRR3664745_SAL_MA1464AA_AS	SAL_FA9068AA	CVM N40388	SRR3664745;ILLUMINA;Paired;;SRX1843253;412072956;277	SAL_FA9068AA	Poultry	Poultry	ground turkey	2012				North America	United States	Minnesota						Hadar				FDA			PRJNA292661	SRP063697	SAMN05201852	SRS1502148	2016-06-30	2016-06-21	Assembled	86	683558	4745758	Salmonella enterica;100.0%	61	3953	3.41	SAL_MA1464AA_AS
ANI_2012_UnitedStates_Georgia_NA_SRR3664627_SAL_MA0622AA_AS	SAL_FA9181AA	CVM N38869	SRR3664627;ILLUMINA;Paired;;SRX1843140;338292280;230	SAL_FA9181AA	Poultry	Poultry	ground turkey	2012				North America	United States	Georgia						Enteritidis	I			FDA			PRJNA292661	SRP063697	SAMN02699287	SRS1502036	2016-06-30	2016-06-21	Assembled	71	619664	4746846	Salmonella enterica;100.0%	59	3608	3.41	SAL_MA0622AA_AS
ANI_2012_UnitedStates_Connecticut_NA_SRR3664624_SAL_MA0619AA_AS	SAL_FA9184AA	CVM N38866	SRR3664624;ILLUMINA;Paired;;SRX1843137;298391730;273	SAL_FA9184AA	Poultry	Poultry	ground turkey	2012				North America	United States	Connecticut						Hadar				FDA			PRJNA292661	SRP063697	SAMN05201766	SRS1502033	2016-06-30	2016-06-21	Assembled	62	93446	4755251	Salmonella enterica;98.2%	120	17928	3.41	SAL_MA0619AA_AS
ANI_2012_UnitedStates_Connecticut_NA_SRR3664621_SAL_MA0616AA_AS	SAL_FA9187AA	CVM N38863	SRR3664621;ILLUMINA;Paired;;SRX1843134;313330662;269	SAL_FA9187AA	Poultry	Poultry	ground turkey	2012				North America	United States	Connecticut						Hadar				FDA			PRJNA292661	SRP063697	SAMN05201764	SRS1502030	2016-06-30	2016-06-21	Assembled	66	239269	4745239	Salmonella enterica;100.0%	81	9105	3.41	SAL_MA0616AA_AS
ANI_2012_UnitedStates_Colorado_NA_SRR3664619_SAL_MA0614AA_AS	SAL_FA9189AA	CVM N38861	SRR3664619;ILLUMINA;Paired;;SRX1843132;377360830;217	SAL_FA9189AA	Poultry	Poultry	ground turkey	2012				North America	United States	Colorado						Hadar	I			FDA			PRJNA292661	SRP063697	SAMN02699284	SRS1502028	2016-06-30	2016-06-21	Assembled	79	489318	4743558	Salmonella enterica;100.0%	62	2869	3.41	SAL_MA0614AA_AS
ANI_2010_UnitedStates_NewMexico_NA_SRR3225370_SAL_MA0518AA_AS	SAL_FA9301AA	CVM-N26657	SRR3225370;ILLUMINA;Paired;500;SRX1631526;665846624;236	SAL_FA9301AA	Poultry	Poultry	ground turkey	2010				North America	United States	New Mexico						Hadar				CFSAN			PRJNA284276	SRP059203	SAMN04255218	SRS1338642	2016-06-30	2015-01-01	Assembled	136	116242	4866968	Salmonella enterica;89.7%	125	9109	3.41	SAL_MA0518AA_AS
ANI_2005_UnitedStates_Georgia_NA_SRR3223150_SAL_MA0273AA_AS	SAL_FA9399AA	AZ-TG74388	SRR3223150;ILLUMINA;Paired;500;SRX1629895;375142720;235	SAL_FA9399AA	Poultry	Poultry	ground turkey	2005				North America	United States	Georgia						Hadar	I			FDA/CFSAN			PRJNA183847	SRP028894	SAMN02894026	SRS1337467	2016-06-30	2015-01-01	Assembled	78	746839	4796751	Salmonella enterica;98.36%	70	4970	3.41	SAL_MA0273AA_AS
ANI_2008_UnitedStates_California_NA_SRR3223091_SAL_MA0233AA_AS	SAL_FA9414AA	CVM-N19734	SRR3223091;ILLUMINA;Paired;500;SRX1629843;166242282;241	SAL_FA9414AA	Poultry	Poultry	chicken breast	2008				North America	United States	California						Hadar				CFSAN			PRJNA183847	SRP028894	SAMN04218167	SRS1337399	2016-06-30	2015-01-01	Assembled	35	89854	4694290	Salmonella enterica;96.41%	124	50767	3.41	SAL_MA0233AA_AS
ANI_2008_UnitedStates_California_NA_SRR3223089_SAL_MA0231AA_AS	SAL_FA9416AA	CVM-N19732	SRR3223089;ILLUMINA;Paired;500;SRX1629841;508658938;241	SAL_FA9416AA	Poultry	Poultry	ground turkey	2008				North America	United States	California						Hadar				CFSAN			PRJNA183847	SRP028894	SAMN04218165	SRS1337401	2016-06-30	2015-01-01	Assembled	104	359805	4855053	Salmonella enterica;97.99%	77	4553	3.41	SAL_MA0231AA_AS
ANI_2008_UnitedStates_California_NA_SRR3223088_SAL_MA0230AA_AS	SAL_FA9417AA	CVM-N19731	SRR3223088;ILLUMINA;Paired;500;SRX1629840;485303364;234	SAL_FA9417AA	Poultry	Poultry	ground turkey	2008				North America	United States	California						Hadar				CFSAN			PRJNA183847	SRP028894	SAMN04218164	SRS1337394	2016-06-30	2015-01-01	Assembled	99	354407	4856953	Salmonella enterica;97.92%	78	5026	3.41	SAL_MA0230AA_AS
ANI_2008_UnitedStates_California_NA_SRR3219158_SAL_MA0200AA_AS	SAL_FA9446AA	CVM-N19730	SRR3219158;ILLUMINA;Paired;500;SRX1626333;593859216;232	SAL_FA9446AA	Poultry	Poultry	ground turkey	2008				North America	United States	California						Hadar				CFSAN			PRJNA183847	SRP028894	SAMN04218163	SRS1335817	2016-06-30	2015-01-01	Assembled	121	705759	4882726	Salmonella enterica;97.56%	64	2680	3.41	SAL_MA0200AA_AS
ANI_2008_UnitedStates_Georgia_NA_SRR3098660_SAL_LA9731AA_AS	SAL_FA9599AA	VA-WGS-00513	SRR3098660;ILLUMINA;Paired;500;SRX1528627;693168828;242	SAL_FA9599AA	Poultry	Poultry	ground turkey	2008				North America	United States	Georgia						Hadar	I			FDA Center for Food Safety and Applied Nutrition			PRJNA219491	SRP033708	SAMN03938815	SRS1246254	2016-06-30	2015-01-01	Assembled	139	242925	4975087	Salmonella enterica;84.73%	84	9731	3.41	SAL_LA9731AA_AS
ANI_2010_UnitedStates_NewYork_NA_SRR3098651_SAL_LA9722AA_AS	SAL_FA9608AA	CVM-N23820	SRR3098651;ILLUMINA;Paired;500;SRX1528617;441944076;223	SAL_FA9608AA	Poultry	Poultry	ground turkey	2010				North America	United States	New York						Hadar				CFSAN			PRJNA183848	SRP028812	SAMN04256109	SRS1246240	2016-06-30	2015-01-01	Assembled	93	377487	4744224	Salmonella enterica;100.0%	51	4865	3.41	SAL_LA9722AA_AS
ENV_2002_Mexico_noReg_NA_SRR3057142_SAL_LA9601AA_AS	SAL_FA9719AA	FDA189686-1	SRR3057142;ILLUMINA;Paired;500;SRX1502977;329631000;190	SAL_FA9719AA	Environment	Plant	shelled pecan	2002	8			North America	Mexico							Hadar	I			FDA/CFSAN			PRJNA186035	SRP018785	SAMN02845177	SRS1224025	2016-06-30	2015-01-01	Assembled	70	683818	4697187	Salmonella enterica;97.44%	47	2035	3.41	SAL_LA9601AA_AS
ENV_2002_Mexico_noReg_NA_SRR3057141_SAL_LA9600AA_AS	SAL_FA9720AA	FDA189686-5	SRR3057141;ILLUMINA;Paired;500;SRX1502976;365536946;191	SAL_FA9720AA	Environment	Plant	shelled pecan	2002	8			North America	Mexico							Hadar	I			FDA/CFSAN			PRJNA186035	SRP018785	SAMN02845178	SRS1224026	2016-06-30	2015-01-01	Assembled	77	669899	4697829	Salmonella enterica;97.78%	53	1931	3.41	SAL_LA9600AA_AS
ANI_2015_UnitedStates_SouthDakota_NA_SRR3056910_SAL_LA5006AA_AS	SAL_FA9770AA	FSIS1502426	SRR3056910;ILLUMINA;Paired;300;SRX1502764;276116778;133	SAL_FA9770AA	Poultry	Poultry	Animal-Turkey-Young Turkey	2015				North America	United States	South Dakota						Hadar	I			USDA FSIS			PRJNA292666	SRP062916	SAMN04370487	SRS1223830	2016-06-30	2015-12-28	Assembled	57	353921	4771592	Salmonella enterica;95.92%	69	3056	3.41	SAL_LA5006AA_AS
ANI_2011_UnitedStates_NewMexico_NA_SRR1840619_SAL_LA7630AA_AS	SAL_GA1761AA	N29379	SRR1840619;ILLUMINA;Paired;;SRX902653;355432084;98	SAL_GA1761AA	Poultry	Poultry	ground turkey	2011				North America	United States	New Mexico						Infantis	I			UCD-100K			PRJNA203445	SRP022914	SAMN02367965	SRS865404	2016-06-30	2016-03-05	Assembled	74	175654	4758902	Salmonella enterica;97.56%	82	1617	3.41	SAL_LA7630AA_AS
ANI_2006_UnitedStates_noReg_NA_SRR1686609_SAL_LA5155AA_AS	SAL_GA2778AA	CRJJGF_00134	SRR1686609;ILLUMINA;Paired;;SRX791487;391417684;98	SAL_GA2778AA	Poultry	Poultry	Turkey carcass swab	2006				North America	United States							Hadar				Agricultural Research Service, United States Department of Agriculture			PRJNA254816	SRP050382	SAMN02908641	SRS775401	2016-06-30	2015-12-01	Assembled	79	263878	4938384	Salmonella enterica;89.68%	102	1529	3.41	SAL_LA5155AA_AS
ANI_2004_UnitedStates_noReg_NA_SRR1686499_SAL_LA6696AA_AS	SAL_GA2887AA	CRJJGF_00024	SRR1686499;ILLUMINA;Paired;;SRX791377;341961472;97	SAL_GA2887AA	Livestock	Bovine	cattle	2004				North America	United States							Hadar				Agricultural Research Service, United States Department of Agriculture			PRJNA254816	SRP050382	SAMN02908531	SRS775290	2016-07-01	2015-12-01	Assembled	72	353492	4721974	Salmonella enterica;98.67%	70	1455	3.41	SAL_LA6696AA_AS
ENV_2004_UnitedStates_noReg_NA_SRR1686498_SAL_LA6695AA_AS	SAL_GA2888AA	CRJJGF_00023	SRR1686498;ILLUMINA;Paired;;SRX791376;372457108;97	SAL_GA2888AA	Environment	Soil/Dust	Environmental-hall	2004				North America	United States							Hadar				Agricultural Research Service, United States Department of Agriculture			PRJNA254816	SRP050382	SAMN02908530	SRS775291	2016-07-01	2015-12-01	Assembled	77	346043	4812306	Salmonella enterica;95.78%	72	1944	3.41	SAL_LA6695AA_AS
ANI_2011_UnitedStates_Tennessee_NA_SRR1122589_SAL_LA6276AA_AS	SAL_GA3194AA	N32784	SRR1122589;ILLUMINA;Paired;250;SRX436142;748846984;97	SAL_GA3194AA	Livestock	Swine	Pork Chop	2011				North America	United States	Tennessee						Hadar	I			University of California at Davis 100K Pathogen Genome Project			PRJNA203445	SRP022914	SAMN02368031	SRS535968	2016-07-01	2015-07-22	Assembled	157	353823	4759114	Salmonella enterica;93.93%	72	1475	3.41	SAL_LA6276AA_AS
ANI_2011_UnitedStates_Georgia_NA_SRR1122597_SAL_LA6268AA_AS	SAL_GA3202AA	N32039	SRR1122597;ILLUMINA;Paired;250;SRX436134;1014524224;98	SAL_GA3202AA	Poultry	Poultry	ground turkey	2011				North America	United States	Georgia						Hadar	I			University of California at Davis 100K Pathogen Genome Project			PRJNA203445	SRP022914	SAMN02368012	SRS535960	2016-07-01	2015-07-22	Assembled	212	285432	4775660	Salmonella enterica;97.44%	71	1882	3.41	SAL_LA6268AA_AS
ANI_2011_UnitedStates_Oregon_NA_SRR1122614_SAL_LA6250AA_AS	SAL_GA3219AA	N29326	SRR1122614;ILLUMINA;Paired;250;SRX436117;630141176;98	SAL_GA3219AA	Poultry	Poultry	chicken breast	2011				North America	United States	Oregon						Mbandaka	I			University of California at Davis 100K Pathogen Genome Project			PRJNA203445	SRP022914	SAMN02367951	SRS535943	2016-07-01	2015-07-22	Assembled	134	346047	4669165	Salmonella enterica;100.0%	66	1498	3.41	SAL_LA6250AA_AS
ANI_2010_UnitedStates_California_NA_SRR1122631_SAL_LA6234AA_AS	SAL_GA3235AA	N27356	SRR1122631;ILLUMINA;Paired;250;SRX436100;469814352;98	SAL_GA3235AA	Poultry	Poultry	ground turkey	2010				North America	United States	California						Hadar	I			University of California at Davis 100K Pathogen Genome Project			PRJNA203445	SRP022914	SAMN02367918	SRS535926	2016-07-01	2015-07-22	Assembled	99	285436	4701984	Salmonella enterica;100.0%	66	1274	3.41	SAL_LA6234AA_AS
ANI_2010_UnitedStates_NewYork_NA_SRR1122645_SAL_LA6220AA_AS	SAL_GA3249AA	BCW_2074	SRR1122645;ILLUMINA;Paired;250;SRX436086;1184989248;96	SAL_GA3249AA	Poultry	Poultry	ground turkey	2010				North America	United States	New York						Hadar	I			University of California Davis - 100K Genome Project			PRJNA203445	SRP022914	SAMN02367885	SRS535912	2016-07-01	2015-07-22	Assembled	249	397364	4740855	Salmonella enterica;100.0%	74	1692	3.41	SAL_LA6220AA_AS
ANI_2010_UnitedStates_Georgia_NA_SRR1122671_SAL_LA6194AA_AS	SAL_GA3275AA	BCW_2026	SRR1122671;ILLUMINA;Paired;250;SRX436059;214730646;97	SAL_GA3275AA	Poultry	Poultry	ground turkey	2010				North America	United States	Georgia						Hadar	I			University of California Davis - 100K Genome Project			PRJNA203445	SRP022914	SAMN02367840	SRS535885	2016-07-01	2015-07-22	Assembled	45	141995	4714174	Salmonella enterica;95.45%	70	2068	3.41	SAL_LA6194AA_AS
ANI_2010_UnitedStates_Colorado_NA_SRR1106611_SAL_LA6042AA_AS	SAL_GA3426AA	BCW_2062	SRR1106611;ILLUMINA;Paired;250;SRX425317;226583676;99	SAL_GA3426AA	Poultry	Poultry	ground turkey	2010				North America	United States	Colorado						Hadar	I			University of California Davis - 100K Genome Project			PRJNA203445	SRP022914	SAMN02367874	SRS528972	2016-07-01	2015-07-22	Assembled	48	241236	4682500	Salmonella enterica;98.15%	57	997	3.41	SAL_LA6042AA_AS
HUM_2013_UnitedStates_Tennessee_NA_SRR1106298_SAL_LA6038AA_AS	SAL_GA3430AA	BCW_4016	SRR1106298;ILLUMINA;Paired;250;SRX425225;416113488;98	SAL_GA3430AA	Human	Human	Homo sapiens	2013				North America	United States	Tennessee						Hadar	I			University of California Davis - 100K Genome Project			PRJNA203445	SRP022914	SAMN02368826	SRS528887	2016-07-01	2015-07-22	Assembled	88	353827	4711864	Salmonella enterica;100.0%	65	2996	3.41	SAL_LA6038AA_AS
HUM_2012_UnitedStates_WashDC_NA_SRR1106319_SAL_LA6017AA_AS	SAL_GA3451AA	BCW_3985	SRR1106319;ILLUMINA;Paired;250;SRX425204;318101336;98	SAL_GA3451AA	Human	Human	Homo sapiens	2012				North America	United States	Washington, D.C.	Washington	Washington D.C.				Hadar	I			University of California Davis - 100K Genome Project			PRJNA203445	SRP022914	SAMN02368802	SRS528867	2016-07-01	2015-07-22	Assembled	67	353827	4740690	Salmonella enterica;100.0%	67	2041	3.41	SAL_LA6017AA_AS
HUM_2002_Taiwan_noReg_AS_SRR1106478_SAL_LA5858AA_AS	SAL_GA3610AA	BCW_2704	SRR1106478;ILLUMINA;Paired;250;SRX425045;623087784;99	SAL_GA3610AA	Human	Human	Homo sapiens; human	2002				Asia	Taiwan							Istanbul	I			University of California Davis - 100K Genome Project			PRJNA203445	SRP022914	SAMN02368581	SRS528707	2016-07-01	2015-07-22	Assembled	128	395549	4837250	Salmonella enterica;93.51%	80	1517	3.41	SAL_LA5858AA_AS
ANI_2011_UnitedStates_Connecticut_NA_SRR1060552_SAL_LA5775AA_AS	SAL_GA3693AA	BCW_2188	SRR1060552;ILLUMINA;Paired;250;SRX399388;526215294;99	SAL_GA3693AA	Poultry	Poultry	ground turkey	2011				North America	United States	Connecticut						Hadar	I			University of California Davis - 100K Genome Project			PRJNA203445	SRP022914	SAMN02367993	SRS519822	2016-07-01	2015-07-22	Assembled	110	534786	4781821	Salmonella enterica;97.72%	44	1877	3.41	SAL_LA5775AA_AS
ANI_2011_UnitedStates_Tennessee_NA_SRR1060557_SAL_LA5770AA_AS	SAL_GA3698AA	BCW_2183	SRR1060557;ILLUMINA;Paired;250;SRX399383;241616648;98	SAL_GA3698AA	Poultry	Poultry	ground turkey	2011				North America	United States	Tennessee						Hadar	I			University of California Davis - 100K Genome Project			PRJNA203445	SRP022914	SAMN02367988	SRS519817	2016-07-01	2015-07-22	Assembled	49	228264	4851349	Salmonella enterica;96.49%	64	1076	3.41	SAL_LA5770AA_AS
ANI_2011_UnitedStates_NewYork_NA_SRR1060558_SAL_LA5769AA_AS	SAL_GA3699AA	BCW_2180	SRR1060558;ILLUMINA;Paired;250;SRX399382;227871952;98	SAL_GA3699AA	Poultry	Poultry	ground turkey	2011				North America	United States	New York						Hadar	I			University of California Davis - 100K Genome Project			PRJNA203445	SRP022914	SAMN02367986	SRS519816	2016-07-01	2015-07-22	Assembled	46	110016	4943408	Salmonella enterica;95.71%	101	22380	3.41	SAL_LA5769AA_AS
ANI_2010_UnitedStates_California_NA_SRR1060571_SAL_LA5756AA_AS	SAL_GA3712AA	BCW_2086	SRR1060571;ILLUMINA;Paired;250;SRX399369;461495232;99	SAL_GA3712AA	Poultry	Poultry	Gallus gallus; chicken breast	2010				North America	United States	California						Hadar	I			University of California Davis - 100K Genome Project			PRJNA203445	SRP022914	SAMN02367896	SRS519803	2016-07-01	2015-07-22	Assembled	99	266767	4647541	Salmonella enterica;100.0%	64	1457	3.41	SAL_LA5756AA_AS
ANI_2009_UnitedStates_Pennsylvania_NA_SRR3740188_SAL_LA5506AA_AS	SAL_GA4387AA	CVM-N23654	SRR3740188;ILLUMINA;Paired;500;SRX1895230;784716768;216	SAL_GA4387AA	Poultry	Poultry	ground turkey	2009				North America	United States	Pennsylvania						Hadar				CFSAN			PRJNA183848	SRP028812	SAMN04255400	SRS1537926	2016-07-03	2015-01-01	Assembled	165	619412	4741894	Salmonella enterica;100.0%	53	2302	3.41	SAL_LA5506AA_AS
HUM_2015_UnitedStates_noReg_NA_SRR3743907_SAL_LA6543AA_AS	SAL_GA4467AA	PNUSAS002465	SRR3743907;ILLUMINA;Paired;;SRX1897926;349502664;203	SAL_GA4467AA	Human	Human	Age: 10-19; stool	2015	5			North America	United States							Hadar				PulseNet Next Generation Subtyping Methods Unit			PRJNA230403	SRP040281	SAMN05226593	SRS1540789	2016-07-06	2016-07-05	Assembled	74	714838	4719751	Salmonella enterica;97.57%	50	3519	3.41	SAL_LA6543AA_AS
ANI_2007_UnitedStates_Georgia_NA_SRR3745544_SAL_LA7430AA_AS	SAL_GA4478AA	NY-N14209	SRR3745544;ILLUMINA;Paired;500;SRX1899455;317914164;246	SAL_GA4478AA	Poultry	Poultry	ground turkey	2007				North America	United States	Georgia						Hadar	I			FDA/CFSAN/NY_State			PRJNA183850	SRP028607	SAMN03276058	SRS1542262	2016-07-07	2015-01-01	Assembled	64	683113	4919302	Salmonella enterica;93.32%	68	6592	3.41	SAL_LA7430AA_AS
HUM_2015_UnitedStates_noReg_NA_SRR3745464_SAL_LA6900AA_AS	SAL_GA4483AA	PNUSAS001702	SRR3745464;ILLUMINA;Paired;;SRX1899376;373343976;236	SAL_GA4483AA	Human	Human	Age: 50-59; stool	2015	9			North America	United States							Hadar				PulseNet Next Generation Subtyping Methods Unit			PRJNA230403	SRP040281	SAMN04913847	SRS1542186	2016-07-07	2016-07-06	Assembled	77	213821	4801526	Salmonella enterica;96.97%	82	7077	3.41	SAL_LA6900AA_AS
FOO_2009_Morocco_noReg_AF_SRR11148955_SAL_LA7424AA_AS	SAL_GA4494AA	FDA594263-1	SRR3747679;ILLUMINA;Paired;500;SRX1901546;259470088;244,SRR11148955;ILLUMINA;Paired;500;SRX7785070;;	SAL_GA4494AA	Food	Plant	paprika	2009	12			Africa	Morocco							Kentucky	I			FDA Center for Food Safety and Applied Nutrition			PRJNA186035	SRP018785	SAMN02846720	SRS1544178	2016-07-07	2015-01-01	Assembled	55	382623	4681289	Salmonella enterica;95.12%	56	26024	3.41	SAL_LA7424AA_AS
ANI_2016_Vietnam_noReg_AS_SRR3764669_SAL_LA6949AA_AS	SAL_GA4555AA	FDA962904	SRR3764669;ILLUMINA;Paired;500;SRX1908291;845946508;202	SAL_GA4555AA	Aquatic Animal	Fish	Frozen Sillago Fish	2016	5			Asia	Vietnam							Hadar (Predicted)				FDA Center for Food Safety and Applied Nutrition			PRJNA186035	SRP018785	SAMN05363685	SRS1547705	2016-07-09	2015-01-01	Assembled	178	746257	4747333	Salmonella enterica;100.0%	49	1275	3.41	SAL_LA6949AA_AS
FOO_2016_UnitedStates_Missouri_NA_SRR3925092_SAL_MA0124AA_AS	SAL_GA4705AA	FSIS1606983	SRR3925092;ILLUMINA;Paired;500;SRX1951489;246574370;245	SAL_GA4705AA	Food	Swine	RTE Product Salami	2016				North America	United States	Missouri						Hadar	I			USDA FSIS			PRJNA242847	SRP040648	SAMN05379555	SRS1565778	2016-07-18	2016-07-15	Assembled	52	185561	4688426	Salmonella enterica;100.0%	74	10645	3.41	SAL_MA0124AA_AS
ANI_2016_UnitedStates_Wisconsin_NA_SRR3925090_SAL_MA0123AA_AS	SAL_GA4706AA	FSIS1606971	SRR3925090;ILLUMINA;Paired;500;SRX1951487;267378128;244	SAL_GA4706AA	Poultry	Poultry	Animal-Turkey-Young Turkey	2016				North America	United States	Wisconsin						Hadar	I			USDA FSIS			PRJNA292666	SRP062916	SAMN05379548	SRS1565777	2016-07-18	2016-07-15	Assembled	56	347978	4751819	Salmonella enterica;94.74%	69	9035	3.41	SAL_MA0123AA_AS
ANI_2016_UnitedStates_NorthCarolina_NA_SRR3925070_SAL_MA0116AA_AS	SAL_GA4713AA	FSIS1606969	SRR3925070;ILLUMINA;Paired;500;SRX1951467;260354150;245	SAL_GA4713AA	Livestock	Swine	animal-swine-market swine	2016				North America	United States	North Carolina						Hadar	I			USDA FSIS			PRJNA292666	SRP062916	SAMN05379546	SRS1565764	2016-07-18	2016-07-15	Assembled	54	89449	4795944	Salmonella enterica;96.31%	108	20514	3.41	SAL_MA0116AA_AS
ANI_2016_UnitedStates_Iowa_NA_SRR3925069_SAL_MA0115AA_AS	SAL_GA4714AA	FSIS1607043	SRR3925069;ILLUMINA;Paired;500;SRX1951466;280689444;246	SAL_GA4714AA	Poultry	Poultry	Animal-Turkey-Young Turkey	2016				North America	United States	Iowa						Hadar	I			USDA FSIS			PRJNA292666	SRP062916	SAMN05379567	SRS1565763	2016-07-18	2016-07-15	Assembled	58	148877	4777136	Salmonella enterica;97.65%	100	16682	3.41	SAL_MA0115AA_AS
HUM_2016_UnitedStates_noReg_NA_SRR3930221_SAL_MA0362AA_AS	SAL_GA5133AA	PNUSAS002882	SRR3930221;ILLUMINA;Paired;;SRX1959779;531780478;241	SAL_GA5133AA	Human	Human	Age: 30-39; stool	2016	5			North America	United States							Hadar				PulseNet Next Generation Subtyping Methods Unit			PRJNA230403	SRP040281	SAMN05374488	SRS1569893	2016-07-19	2016-07-19	Assembled	113	331123	4702971	Salmonella enterica;96.08%	61	7667	3.41	SAL_MA0362AA_AS
HUM_2016_UnitedStates_noReg_NA_SRR3933563_SAL_MA1930AA_AS	SAL_GA5542AA	PNUSAS002894	SRR3933563;ILLUMINA;Paired;;SRX1962892;442553448;148	SAL_GA5542AA	Human	Human	Age: 20-29; stool	2016	3			North America	United States							Hadar (Predicted)				PulseNet Next Generation Subtyping Methods Unit			PRJNA230403	SRP040281	SAMN05379473	SRS1572715	2016-07-21	2016-07-20	Assembled	94	199554	4662289	Salmonella enterica;96.66%	62	3318	3.41	SAL_MA1930AA_AS
HUM_2016_UnitedStates_noReg_NA_SRR3933557_SAL_MA1115AA_AS	SAL_GA5548AA	PNUSAS002973	SRR3933557;ILLUMINA;Paired;;SRX1962885;189486440;220	SAL_GA5548AA	Human	Human	Age: 40-49; stool	2016	6			North America	United States							Hadar (Predicted)				PulseNet Next Generation Subtyping Methods Unit			PRJNA230403	SRP040281	SAMN05396753	SRS1572708	2016-07-21	2016-07-20	Assembled	40	64970	4696613	Salmonella enterica;97.93%	153	31313	3.41	SAL_MA1115AA_AS
ANI_2015_UnitedStates_Oregon_NA_SRR3933086_SAL_MA1103AA_AS	SAL_GA5560AA	CVM N62979	SRR3933086;ILLUMINA;Paired;;SRX1962406;265595694;273	SAL_GA5560AA	Poultry	Poultry	ground turkey	2015				North America	United States	Oregon						Hadar				FDA			PRJNA292661	SRP063697	SAMN05416580	SRS1572310	2016-07-21	2016-07-21	Assembled	55	380141	4768936	Salmonella enterica;100.0%	44	4081	3.41	SAL_MA1103AA_AS
ANI_2015_UnitedStates_Oregon_NA_SRR3933037_SAL_MA1020AA_AS	SAL_GA5610AA	CVM N62492	SRR3933037;ILLUMINA;Paired;;SRX1962357;376334990;271	SAL_GA5610AA	Poultry	Poultry	ground turkey	2015				North America	United States	Oregon						Hadar				FDA			PRJNA292661	SRP063697	SAMN05416531	SRS1572261	2016-07-21	2016-07-21	Assembled	79	735677	4748101	Salmonella enterica;100.0%	49	2896	3.41	SAL_MA1020AA_AS
ANI_2015_UnitedStates_Minnesota_NA_SRR3932944_SAL_MA0906AA_AS	SAL_GA5703AA	CVM N58645	SRR3932944;ILLUMINA;Paired;;SRX1962264;389616318;273	SAL_GA5703AA	Poultry	Poultry	ground turkey	2015				North America	United States	Minnesota						Hadar				FDA			PRJNA292661	SRP063697	SAMN05416438	SRS1572168	2016-07-21	2016-07-21	Assembled	81	572687	4775509	Salmonella enterica;100.0%	61	4519	3.41	SAL_MA0906AA_AS
ANI_2015_UnitedStates_Minnesota_NA_SRR3932884_SAL_MA0846AA_AS	SAL_GA5763AA	CVM N55850	SRR3932884;ILLUMINA;Paired;;SRX1962204;290201016;238	SAL_GA5763AA	Poultry	Poultry	ground turkey	2015				North America	United States	Minnesota						Hadar				FDA			PRJNA292661	SRP063697	SAMN05416378	SRS1572108	2016-07-21	2016-07-21	Assembled	61	346123	4692949	Salmonella enterica;98.18%	63	3326	3.41	SAL_MA0846AA_AS
ANI_2016_UnitedStates_Ohio_NA_SRR3953267_SAL_MA2398AA_AS	SAL_GA5965AA	FSIS1607176	SRR3953267;ILLUMINA;Paired;300;SRX1977503;312050908;131	SAL_GA5965AA	Livestock	Swine	animal-swine-market swine	2016				North America	United States	Ohio						Hadar	I			USDA FSIS			PRJNA292666	SRP062916	SAMN05440702	SRS1585144	2016-07-28	2016-07-26	Assembled	66	714878	4691440	Salmonella enterica;100.0%	42	1547	3.51	SAL_MA2398AA_AS
ANI_2016_UnitedStates_Kansas_NA_SRR4044957_SAL_MA6330AA_AS	SAL_GA7765AA	FSIS1607349	SRR4044957;ILLUMINA;Paired;500;SRX2035821;354412584;186	SAL_GA7765AA	Livestock	Swine	animal-swine-market swine	2016				North America	United States	Kansas						Hadar	I			USDA FSIS			PRJNA292666	SRP062916	SAMN05596785	SRS1629703	2016-08-20	2016-08-19	Assembled	74	325254	4726135	Salmonella enterica;96.3%	60	4323	3.51	SAL_MA6330AA_AS
HUM_2014_UnitedStates_noReg_NA_SRR4044616_SAL_MA6264AA_AS	SAL_GA7831AA	2014AM-3084	SRR4044616;ILLUMINA;Paired;;SRX2035480;815290468;241	SAL_GA7831AA	Human	Human	Age: 40-49; stool	2014	10			North America	United States							Hadar (Predicted)				Centers for Disease Control and Prevention Enteric Diseases Laboratory Branch			PRJNA287785	SRP082403	SAMN05596767	SRS1629390	2016-08-20	2016-08-19	Assembled	168	701860	4825563	Salmonella enterica;91.31%	60	1120	3.51	SAL_MA6264AA_AS
HUM_2014_UnitedStates_noReg_NA_SRR4044614_SAL_MA6262AA_AS	SAL_GA7833AA	2014AM-1827	SRR4044614;ILLUMINA;Paired;;SRX2035478;702670464;243	SAL_GA7833AA	Human	Human	Age: 40-49; stool	2014	9			North America	United States							Hadar (Predicted)				Centers for Disease Control and Prevention Enteric Diseases Laboratory Branch			PRJNA287785	SRP082403	SAMN05596789	SRS1629388	2016-08-20	2016-08-19	Assembled	148	735382	4720189	Salmonella enterica;98.08%	58	1597	3.51	SAL_MA6262AA_AS
ANI_2016_UnitedStates_Iowa_NA_SRR4050195_SAL_MA6564AA_AS	SAL_GA8030AA	FSIS1607406	SRR4050195;ILLUMINA;Paired;300;SRX2039817;412328264;131	SAL_GA8030AA	Livestock	Swine	animal-swine-market swine	2016				North America	United States	Iowa						Hadar	I			USDA FSIS			PRJNA292666	SRP062916	SAMN05606849	SRS1633249	2016-08-24	2016-08-23	Assembled	84	745503	4875140	Salmonella enterica;97.82%	51	1671	3.51	SAL_MA6564AA_AS
ANI_2016_UnitedStates_Iowa_NA_SRR4066079_SAL_MA6827AA_AS	SAL_GA8437AA	FSIS1607452	SRR4066079;ILLUMINA;Paired;300;SRX2054153;379307880;135	SAL_GA8437AA	Poultry	Poultry	Animal-Turkey-Young Turkey	2016				North America	United States	Iowa						Hadar	I			USDA FSIS			PRJNA292666	SRP062916	SAMN05661214	SRS1646234	2016-08-30	2016-08-25	Assembled	80	735800	4734145	Salmonella enterica;100.0%	38	1345	3.51	SAL_MA6827AA_AS
ENV_2015_UnitedStates_Virginia_NA_SRR4204701_SAL_MA7578AA_AS	SAL_GA9002AA	CFSAN047933	SRR4204701;ILLUMINA;Paired;300;SRX2148649;694566480;149	SAL_GA9002AA	Environment	Water/River	creek water	2015	7			North America	United States	Virginia						Hadar (Predicted)				FDA Center for Food Safety and Applied Nutrition			PRJNA186035	SRP018785	SAMN04563645	SRS1679536	2016-09-10	2015-01-01	Assembled	146	459073	4734560	Salmonella enterica;97.91%	74	7085	3.51	SAL_MA7578AA_AS
ENV_2015_UnitedStates_Virginia_NA_SRR4204691_SAL_MA7567AA_AS	SAL_GA9013AA	CFSAN047932	SRR4204691;ILLUMINA;Paired;300;SRX2148638;476951312;148	SAL_GA9013AA	Environment	Water/River	creek water	2015	7			North America	United States	Virginia						Hadar (Predicted)				FDA Center for Food Safety and Applied Nutrition			PRJNA186035	SRP018785	SAMN04563644	SRS1679499	2016-09-10	2015-01-01	Assembled	101	392485	4711623	Salmonella enterica;97.63%	49	1199	3.51	SAL_MA7567AA_AS
ENV_2010_UnitedStates_Hawaii_NA_SRR4241321_SAL_MA7667AA_AS	SAL_GA9121AA	HIY0249	SRR4241321;ILLUMINA;Paired;500;SRX2162293;147329100;225	SAL_GA9121AA	Environment	Water/River	Sewage	2010	11			North America	United States	Hawaii						Hadar				FDA Center for Food Safety and Applied Nutrition			PRJNA274995	SRP056359	SAMN05736191	SRS1690349	2016-09-14	2015-01-01	Assembled	31	31940	4734872	Salmonella enterica;97.99%	338	101354	3.51	SAL_MA7667AA_AS
ENV_2010_UnitedStates_Hawaii_NA_SRR4241319_SAL_MA7665AA_AS	SAL_GA9123AA	HIY0113	SRR4241319;ILLUMINA;Paired;500;SRX2162291;170605862;233	SAL_GA9123AA	Environment	Water/River	Sewage	2010	7			North America	United States	Hawaii						Hadar				FDA Center for Food Safety and Applied Nutrition			PRJNA274995	SRP056359	SAMN05736166	SRS1690347	2016-09-14	2015-01-01	Assembled	36	56703	4699944	Salmonella enterica;90.42%	171	46231	3.51	SAL_MA7665AA_AS
ENV_2010_UnitedStates_Hawaii_NA_SRR4241318_SAL_MA7664AA_AS	SAL_GA9124AA	HIY0284	SRR4241318;ILLUMINA;Paired;500;SRX2162290;163234776;228	SAL_GA9124AA	Environment	Water/River	Sewage	2010	12			North America	United States	Hawaii						Hadar				FDA Center for Food Safety and Applied Nutrition			PRJNA274995	SRP056359	SAMN05736188	SRS1690346	2016-09-14	2015-01-01	Assembled	34	35455	4728617	Salmonella enterica;99.18%	276	67506	3.51	SAL_MA7664AA_AS
ENV_2010_UnitedStates_Hawaii_NA_SRR4241317_SAL_MA7663AA_AS	SAL_GA9125AA	HIY0117	SRR4241317;ILLUMINA;Paired;500;SRX2162289;162801870;231	SAL_GA9125AA	Environment	Water/River	Sewage	2010	7			North America	United States	Hawaii						Hadar				FDA Center for Food Safety and Applied Nutrition			PRJNA274995	SRP056359	SAMN05736196	SRS1690345	2016-09-14	2015-01-01	Assembled	34	46736	4683475	Salmonella enterica;94.01%	188	44816	3.51	SAL_MA7663AA_AS
FOO_2005_Ethiopia_AddisAbaba_AF_SRR4243096_SAL_MA7750AA_AS	SAL_GA9163AA	CFSAN031550	SRR4243096;ILLUMINA;Paired;300;SRX2164103;271847584;148	SAL_GA9163AA	Food	Ovine/Goat (Caprinae)	ovine meat	2005	1			Africa	Ethiopia	Addis Ababa		Addis Ababa		9.01916	38.7349	Hadar	I			FDA Center for Food Safety and Applied Nutrition			PRJNA275961	SRP057873	SAMN03577083	SRS1692072	2016-09-15	2015-01-01	Assembled	58	446714	4676414	Salmonella enterica;97.73%	51	1858	3.51	SAL_MA7750AA_AS
ANI_2005_Ethiopia_AddisAbaba_AF_SRR4243093_SAL_MA7747AA_AS	SAL_GA9166AA	CFSAN031547	SRR4243093;ILLUMINA;Paired;300;SRX2164100;235761246;147	SAL_GA9166AA	Wild Animal	Ovine/Goat (Caprinae)	camel lymph node	2005	1			Africa	Ethiopia	Addis Ababa		Addis Ababa		9.01916	38.7349	Hadar	I			FDA Center for Food Safety and Applied Nutrition			PRJNA275961	SRP057873	SAMN03577080	SRS1692069	2016-09-15	2015-01-01	Assembled	50	354133	4674905	Salmonella enterica;97.3%	45	1471	3.51	SAL_MA7747AA_AS
ANI_2005_Ethiopia_AddisAbaba_AF_SRR4243092_SAL_MA7746AA_AS	SAL_GA9167AA	CFSAN031546	SRR4243092;ILLUMINA;Paired;300;SRX2164099;297465072;146	SAL_GA9167AA	Wild Animal	Avian	camel:foodon_03412103, liver:uberon_0002107; animal, meat; camel liver	2005	1			Africa	Ethiopia	Addis Ababa		Addis Ababa		9.01916	38.7349	Hadar	I			FDA Center for Food Safety and Applied Nutrition			PRJNA275961	SRP057873	SAMN03577079	SRS1692068	2016-09-15	2015-01-01	Assembled	63	370557	4678741	Salmonella enterica;97.61%	51	1544	3.51	SAL_MA7746AA_AS
ANI_2005_Ethiopia_AddisAbaba_AF_SRR4243091_SAL_MA7745AA_AS	SAL_GA9168AA	CFSAN031545	SRR4243091;ILLUMINA;Paired;300;SRX2164098;265553000;145	SAL_GA9168AA	Wild Animal	Camelid	camel muscle	2005	1			Africa	Ethiopia	Addis Ababa		Addis Ababa		9.01916	38.7349	Hadar	I			FDA Center for Food Safety and Applied Nutrition			PRJNA275961	SRP057873	SAMN03577078	SRS1692067	2016-09-15	2015-01-01	Assembled	56	458940	4677878	Salmonella enterica;97.37%	46	1839	3.51	SAL_MA7745AA_AS
ANI_2005_Ethiopia_AddisAbaba_AF_SRR4243089_SAL_MA7743AA_AS	SAL_GA9170AA	CFSAN031543	SRR4243089;ILLUMINA;Paired;300;SRX2164096;325804920;147	SAL_GA9170AA	Livestock	Swine	swine caecum	2005	1			Africa	Ethiopia	Addis Ababa		Addis Ababa		9.01916	38.7349	Hadar	I			FDA Center for Food Safety and Applied Nutrition			PRJNA275961	SRP057873	SAMN03577076	SRS1692065	2016-09-15	2015-01-01	Assembled	68	370558	4767962	Salmonella enterica;90.91%	56	1821	3.51	SAL_MA7743AA_AS
ANI_2005_Ethiopia_AddisAbaba_AF_SRR4243088_SAL_MA7742AA_AS	SAL_GA9171AA	CFSAN031542	SRR4243088;ILLUMINA;Paired;300;SRX2164095;187997776;146	SAL_GA9171AA	Livestock	Swine	swine lymph node	2005	1			Africa	Ethiopia	Addis Ababa		Addis Ababa		9.01916	38.7349	Hadar	I			FDA Center for Food Safety and Applied Nutrition			PRJNA275961	SRP057873	SAMN03577075	SRS1692064	2016-09-15	2015-01-01	Assembled	39	454247	4770281	Salmonella enterica;93.61%	58	2895	3.51	SAL_MA7742AA_AS
ANI_2005_Ethiopia_AddisAbaba_AF_SRR4243087_SAL_MA7741AA_AS	SAL_GA9172AA	CFSAN031541	SRR4243087;ILLUMINA;Paired;300;SRX2164094;163204416;144	SAL_GA9172AA	Livestock	Swine	swine tongue	2005	1			Africa	Ethiopia	Addis Ababa		Addis Ababa		9.01916	38.7349	Hadar	I			FDA Center for Food Safety and Applied Nutrition			PRJNA275961	SRP057873	SAMN03577074	SRS1692063	2016-09-15	2015-01-01	Assembled	34	436792	4668178	Salmonella enterica;94.29%	36	2948	3.51	SAL_MA7741AA_AS
ANI_2005_Ethiopia_AddisAbaba_AF_SRR4243086_SAL_MA7740AA_AS	SAL_GA9173AA	CFSAN031540	SRR4243086;ILLUMINA;Paired;300;SRX2164093;157168400;145	SAL_GA9173AA	Livestock	Swine	swine caecum	2005	1			Africa	Ethiopia	Addis Ababa		Addis Ababa		9.01916	38.7349	Hadar	I			FDA Center for Food Safety and Applied Nutrition			PRJNA275961	SRP057873	SAMN03577073	SRS1692062	2016-09-15	2015-01-01	Assembled	33	396466	4702238	Salmonella enterica;100.0%	36	3269	3.51	SAL_MA7740AA_AS
ANI_2005_Ethiopia_AddisAbaba_AF_SRR4243085_SAL_MA7739AA_AS	SAL_GA9174AA	CFSAN031539	SRR4243085;ILLUMINA;Paired;300;SRX2164092;151792960;145	SAL_GA9174AA	Livestock	Swine	swine lymph node	2005	1			Africa	Ethiopia	Addis Ababa		Addis Ababa		9.01916	38.7349	Hadar	I			FDA Center for Food Safety and Applied Nutrition			PRJNA275961	SRP057873	SAMN03577072	SRS1692061	2016-09-15	2015-01-01	Assembled	32	420062	4707712	Salmonella enterica;97.37%	42	3784	3.51	SAL_MA7739AA_AS
ANI_2005_Ethiopia_AddisAbaba_AF_SRR4243044_SAL_MA7711AA_AS	SAL_GA9202AA	CFSAN031511	SRR4243044;ILLUMINA;Paired;300;SRX2163880;384221912;148	SAL_GA9202AA	Livestock	Swine	swine carcass	2005	1			Africa	Ethiopia	Addis Ababa		Addis Ababa		9.01916	38.7349	I:6,8:Z10:-	I			FDA Center for Food Safety and Applied Nutrition			PRJNA275961	SRP057873	SAMN03577044	SRS1691849	2016-09-15	2015-01-01	Assembled	80	458278	4769173	Salmonella enterica;94.99%	52	1814	3.51	SAL_MA7711AA_AS
ANI_2005_Ethiopia_AddisAbaba_AF_SRR4243043_SAL_MA7710AA_AS	SAL_GA9203AA	CFSAN031510	SRR4243043;ILLUMINA;Paired;300;SRX2163879;335078180;145	SAL_GA9203AA	Livestock	Swine	swine caecum	2005	1			Africa	Ethiopia	Addis Ababa		Addis Ababa		9.01916	38.7349	I:6,8:-:Enx	I			FDA Center for Food Safety and Applied Nutrition			PRJNA275961	SRP057873	SAMN03577043	SRS1691848	2016-09-15	2015-01-01	Assembled	71	459369	4701361	Salmonella enterica;97.68%	57	1106	3.51	SAL_MA7710AA_AS
ANI_2005_Ethiopia_AddisAbaba_AF_SRR4243042_SAL_MA7709AA_AS	SAL_GA9204AA	CFSAN031509	SRR4243042;ILLUMINA;Paired;300;SRX2163878;334945968;147	SAL_GA9204AA	Livestock	Swine	swine carcass	2005	1			Africa	Ethiopia	Addis Ababa		Addis Ababa		9.01916	38.7349	I:6,8:-:Enx	I			FDA Center for Food Safety and Applied Nutrition			PRJNA275961	SRP057873	SAMN03577042	SRS1691847	2016-09-15	2015-01-01	Assembled	70	392433	4769252	Salmonella enterica;95.35%	57	2089	3.51	SAL_MA7709AA_AS
ANI_2015_UnitedStates_California_NA_SRR4280598_SAL_MA8072AA_AS	SAL_GA9519AA	CVM N59329	SRR4280598;ILLUMINA;Paired;;SRX2182253;297579520;266	SAL_GA9519AA	Poultry	Poultry	ground turkey	2015				North America	United States	California						Hadar				FDA			PRJNA292661	SRP063697	SAMN05771757	SRS1706185	2016-09-22	2016-09-21	Assembled	62	735566	4745522	Salmonella enterica;100.0%	49	2345	3.51	SAL_MA8072AA_AS
ANI_2015_UnitedStates_Maryland_NA_SRR4280582_SAL_MA8056AA_AS	SAL_GA9535AA	CVM N58685	SRR4280582;ILLUMINA;Paired;;SRX2182237;420150796;257	SAL_GA9535AA	Poultry	Poultry	ground turkey	2015				North America	United States	Maryland						Hadar				FDA			PRJNA292661	SRP063697	SAMN05771741	SRS1706169	2016-09-22	2016-09-21	Assembled	88	746748	4768815	Salmonella enterica;100.0%	49	1837	3.51	SAL_MA8056AA_AS
HUM_2016_UnitedStates_noReg_NA_SRR4434810_SAL_NA2413AA_AS	SAL_HA1267AA	PNUSAS004666	SRR4434810;ILLUMINA;Paired;;SRX2254053;302777748;234	SAL_HA1267AA	Human	Human	Age: 50-59; stool	2016	9			North America	United States							Hadar				PulseNet Next Generation Subtyping Methods Unit			PRJNA230403	SRP040281	SAMN05919882	SRS1753688	2016-10-24	2016-10-20	Assembled	64	90843	4724564	Salmonella enterica;99.04%	124	22571	3.51	SAL_NA2413AA_AS
ANI_2016_UnitedStates_Iowa_NA_SRR4434268_SAL_NA2437AA_AS	SAL_HA1290AA	FSIS1607877	SRR4434268;ILLUMINA;Paired;300;SRX2253555;311528684;137	SAL_HA1290AA	Poultry	Poultry	Animal-Turkey-Young Turkey	2016				North America	United States	Iowa						Hadar	I			USDA FSIS			PRJNA292666	SRP062916	SAMN05928191	SRS1753228	2016-10-24	2016-10-19	Assembled	64	476645	4846381	Salmonella enterica;100.0%	56	2611	3.51	SAL_NA2437AA_AS
ANI_2016_UnitedStates_SouthDakota_NA_SRR5000202_SAL_NA6126AA_AS	SAL_HA2803AA	ADRDL-JS696	SRR5000202;ILLUMINA;Paired;500;SRX2332643;482639124;237	SAL_HA2803AA	Poultry	Poultry	Colon (Gallus gallus domesticus)	2016	7			North America	United States	South Dakota						Hadar (Predicted)				FDA Center for Food Safety and Applied Nutrition			PRJNA280335	SRP059853	SAMN05781472	SRS1786907	2016-11-08	2015-01-01	Assembled	102	663534	4699423	Salmonella enterica;95.25%	50	6281	3.51	SAL_NA6126AA_AS
ANI_2016_UnitedStates_Pennsylvania_NA_SRR5019781_SAL_OA4961AA_AS	SAL_HA3941AA	FSIS1608409	SRR5019781;ILLUMINA;Paired;300;SRX2347619;389450424;132	SAL_HA3941AA	Livestock	Swine	Product-Raw-Intact-Pork	2016				North America	United States	Pennsylvania						Hadar	I			USDA FSIS			PRJNA242847	SRP040648	SAMN06015968	SRS1797920	2016-11-16	2016-11-15	Assembled	80	465488	4848205	Salmonella enterica;93.76%	53	1704	3.51	SAL_OA4961AA_AS
ANI_2016_UnitedStates_California_NA_SRR5019441_SAL_OA4993AA_AS	SAL_HA4002AA	FSIS1608140	SRR5019441;ILLUMINA;Paired;300;SRX2347341;437246278;133	SAL_HA4002AA	Poultry	Poultry	Comminuted Turkey	2016				North America	United States	California						Hadar	I			USDA FSIS			PRJNA242847	SRP040648	SAMN06015752	SRS1797786	2016-11-16	2016-11-15	Assembled	91	1110680	4766351	Salmonella enterica;100.0%	43	1249	3.51	SAL_OA4993AA_AS
ANI_2015_UnitedStates_Indiana_NA_SRR5016798_SAL_NA7944AA_AS	SAL_HA4142AA	OSF048312	SRR5016798;ILLUMINA;Paired;500;SRX2345311;313462040;262	SAL_HA4142AA	Poultry	Poultry	chicken	2015	11			North America	United States	Indiana						Hadar (Predicted)				FDA Center for Food Safety and Applied Nutrition			PRJNA186035	SRP018785	SAMN04572905	SRS1793870	2016-11-16	2015-01-01	Assembled	65	746895	4769321	Salmonella enterica;100.0%	57	3139	3.51	SAL_NA7944AA_AS
ANI_2015_UnitedStates_Indiana_NA_SRR5016786_SAL_NA7866AA_AS	SAL_HA4146AA	OSF048314	SRR5016786;ILLUMINA;Paired;500;SRX2345302;308431680;255	SAL_HA4146AA	Poultry	Poultry	chicken	2015	11			North America	United States	Indiana						Hadar (Predicted)				FDA Center for Food Safety and Applied Nutrition			PRJNA186035	SRP018785	SAMN04572907	SRS1793861	2016-11-16	2015-01-01	Assembled	64	683344	4768516	Salmonella enterica;100.0%	52	2381	3.51	SAL_NA7866AA_AS
ANI_2015_UnitedStates_Indiana_NA_SRR5034612_SAL_NA9681AA_AS	SAL_HA4183AA	OSF048315	SRR5034612;ILLUMINA;Paired;500;SRX2359231;221098632;269	SAL_HA4183AA	Poultry	Poultry	chicken	2015	11			North America	United States	Indiana						Hadar (Predicted)				FDA Center for Food Safety and Applied Nutrition			PRJNA186035	SRP018785	SAMN04572908	SRS1807878	2016-11-18	2015-01-01	Assembled	46	283043	4768257	Salmonella enterica;98.18%	64	6008	3.51	SAL_NA9681AA_AS
ANI_2015_UnitedStates_Indiana_NA_SRR5034611_SAL_OA8913AA_AS	SAL_HA4184AA	OSF048322	SRR5034611;ILLUMINA;Paired;500;SRX2359230;339481700;271	SAL_HA4184AA	Poultry	Poultry	chicken	2015	11			North America	United States	Indiana						Hadar (Predicted)				FDA Center for Food Safety and Applied Nutrition			PRJNA186035	SRP018785	SAMN04572915	SRS1807877	2016-11-18	2015-01-01	Assembled	71	746895	4774284	Salmonella enterica;97.57%	51	2558	3.51	SAL_OA8913AA_AS
ANI_2015_UnitedStates_Indiana_NA_SRR5034605_SAL_PA0812AA_AS	SAL_HA4190AA	OSF048323	SRR5034605;ILLUMINA;Paired;500;SRX2359224;338757708;274	SAL_HA4190AA	Poultry	Poultry	chicken	2015	11			North America	United States	Indiana						Hadar (Predicted)				FDA Center for Food Safety and Applied Nutrition			PRJNA186035	SRP018785	SAMN04572916	SRS1807871	2016-11-18	2015-01-01	Assembled	71	683402	4767672	Salmonella enterica;100.0%	47	2494	3.51	SAL_PA0812AA_AS
ANI_2015_UnitedStates_Indiana_NA_SRR5040896_SAL_OA0024AA_AS	SAL_HA4324AA	OSF048481	SRR5040896;ILLUMINA;Paired;500;SRX2364036;339236832;264	SAL_HA4324AA	Poultry	Poultry	ground chicken	2015	11			North America	United States	Indiana						Hadar (Predicted)				FDA Center for Food Safety and Applied Nutrition			PRJNA186035	SRP018785	SAMN04590263	SRS1811185	2016-11-21	2015-01-01	Assembled	70	423395	4786597	Salmonella enterica;97.87%	56	3335	3.51	SAL_OA0024AA_AS
HUM_2015_UnitedStates_Wyoming_NA_SRR5044089_SAL_OA0453AA_AS	SAL_HA4455AA	PNUSAS005448	SRR5044089;ILLUMINA;Paired;;SRX2367104;325771496;212	SAL_HA4455AA	Human	Human	Age: 30-39; stool	2015	12			North America	United States	Wyoming						Hadar				Pulsenet			PRJNA230403	SRP040281	SAMN06036228	SRS1813208	2016-11-22	2016-11-22	Assembled	69	563091	4707677	Salmonella enterica;94.99%	56	5210	3.51	SAL_OA0453AA_AS
HUM_2016_UnitedStates_noReg_NA_SRR5044016_SAL_OA0287AA_AS	SAL_HA4527AA	PNUSAS004832	SRR5044016;ILLUMINA;Paired;;SRX2367032;534408132;186	SAL_HA4527AA	Human	Human	Age: 50-59; stool	2016	10			North America	United States							Hadar (Predicted)				PulseNet Next Generation Subtyping Methods Unit			PRJNA230403	SRP040281	SAMN06045796	SRS1813136	2016-11-22	2016-11-22	Assembled	113	354407	4712404	Salmonella enterica;96.71%	69	1967	3.51	SAL_OA0287AA_AS
ANI_2016_UnitedStates_Indiana_NA_SRR5043109_SAL_OA0139AA_AS	SAL_HA4660AA	FSIS1608428	SRR5043109;ILLUMINA;Paired;300;SRX2366187;360814636;133	SAL_HA4660AA	Poultry	Poultry	Comminuted Turkey	2016				North America	United States	Indiana						Hadar	I			USDA FSIS			PRJNA242847	SRP040648	SAMN06045927	SRS1812440	2016-11-22	2016-11-21	Assembled	75	733922	4765538	Salmonella enterica;100.0%	41	1566	3.51	SAL_OA0139AA_AS
HUM_2016_UnitedStates_noReg_NA_SRR5057234_SAL_OA1940AA_AS	SAL_HA5311AA	PNUSAS005189	SRR5057234;ILLUMINA;Paired;;SRX2377983;454268188;209	SAL_HA5311AA	Human	Human	Age: 40-49; stool	2016	7			North America	United States							Hadar (Predicted)				PulseNet Next Generation Subtyping Methods Unit			PRJNA230403	SRP040281	SAMN06045784	SRS1820656	2016-11-28	2016-11-28	Assembled	96	145983	4711532	Salmonella enterica;97.65%	93	6482	3.51	SAL_OA1940AA_AS
ANI_2016_UnitedStates_Alabama_NA_SRR5075665_SAL_PA2504AA_AS	SAL_HA6102AA	FSIS1608812	SRR5075665;ILLUMINA;Paired;300;SRX2394607;384549060;147	SAL_HA6102AA	Poultry	Poultry	raw intact chicken	2016				North America	United States	Alabama						Hadar	I			USDA FSIS			PRJNA242847	SRP040648	SAMN06103576	SRS1835958	2016-12-05	2016-12-05	Assembled	81	641455	4717879	Salmonella enterica;97.44%	45	2024	3.51	SAL_PA2504AA_AS
ANI_2016_UnitedStates_Virginia_NA_SRR5075656_SAL_PA2510AA_AS	SAL_HA6108AA	FSIS1608680	SRR5075656;ILLUMINA;Paired;300;SRX2394598;705310274;149	SAL_HA6108AA	Livestock	Bovine	product-raw-intact-beef	2016				North America	United States	Virginia						Hadar	I			USDA FSIS			PRJNA242847	SRP040648	SAMN06103561	SRS1835950	2016-12-05	2016-12-04	Assembled	145	732689	4849571	Salmonella enterica;89.58%	53	2398	3.51	SAL_PA2510AA_AS
FOO_2014_UnitedStates_California_NA_SRR5105433_SAL_PA2030AA_AS	SAL_HA6654AA	OSF056742	SRR5105433;ILLUMINA;Paired;500;SRX2421080;181449412;283	SAL_HA6654AA	Food	Unspecified Meat	Raw Meat	2014				North America	United States	California						Enteritidis				FDA Center for Food Safety and Applied Nutrition			PRJNA186035	SRP018785	SAMN06033923	SRS1858350	2016-12-14	2015-01-01	Assembled	37	165836	4776568	Salmonella enterica;98.82%	94	15135	3.51	SAL_PA2030AA_AS
HUM_2016_UnitedStates_noReg_NA_SRR5110773_SAL_PA2660AA_AS	SAL_HA6816AA	PNUSAS005305	SRR5110773;ILLUMINA;Paired;;SRX2423086;302807304;246	SAL_HA6816AA	Human	Human	Age: 10-19; urine	2016	9			North America	United States							Hadar (Predicted)				PulseNet Next Generation Subtyping Methods Unit			PRJNA230403	SRP040281	SAMN05992313	SRS1860153	2016-12-15	2016-12-14	Assembled	63	684032	4736785	Salmonella enterica;100.0%	41	8766	3.51	SAL_PA2660AA_AS
ENV_2015_UnitedStates_Virginia_NA_SRR5120954_SAL_PA3738AA_AS	SAL_HA7676AA	CFSAN036049	SRR5120954;ILLUMINA;Paired;500;SRX2436179;302992074;231	SAL_HA7676AA	Environment	Water/River	sediment	2015	6			North America	United States	Virginia						Hadar (Predicted)				FDA Center for Food Safety and Applied Nutrition			PRJNA186035	SRP018785	SAMN03861938	SRS1871170	2016-12-20	2015-01-01	Assembled	64	735150	4719194	Salmonella enterica;93.47%	54	4522	3.51	SAL_PA3738AA_AS
ANI_2016_UnitedStates_Indiana_NA_SRR5129708_SAL_PA6619AA_AS	SAL_HA8365AA	FSIS1609100	SRR5129708;ILLUMINA;Paired;300;SRX2443913;422361062;149	SAL_HA8365AA	Poultry	Poultry	Animal-Turkey-Young Turkey	2016				North America	United States	Indiana						Hadar	I			USDA FSIS			PRJNA292666	SRP062916	SAMN06183461	SRS1878003	2016-12-28	2016-12-23	Assembled	88	683319	4757870	Salmonella enterica;92.85%	57	3228	3.51	SAL_PA6619AA_AS
ANI_2016_UnitedStates_Minnesota_NA_SRR5167864_SAL_PA8340AA_AS	SAL_HA9597AA	FSIS1609417	SRR5167864;ILLUMINA;Paired;300;SRX2484786;399306000;150	SAL_HA9597AA	Poultry	Poultry	comminuted chicken	2016				North America	United States	Minnesota						Hadar	I			USDA FSIS			PRJNA242847	SRP040648	SAMN06210388	SRS1915109	2017-01-11	2017-01-11	Assembled	85	668816	4676181	Salmonella enterica;100.0%	45	3387	3.51	SAL_PA8340AA_AS
ANI_2016_UnitedStates_Indiana_NA_SRR5172931_SAL_PA8484AA_AS	SAL_HA9720AA	OSF058823	SRR5172931;ILLUMINA;Paired;500;SRX2489245;252349392;282	SAL_HA9720AA	Poultry	Poultry	Ground Component Chicken	2016				North America	United States	Indiana						Enteritidis				FDA Center for Food Safety and Applied Nutrition			PRJNA186035	SRP018785	SAMN06175258	SRS1919181	2017-01-13	2015-01-01	Assembled	52	683557	4773357	Salmonella enterica;97.43%	47	2373	3.51	SAL_PA8484AA_AS
ANI_2016_UnitedStates_Indiana_NA_SRR5172929_SAL_PA8482AA_AS	SAL_HA9722AA	OSF058822	SRR5172929;ILLUMINA;Paired;500;SRX2489243;288730750;283	SAL_HA9722AA	Poultry	Poultry	Ground Component Chicken	2016				North America	United States	Indiana						Enteritidis				FDA Center for Food Safety and Applied Nutrition			PRJNA186035	SRP018785	SAMN06175259	SRS1919179	2017-01-13	2015-01-01	Assembled	60	746885	4774073	Salmonella enterica;100.0%	48	2871	3.51	SAL_PA8482AA_AS
ANI_2016_UnitedStates_Indiana_NA_SRR5172923_SAL_PA8476AA_AS	SAL_HA9728AA	OSF058827	SRR5172923;ILLUMINA;Paired;500;SRX2489237;208731618;279	SAL_HA9728AA	Poultry	Poultry	Ground Component Chicken	2016				North America	United States	Indiana						Enteritidis				FDA Center for Food Safety and Applied Nutrition			PRJNA186035	SRP018785	SAMN06175254	SRS1919173	2017-01-13	2015-01-01	Assembled	43	683476	4774628	Salmonella enterica;97.78%	52	4614	3.51	SAL_PA8476AA_AS
HUM_2016_UnitedKingdom_noReg_EU_SRR5193688_SAL_QA0037AA_AS	SAL_IA1277AA	287576	SRR5193688;ILLUMINA;Paired;;SRX2509368;429730588;98	SAL_IA1277AA	Human	Human	Homo sapiens; human	2016	8			Europe	United Kingdom							Hadar	I			Public Health England			PRJNA248792	SRP042645	SAMN06247768	SRS1933436	2017-01-22	2017-01-22	Assembled	90	395186	4737703	Salmonella enterica;98.11%	52	1202	3.61	SAL_QA0037AA_AS
HUM_2016_UnitedKingdom_noReg_EU_SRR5193642_SAL_PA9991AA_AS	SAL_IA1323AA	285859	SRR5193642;ILLUMINA;Paired;;SRX2509322;212652906;97	SAL_IA1323AA	Human	Human	Homo sapiens; human	2016	8			Europe	United Kingdom							Hadar	I			Public Health England			PRJNA248792	SRP042645	SAMN06247713	SRS1933300	2017-01-22	2017-01-22	Assembled	44	301574	4730380	Salmonella enterica;94.87%	40	2403	3.61	SAL_PA9991AA_AS
HUM_2016_UnitedKingdom_noReg_EU_SRR5193254_SAL_PA9627AA_AS	SAL_IA1687AA	285903	SRR5193254;ILLUMINA;Paired;;SRX2508938;243908478;99	SAL_IA1687AA	Human	Human	Homo sapiens; human	2016	8			Europe	United Kingdom							Hadar	I			Public Health England			PRJNA248792	SRP042645	SAMN06247358	SRS1932934	2017-01-22	2017-01-22	Assembled	50	353445	4833225	Salmonella enterica;92.43%	69	3184	3.61	SAL_PA9627AA_AS
HUM_2016_UnitedStates_noReg_NA_SRR5217680_SAL_QA2633AA_AS	SAL_IA2618AA	PNUSAS007754	SRR5217680;ILLUMINA;Paired;;SRX2527826;275922240;232	SAL_IA2618AA	Human	Human	Age: 70-79; stool	2016	11			North America	United States							Hadar				PulseNet Next Generation Subtyping Methods Unit			PRJNA230403	SRP040281	SAMN06272703	SRS1948680	2017-01-30	2017-01-30	Assembled	58	346123	4741879	Salmonella enterica;98.15%	72	7937	3.61	SAL_QA2633AA_AS
HUM_2016_UnitedKingdom_noReg_EU_SRR5216281_SAL_QA2787AA_AS	SAL_IA3021AA	253792	SRR5216281;ILLUMINA;Paired;;SRX2526492;402480708;98	SAL_IA3021AA	Human	Human	Homo sapiens; human	2016	5			Europe	United Kingdom							Hadar	I			Public Health England			PRJNA248792	SRP042645	SAMN06278682	SRS1947356	2017-01-30	2017-01-30	Assembled	84	457137	4744990	Salmonella enterica;96.15%	52	1052	3.61	SAL_QA2787AA_AS
HUM_2015_UnitedKingdom_noReg_EU_SRR5216136_SAL_QA2901AA_AS	SAL_IA3162AA	140634	SRR5216136;ILLUMINA;Paired;;SRX2526347;363503620;97	SAL_IA3162AA	Human	Human	Homo sapiens; human	2015	7			Europe	United Kingdom							Hadar	I			Public Health England			PRJNA248792	SRP042645	SAMN06278543	SRS1947213	2017-01-30	2017-01-30	Assembled	77	294408	4711850	Salmonella enterica;97.1%	63	3098	3.61	SAL_QA2901AA_AS
ANI_2017_UnitedStates_Mississippi_NA_SRR5221853_SAL_QA4069AA_AS	SAL_IA3705AA	FSIS1710099	SRR5221853;ILLUMINA;Paired;300;SRX2531629;673749872;148	SAL_IA3705AA	Poultry	Poultry	animal-chicken-young chicken	2017				North America	United States	Mississippi						Hadar	I			USDA FSIS			PRJNA292666	SRP062916	SAMN06286000	SRS1952460	2017-02-01	2017-02-01	Assembled	142	714898	4742469	Salmonella enterica;95.0%	45	1863	3.61	SAL_QA4069AA_AS
HUM_2016_Ireland_noReg_EU_ERR1815678_SAL_QA4256AA_AS	SAL_IA4746AA	MS160200	ERR1815678;ILLUMINA;Paired;500;ERX1878256;244026468;98	SAL_IA4746AA	Human	Human	Homo sapiens; human	2016				Europe	Ireland							Hadar	Subsp. I			University Hospital Galway			PRJEB18998	ERP020979	SAMEA72583918	ERS1534893	2017-02-04	2017-02-03	Assembled	52	369059	4664434	Salmonella enterica;100.0%	53	1625	3.61	SAL_QA4256AA_AS
HUM_2016_Ireland_noReg_EU_ERR1815677_SAL_QA4255AA_AS	SAL_IA4747AA	MS160199	ERR1815677;ILLUMINA;Paired;500;ERX1878255;179338236;98	SAL_IA4747AA	Human	Human	Homo sapiens; human	2016				Europe	Ireland							Hadar	Subsp. I			University Hospital Galway			PRJEB18998	ERP020979	SAMEA72583168	ERS1534892	2017-02-04	2017-02-03	Assembled	38	395193	4653502	Salmonella enterica;100.0%	40	1305	3.61	SAL_QA4255AA_AS
HUM_2016_Ireland_noReg_EU_ERR1815676_SAL_QA4254AA_AS	SAL_IA4748AA	MS160198	ERR1815676;ILLUMINA;Paired;500;ERX1878254;315893788;98	SAL_IA4748AA	Human	Human	Homo sapiens; human	2016				Europe	Ireland							Hadar	Subsp. I			University Hospital Galway			PRJEB18998	ERP020979	SAMEA72582418	ERS1534891	2017-02-04	2017-02-03	Assembled	67	346047	4658433	Salmonella enterica;95.45%	43	1387	3.61	SAL_QA4254AA_AS
HUM_2016_Ireland_noReg_EU_ERR1815674_SAL_QA4252AA_AS	SAL_IA4750AA	MS160196	ERR1815674;ILLUMINA;Paired;500;ERX1878252;310591400;98	SAL_IA4750AA	Human	Human	Homo sapiens; human	2016				Europe	Ireland							Hadar	Subsp. I			University Hospital Galway			PRJEB18998	ERP020979	SAMEA72580918	ERS1534889	2017-02-04	2017-02-03	Assembled	66	395653	4663553	Salmonella enterica;100.0%	53	1434	3.61	SAL_QA4252AA_AS
ANI_2016_UnitedStates_Arkansas_NA_SRR5229515_SAL_QA4416AA_AS	SAL_IA4879AA	FSIS1709885	SRR5229515;ILLUMINA;Paired;300;SRX2538149;459623400;150	SAL_IA4879AA	Poultry	Poultry	Comminuted Turkey	2016				North America	United States	Arkansas						Hadar	I			USDA FSIS			PRJNA242847	SRP040648	SAMN06291488	SRS1957945	2017-02-05	2017-02-04	Assembled	95	705759	4804285	Salmonella enterica;93.48%	62	3069	3.61	SAL_QA4416AA_AS
ANI_2017_UnitedStates_California_NA_SRR5229183_SAL_QA4378AA_AS	SAL_IA4917AA	FSIS1710316	SRR5229183;ILLUMINA;Paired;300;SRX2537843;470064008;149	SAL_IA4917AA	Poultry	Poultry	Comminuted Turkey	2017				North America	United States	California						Hadar	I			USDA FSIS			PRJNA242847	SRP040648	SAMN06295711	SRS1957648	2017-02-05	2017-02-03	Assembled	98	656261	4774913	Salmonella enterica;100.0%	50	3718	3.61	SAL_QA4378AA_AS
HUM_2016_Ireland_noReg_EU_ERR1817211_SAL_QA4666AA_AS	SAL_IA5042AA	MS160336	ERR1817211;ILLUMINA;Paired;500;ERX1879790;824270832;99	SAL_IA5042AA	Human	Human	Homo sapiens; human	2016				Europe	Ireland							Hadar	Subsp. I			University Hospital Galway			PRJEB18998	ERP020979	SAMEA78902668	ERS1543318	2017-02-06	2017-02-06	Assembled	175	534775	4700315	Salmonella enterica;100.0%	42	466	3.61	SAL_QA4666AA_AS
HUM_2016_Ireland_noReg_EU_ERR1817129_SAL_QA4645AA_AS	SAL_IA5063AA	MS160311	ERR1817129;ILLUMINA;Paired;500;ERX1879708;406536144;98	SAL_IA5063AA	Human	Human	Homo sapiens; human	2016				Europe	Ireland							Hadar	Subsp. I			University Hospital Galway			PRJEB18998	ERP020979	SAMEA78804418	ERS1543187	2017-02-06	2017-02-06	Assembled	87	455449	4657989	Salmonella enterica;97.99%	52	894	3.61	SAL_QA4645AA_AS
HUM_2016_UnitedStates_noReg_NA_SRR5249524_SAL_QA5930AA_AS	SAL_IA5691AA	PNUSAS008114	SRR5249524;ILLUMINA;Paired;;SRX2555360;328964336;148	SAL_IA5691AA	Human	Human	Age: 0-4; stool	2016	4			North America	United States							Hadar (Predicted)				Pulsenet			PRJNA230403	SRP040281	SAMN06309639	SRS1972824	2017-02-14	2017-02-13	Assembled	70	880785	4695615	Salmonella enterica;97.05%	42	2476	3.61	SAL_QA5930AA_AS
HUM_2015_Ireland_noReg_EU_ERR1823931_SAL_QA5866AA_AS	SAL_IA5755AA	MS150022	ERR1823931;ILLUMINA;Paired;500;ERX1886435;255714340;98	SAL_IA5755AA	Human	Human	Homo sapiens; human	2015				Europe	Ireland							Hadar	Subsp. I			University Hospital Galway			PRJEB18998	ERP020979	SAMEA81202918	ERS1546385	2017-02-14	2017-02-10	Assembled	54	183933	4717332	Salmonella enterica;98.3%	59	3141	3.61	SAL_QA5866AA_AS
HUM_2016_UnitedStates_noReg_NA_SRR5275046_SAL_QA6758AA_AS	SAL_IA6994AA	PNUSAS008655	SRR5275046;ILLUMINA;Paired;;SRX2578998;486522124;242	SAL_IA6994AA	Human	Human	Age: 50-59; stool	2016	5			North America	United States							Hadar (Predicted)				Pulsenet			PRJNA230403	SRP040281	SAMN06342565	SRS1993680	2017-02-22	2017-02-21	Assembled	103	714892	4700258	Salmonella enterica;95.34%	50	4979	3.61	SAL_QA6758AA_AS
ANI_1994_UnitedStates_Oklahoma_NA_SRR5278769_SAL_QA7221AA_AS	SAL_IA7177AA	ADRDL-947	SRR5278769;ILLUMINA;Paired;500;SRX2582603;389297552;238	SAL_IA7177AA	Wild Animal	Avian	Rattite Intestine (Avian)	1994	9			North America	United States	Oklahoma						Hadar				FDA Center for Food Safety and Applied Nutrition			PRJNA280335	SRP059853	SAMN06333469	SRS1996609	2017-02-23	2017-02-22	Assembled	82	683476	4709991	Salmonella enterica;97.5%	45	3897	3.61	SAL_QA7221AA_AS
ANI_1995_UnitedStates_Oklahoma_NA_SRR5278768_SAL_QA7220AA_AS	SAL_IA7178AA	ADRDL-946	SRR5278768;ILLUMINA;Paired;500;SRX2582602;303629422;211	SAL_IA7178AA	Wild Animal	ND/Others	WildChicken Intestine (Avian)	1995	4			North America	United States	Oklahoma						Hadar				Food and Drug Administration - Center for Food Safety and Applied Nutrition (US)			PRJNA280335	SRP059853	SAMN06333470	SRS1996608	2017-02-23	2017-02-22	Assembled	64	669594	4693698	Salmonella enterica;100.0%	50	3232	3.61	SAL_QA7220AA_AS
HUM_2017_UnitedKingdom_Scotland_EU_traces-0PDsnFO_SAL_QA7377AA_AS	SAL_IA7271AA	S/20170033	traces-0PDsnFO;ILLUMINA;Paired;;NA;582958194;273	SAL_IA7271AA	Human	Human		2017	1	16		Europe	United Kingdom	Scotland						Hadar				D. Brown (Scotland)							2017-02-24	2017-08-29	Assembled	122	774881	4768635	Salmonella enterica;100.0%	43	1930	3.61	SAL_QA7377AA_AS
HUM_2016_UnitedStates_noReg_NA_SRR5296130_SAL_QA7660AA_AS	SAL_IA7382AA	PNUSAS008821	SRR5296130;ILLUMINA;Paired;;SRX2598514;359032800;147	SAL_IA7382AA	Human	Human	Age: 0-4; stool	2016	8			North America	United States							Hadar (Predicted)				Pulsenet			PRJNA230403	SRP040281	SAMN06350854	SRS2006078	2017-02-28	2017-02-28	Assembled	76	714892	4696258	Salmonella enterica;97.15%	43	2289	3.61	SAL_QA7660AA_AS
HUM_2016_Ireland_noReg_EU_ERR1865244_SAL_RA9856AA_AS	SAL_IA7698AA	MS160169	ERR1865244;ILLUMINA;Paired;500;ERX1926008;509228676;99	SAL_IA7698AA	Human	Human	Homo sapiens; food	2016				Europe	Ireland							Hadar	Subsp. I			University Hospital Galway			PRJEB18998	ERP020979	SAMEA103523668	ERS1576146	2017-03-05	2017-03-05	Assembled	105	505084	4809152	Salmonella enterica;90.57%	54	920	3.61	SAL_RA9856AA_AS
ANI_2016_UnitedStates_Ohio_NA_SRR5330449_SAL_QA8668AA_AS	SAL_IA8147AA	OH-16-9340-1	SRR5330449;ILLUMINA;Paired;500;SRX2629460;554364798;221	SAL_IA8147AA	Poultry	Poultry	Turkey fluff	2016				North America	United States	Ohio						Hadar (Predicted)				FDA Center for Food Safety and Applied Nutrition			PRJNA338674	SRP083283	SAMN06461750	SRS2039306	2017-03-09	2017-03-09	Assembled	117	234432	4735931	Salmonella enterica;100.0%	70	6984	3.61	SAL_QA8668AA_AS
HUM_2016_UnitedStates_noReg_NA_SRR5335974_SAL_QA8795AA_AS	SAL_IA8337AA	PNUSAS008824	SRR5335974;ILLUMINA;Paired;;SRX2633400;264616550;149	SAL_IA8337AA	Human	Human	Age: 30-39; stool	2016	8			North America	United States							Hadar (Predicted)				Pulsenet			PRJNA230403	SRP040281	SAMN06461462	SRS2042634	2017-03-11	2017-03-10	Assembled	55	235661	4786438	Salmonella enterica;96.62%	66	5905	3.61	SAL_QA8795AA_AS
ANI_2016_UnitedStates_SouthDakota_NA_SRR5350417_SAL_QA9679AA_AS	SAL_IA8959AA	ADRDL-895	SRR5350417;ILLUMINA;Paired;500;SRX2646839;725338448;236	SAL_IA8959AA	Poultry	Poultry	liver and yolk sac (Meleagris gallopavo)	2016	8			North America	United States	South Dakota						Hadar				FDA Center for Food Safety and Applied Nutrition			PRJNA280335	SRP059853	SAMN06330651	SRS2052134	2017-03-16	2017-03-16	Assembled	153	735575	4723786	Salmonella enterica;98.08%	64	2564	3.61	SAL_QA9679AA_AS
ANI_2016_UnitedStates_Ohio_NA_SRR5353348_SAL_RA0017AA_AS	SAL_IA9068AA	OH-16-9340-3	SRR5353348;ILLUMINA;Paired;500;SRX2649573;444767702;223	SAL_IA9068AA	Poultry	Poultry	Turkey fluff	2016				North America	United States	Ohio						Hadar (Predicted)				FDA Center for Food Safety and Applied Nutrition			PRJNA338674	SRP083283	SAMN06461748	SRS2054768	2017-03-19	2017-03-17	Assembled	93	241413	4734007	Salmonella enterica;100.0%	71	7669	3.61	SAL_RA0017AA_AS
ANI_2016_UnitedStates_Ohio_NA_SRR5353317_SAL_RA0016AA_AS	SAL_IA9069AA	OH-16-9340-2	SRR5353317;ILLUMINA;Paired;500;SRX2649542;477393240;228	SAL_IA9069AA	Poultry	Poultry	Turkey fluff	2016				North America	United States	Ohio						Hadar (Predicted)				FDA Center for Food Safety and Applied Nutrition			PRJNA338674	SRP083283	SAMN06461749	SRS2054736	2017-03-19	2017-03-17	Assembled	100	282510	4735560	Salmonella enterica;100.0%	67	7420	3.61	SAL_RA0016AA_AS
HUM_2015_UnitedStates_Wyoming_NA_SRR5361191_SAL_RA0343AA_AS	SAL_IA9226AA	PNUSAS009896	SRR5361191;ILLUMINA;Paired;;SRX2656972;419116600;196	SAL_IA9226AA	Human	Human	Age: 20-29; stool	2015	4			North America	United States	Wyoming						Hadar				PulseNet Next Generation Subtyping Methods Unit			PRJNA230403	SRP040281	SAMN06563286	SRS2060501	2017-03-20	2017-03-20	Assembled	89	735675	4699865	Salmonella enterica;94.87%	46	2001	3.61	SAL_RA0343AA_AS
HUM_2015_UnitedStates_Wyoming_NA_SRR5360884_SAL_RA0136AA_AS	SAL_IA9433AA	PNUSAS009898	SRR5360884;ILLUMINA;Paired;;SRX2656665;369147636;234	SAL_IA9433AA	Human	Human	Age: 60-69; stool	2015	4			North America	United States	Wyoming						Heidelberg				PulseNet Next Generation Subtyping Methods Unit			PRJNA230403	SRP040281	SAMN06563288	SRS2060194	2017-03-20	2017-03-20	Assembled	77	714568	4782189	Salmonella enterica;92.67%	51	5043	3.61	SAL_RA0136AA_AS
HUM_2017_Ireland_noReg_EU_ERR1890406_SAL_RA0540AA_AS	SAL_IA9642AA	MS170038	ERR1890406;ILLUMINA;Paired;500;ERX1950904;299598544;98	SAL_IA9642AA	Human	Human	Homo sapiens; human	2017				Europe	Ireland							Hadar	Subsp. I			University Hospital Galway			PRJEB18998	ERP020979	SAMEA103924598	ERS1613766	2017-03-21	2017-03-21	Assembled	63	395637	4720839	Salmonella enterica;98.11%	50	1260	3.61	SAL_RA0540AA_AS
HUM_2017_UnitedStates_noReg_NA_SRR5379228_SAL_RA1515AA_AS	SAL_JA0133AA	PNUSAS010062	SRR5379228;ILLUMINA;Paired;;SRX2674462;295426368;288	SAL_JA0133AA	Human	Human	Age: 0-4; stool	2017	2			North America	United States							Hadar (Predicted)				Pulsenet			PRJNA230403	SRP040281	SAMN06619955	SRS2073590	2017-03-27	2017-03-27	Assembled	61	93438	4793099	Salmonella enterica;98.82%	93	15002	3.61	SAL_RA1515AA_AS
ANI_2017_UnitedStates_Iowa_NA_SRR5388863_SAL_RA3621AA_AS	SAL_JA0459AA	FSIS1710973	SRR5388863;ILLUMINA;Paired;300;SRX2683749;370176196;149	SAL_JA0459AA	Poultry	Poultry	Comminuted Turkey	2017				North America	United States	Iowa						Hadar	I			USDA FSIS			PRJNA242847	SRP040648	SAMN06647798	SRS2080956	2017-03-30	2017-03-30	Assembled	77	735858	4764812	Salmonella enterica;100.0%	44	2682	3.61	SAL_RA3621AA_AS
ANI_2017_UnitedStates_Pennsylvania_NA_SRR5388855_SAL_SA0124AA_AS	SAL_JA0467AA	FSIS1710977	SRR5388855;ILLUMINA;Paired;300;SRX2683741;429049970;149	SAL_JA0467AA	Poultry	Poultry	Comminuted Turkey	2017				North America	United States	Pennsylvania						Hadar	I			USDA FSIS			PRJNA242847	SRP040648	SAMN06647802	SRS2080948	2017-03-30	2017-03-30	Assembled	90	354116	4752559	Salmonella enterica;95.25%	52	3383	3.61	SAL_SA0124AA_AS
ANI_2016_UnitedStates_SouthDakota_NA_SRR5418504_SAL_RA9285AA_AS	SAL_JA1161AA	ADRDL-910	SRR5418504;ILLUMINA;Paired;500;SRX2710049;734151312;233	SAL_JA1161AA	Wild Animal	Avian	Tracheal swab (Meleagris gallopavo)	2016	9			North America	United States	South Dakota						Hadar				FDA Center for Food Safety and Applied Nutrition			PRJNA280335	SRP059853	SAMN06330636	SRS2101812	2017-04-06	2017-04-05	Assembled	153	735808	4777122	Salmonella enterica;100.0%	53	1634	3.61	SAL_RA9285AA_AS
ANI_1994_UnitedStates_Oklahoma_NA_SRR5409892_SAL_RA9034AA_AS	SAL_JA1439AA	ADRDL-973	SRR5409892;ILLUMINA;Paired;500;SRX2702009;122338576;197	SAL_JA1439AA	Wild Animal	Avian	Rattite Cloacalswab (Avian)	1994	9			North America	United States	Oklahoma						Hadar				FDA Center for Food Safety and Applied Nutrition			PRJNA280335	SRP059853	SAMN06333693	SRS2095851	2017-04-06	2017-04-03	Assembled	25	50474	4711396	Salmonella enterica;96.64%	188	32957	3.61	SAL_RA9034AA_AS
HUM_2017_UnitedStates_noReg_NA_SRR5436968_SAL_SA0010AA_AS	SAL_JA1804AA	PNUSAS010368	SRR5436968;ILLUMINA;Paired;;SRX2726908;510069684;246	SAL_JA1804AA	Human	Human	Age: 40-49	2017	2			North America	United States							Hadar (Predicted)				Pulsenet			PRJNA230403	SRP040281	SAMN06690255	SRS2115203	2017-04-12	2017-04-11	Assembled	108	735378	4696341	Salmonella enterica;97.23%	43	2732	3.61	SAL_SA0010AA_AS
ANI_2017_UnitedStates_California_NA_SRR5444240_SAL_SA0491AA_AS	SAL_JA2114AA	FSIS1710675	SRR5444240;ILLUMINA;Paired;300;SRX2733438;362360400;150	SAL_JA2114AA	Poultry	Poultry	Comminuted Turkey	2017				North America	United States	California						Hadar	I			USDA FSIS			PRJNA242847	SRP040648	SAMN06710545	SRS2121336	2017-04-14	2017-04-14	Assembled	76	599217	4740660	Salmonella enterica;97.5%	45	3436	3.61	SAL_SA0491AA_AS
ANI_2017_UnitedStates_California_NA_SRR5443742_SAL_SA0471AA_AS	SAL_JA2134AA	FSIS1700107	SRR5443742;ILLUMINA;Paired;300;SRX2733050;561098538;149	SAL_JA2134AA	Livestock	Swine	Product-Raw-Intact-Pork	2017				North America	United States	California						Hadar	I			USDA FSIS			PRJNA242847	SRP040648	SAMN06708700	SRS2120949	2017-04-14	2017-04-14	Assembled	119	714776	4702972	Salmonella enterica;92.5%	47	2649	3.61	SAL_SA0471AA_AS
ANI_2017_UnitedStates_California_NA_SRR5441828_SAL_SA0431AA_AS	SAL_JA2174AA	FSIS1700104	SRR5441828;ILLUMINA;Paired;300;SRX2731683;478969500;150	SAL_JA2174AA	Poultry	Poultry	Comminuted Turkey	2017				North America	United States	California						Hadar	I			USDA FSIS			PRJNA242847	SRP040648	SAMN06701497	SRS2119578	2017-04-14	2017-04-13	Assembled	100	721475	4746333	Salmonella enterica;97.23%	42	1725	3.61	SAL_SA0431AA_AS
HUM_2017_UnitedStates_noReg_NA_SRR5454395_SAL_SA0749AA_AS	SAL_JA2278AA	PNUSAS011275	SRR5454395;ILLUMINA;Paired;;SRX2742549;635742640;214	SAL_JA2278AA	Human	Human	Age: 0-4; stool	2017	3			North America	United States							Hadar (Predicted)				PulseNet Next Generation Subtyping Methods Unit			PRJNA230403	SRP040281	SAMN06749077	SRS2129148	2017-04-18	2017-04-18	Assembled	135	494825	4699529	Salmonella enterica;94.89%	48	3199	3.61	SAL_SA0749AA_AS
HUM_2017_UnitedStates_noReg_NA_SRR5457474_SAL_SA0782AA_AS	SAL_JA2357AA	PNUSAS011277	SRR5457474;ILLUMINA;Paired;;SRX2745537;584401392;228	SAL_JA2357AA	Human	Human	Age: 30-39; stool	2017	3			North America	United States							Hadar (Predicted)				PulseNet Next Generation Subtyping Methods Unit			PRJNA230403	SRP040281	SAMN06759820	SRS2131913	2017-04-19	2017-04-19	Assembled	124	714892	4697943	Salmonella enterica;94.6%	43	3228	3.61	SAL_SA0782AA_AS
ANI_2017_UnitedStates_Alabama_NA_SRR5456172_SAL_SA0777AA_AS	SAL_JA2362AA	FSIS1710653	SRR5456172;ILLUMINA;Paired;300;SRX2744299;589198448;149	SAL_JA2362AA	Poultry	Poultry	raw intact chicken	2017				North America	United States	Alabama						Hadar	I			USDA FSIS			PRJNA242847	SRP040648	SAMN06761481	SRS2130856	2017-04-19	2017-04-18	Assembled	124	735809	4714952	Salmonella enterica;100.0%	44	1738	3.61	SAL_SA0777AA_AS
HUM_2017_UnitedStates_noReg_NA_SRR5460963_SAL_SA1131AA_AS	SAL_JA2381AA	PNUSAS010708	SRR5460963;ILLUMINA;Paired;;SRX2748958;356902684;241	SAL_JA2381AA	Human	Human	Age: 70-79; stool	2017	3			North America	United States							Hadar (Predicted)				Pulsenet			PRJNA230403	SRP040281	SAMN06765429	SRS2135022	2017-04-20	2017-04-20	Assembled	76	282324	4689738	Salmonella enterica;97.91%	55	9060	3.61	SAL_SA1131AA_AS
HUM_2017_UnitedStates_noReg_NA_SRR5483499_SAL_SA1500AA_AS	SAL_JA2885AA	PNUSAS011357	SRR5483499;ILLUMINA;Paired;;SRX2766844;358070400;225	SAL_JA2885AA	Human	Human	Age: 40-49; stool	2017	3			North America	United States							Hadar (Predicted)				Pulsenet			PRJNA230403	SRP040281	SAMN06766087	SRS2150969	2017-04-27	2017-04-27	Assembled	76	735572	4702459	Salmonella enterica;90.24%	51	3321	3.61	SAL_SA1500AA_AS
ANI_2017_UnitedStates_California_NA_SRR5496782_SAL_SA2059AA_AS	SAL_JA3664AA	FSIS1700347	SRR5496782;ILLUMINA;Paired;500;SRX2777731;447649956;247	SAL_JA3664AA	Poultry	Poultry	Comminuted Turkey	2017				North America	United States	California						Hadar	I			USDA FSIS			PRJNA242847	SRP040648	SAMN06882388	SRS2160986	2017-05-03	2017-05-02	Assembled	93	746901	4774879	Salmonella enterica;100.0%	48	4950	3.61	SAL_SA2059AA_AS
ANI_2017_UnitedStates_Iowa_NA_SRR5496030_SAL_SA2041AA_AS	SAL_JA3682AA	FSIS1700370	SRR5496030;ILLUMINA;Paired;500;SRX2776987;551954588;241	SAL_JA3682AA	Poultry	Poultry	Comminuted Turkey	2017				North America	United States	Iowa						Hadar	I			USDA FSIS			PRJNA242847	SRP040648	SAMN06882411	SRS2160243	2017-05-03	2017-05-02	Assembled	115	746889	4773000	Salmonella enterica;80.0%	52	3990	3.61	SAL_SA2041AA_AS
HUM_2016_UnitedStates_noReg_NA_SRR5508219_SAL_SA2481AA_AS	SAL_JA3943AA	PNUSAS012450	SRR5508219;ILLUMINA;Paired;;SRX2783891;332233088;242	SAL_JA3943AA	Human	Human	Age: 30-39; stool	2016	11			North America	United States							Hadar (Predicted)				PulseNet			PRJNA230403	SRP040281	SAMN06855401	SRS2166027	2017-05-05	2017-05-04	Assembled	70	149104	4705857	Salmonella enterica;100.0%	93	14299	3.61	SAL_SA2481AA_AS
ANI_2017_UnitedStates_Tennessee_NA_SRR5514403_SAL_SA2747AA_AS	SAL_JA4210AA	FSIS1700582	SRR5514403;ILLUMINA;Paired;300;SRX2787787;761142954;143	SAL_JA4210AA	Livestock	Swine	animal-swine-sow	2017				North America	United States	Tennessee						Hadar	I			USDA FSIS			PRJNA292666	SRP062916	SAMN06899417	SRS2169429	2017-05-07	2017-05-05	Assembled	161	714898	4699086	Salmonella enterica;95.13%	48	1273	3.61	SAL_SA2747AA_AS
ANI_2016_UnitedStates_Ohio_NA_SRR5526928_SAL_SA4685AA_AS	SAL_JA4477AA	OH-16-16468-2	SRR5526928;ILLUMINA;Paired;500;SRX2796203;759813824;224	SAL_JA4477AA	Poultry	Poultry	Turkey fluff	2016				North America	United States	Ohio						Hadar (Predicted)				FDA Center for Food Safety and Applied Nutrition			PRJNA338674	SRP083283	SAMN06464709	SRS2177247	2017-05-12	2017-05-10	Assembled	159	257767	4752198	Salmonella enterica;98.36%	70	4636	3.61	SAL_SA4685AA_AS
HUM_2012_UnitedStates_noReg_NA_SRR5573140_SAL_SA8572AA_AS	SAL_JA4599AA	CVM 43841	SRR5573140;ILLUMINA;Paired;;SRX2831812;621530112;224	SAL_JA4599AA	Human	Human	Homo sapiens; clinical sample	2012				North America	United States							Hadar (Predicted)				FDA			PRJNA242614	SRP076913	SAMN02912010	SRS2206837	2017-05-18	2017-05-17	Assembled	131	532953	4723974	Salmonella enterica;85.99%	98	5437	3.61	SAL_SA8572AA_AS
HUM_2011_UnitedStates_noReg_NA_SRR5573100_SAL_SA8532AA_AS	SAL_JA4639AA	CVM 43801	SRR5573100;ILLUMINA;Paired;;SRX2831772;422754194;239	SAL_JA4639AA	Human	Human	Homo sapiens; clinical sample	2011				North America	United States							Hadar (Predicted)				FDA			PRJNA242614	SRP076913	SAMN02911970	SRS2206797	2017-05-18	2017-05-17	Assembled	89	735576	4724887	Salmonella enterica;100.0%	43	3333	3.61	SAL_SA8532AA_AS
HUM_2017_UnitedStates_Wyoming_NA_SRR5585075_SAL_TA0116AA_AS	SAL_JA5581AA	PNUSAS013592	SRR5585075;ILLUMINA;Paired;;SRX2842988;547003160;209	SAL_JA5581AA	Human	Human	Age: 0-4; stool	2017	4			North America	United States	Wyoming						Hadar (Predicted)				PulseNet			PRJNA230403	SRP040281	SAMN06928850	SRS2216307	2017-05-23	2017-05-22	Assembled	116	683569	4700704	Salmonella enterica;95.11%	47	2251	3.61	SAL_TA0116AA_AS
HUM_2017_UnitedStates_noReg_NA_SRR5584754_SAL_SA9863AA_AS	SAL_JA5834AA	PNUSAS013275	SRR5584754;ILLUMINA;Paired;;SRX2842667;340646532;246	SAL_JA5834AA	Human	Human	Age: 10-19; stool	2017	4			North America	United States							Hadar (Predicted)				Centers for Disease Control and Prevention - PulseNet			PRJNA230403	SRP040281	SAMN07129175	SRS2215986	2017-05-23	2017-05-22	Assembled	71	683585	4787664	Salmonella enterica;89.75%	53	6410	3.61	SAL_SA9863AA_AS
HUM_2017_UnitedStates_noReg_NA_SRR5584601_SAL_SA9724AA_AS	SAL_JA5973AA	PNUSAS013272	SRR5584601;ILLUMINA;Paired;;SRX2842514;441357984;243	SAL_JA5973AA	Human	Human	Age: 0-4; stool	2017	4			North America	United States							Hadar (Predicted)				Centers for Disease Control and Prevention - PulseNet			PRJNA230403	SRP040281	SAMN07129173	SRS2215847	2017-05-23	2017-05-22	Assembled	92	735378	4782352	Salmonella enterica;89.73%	47	3869	3.61	SAL_SA9724AA_AS
ANI_2017_UnitedStates_Virginia_NA_SRR5584089_SAL_SA9603AA_AS	SAL_JA6094AA	FSIS1700898	SRR5584089;ILLUMINA;Paired;300;SRX2842002;324831600;150	SAL_JA6094AA	Poultry	Poultry	Comminuted Turkey	2017				North America	United States	Virginia						Hadar	I			Department of Agriculture - Food Safety and Inspection Service (US)			PRJNA242847	SRP040648	SAMN07152011	SRS2215335	2017-05-23	2017-05-22	Assembled	68	700403	4769605	Salmonella enterica;100.0%	41	2560	3.61	SAL_SA9603AA_AS
ANI_2017_UnitedStates_Georgia_NA_SRR5583310_SAL_SA9321AA_AS	SAL_JA6376AA	FSIS1701017	SRR5583310;ILLUMINA;Paired;500;SRX2841223;473011916;247	SAL_JA6376AA	Poultry	Poultry	comminuted chicken	2017				North America	United States	Georgia						Hadar	I			Department of Agriculture - Food Safety and Inspection Service (US)			PRJNA242847	SRP040648	SAMN07151977	SRS2214556	2017-05-23	2017-05-22	Assembled	100	735808	4690577	Salmonella enterica;100.0%	47	4294	3.61	SAL_SA9321AA_AS
HUM_2017_UnitedKingdom_noReg_EU_SRR5583201_SAL_SA9266AA_AS	SAL_JA6431AA	357753	SRR5583201;ILLUMINA;Paired;;SRX2841114;157399970;91	SAL_JA6431AA	Human	Human	Homo sapiens; human	2017	3			Europe	United Kingdom							Hadar	I			Public Health England			PRJNA248792	SRP042645	SAMN07152379	SRS2214461	2017-05-23	2017-05-23	Assembled	34	92136	4591175	Salmonella enterica;98.97%	97	10423	3.61	SAL_SA9266AA_AS
HUM_2017_UnitedStates_noReg_NA_SRR5590299_SAL_TA0700AA_AS	SAL_JA6647AA	PNUSAS013552	SRR5590299;ILLUMINA;Paired;;SRX2847405;537830292;246	SAL_JA6647AA	Human	Human	Age: 60-69; stool	2017	4			North America	United States							Hadar (Predicted)				PulseNet Next Generation Subtyping Methods Unit			PRJNA230403	SRP040281	SAMN07143151	SRS2220376	2017-05-24	2017-05-23	Assembled	114	683615	4695436	Salmonella enterica;97.22%	43	3899	3.61	SAL_TA0700AA_AS
HUM_2017_Ireland_noReg_EU_ERR1988393_SAL_TA0643AA_AS	SAL_JA6704AA	MS170091	ERR1988393;ILLUMINA;Paired;500;ERX2048658;351514548;99	SAL_JA6704AA	Human	Human	Homo sapiens; human	2017				Europe	Ireland							Hadar	Subsp. I			University Hospital Galway			PRJEB18998	ERP020979	SAMEA104084182	ERS1748075	2017-05-24	2017-05-23	Assembled	74	384473	4744020	Salmonella enterica;96.3%	51	1361	3.61	SAL_TA0643AA_AS
HUM_2017_Ireland_noReg_EU_ERR1988390_SAL_TA0640AA_AS	SAL_JA6707AA	MS170088	ERR1988390;ILLUMINA;Paired;500;ERX2048655;444423140;98	SAL_JA6707AA	Human	Human	Homo sapiens; human	2017				Europe	Ireland							Hadar	Subsp. I			University Hospital Galway			PRJEB18998	ERP020979	SAMEA104084179	ERS1748072	2017-05-24	2017-05-23	Assembled	93	516880	4745439	Salmonella enterica;96.22%	50	738	3.61	SAL_TA0640AA_AS
HUM_2017_UnitedKingdom_noReg_EU_SRR5585381_SAL_TA0506AA_AS	SAL_JA6836AA	352135	SRR5585381;ILLUMINA;Paired;;SRX2843295;385909888;98	SAL_JA6836AA	Human	Human	Homo sapiens; human	2017	3			Europe	United Kingdom							Hadar	I			Public Health England			PRJNA248792	SRP042645	SAMN07156029	SRS2216614	2017-05-24	2017-05-24	Assembled	82	353515	4682638	Salmonella enterica;100.0%	49	1368	3.61	SAL_TA0506AA_AS
HUM_2017_UnitedKingdom_noReg_EU_SRR5585370_SAL_TA0495AA_AS	SAL_JA6847AA	365324	SRR5585370;ILLUMINA;Paired;;SRX2843284;355488336;98	SAL_JA6847AA	Human	Human	Homo sapiens; human	2017	4			Europe	United Kingdom							Hadar	I			Public Health England			PRJNA248792	SRP042645	SAMN07156016	SRS2216603	2017-05-24	2017-05-24	Assembled	74	436979	4784156	Salmonella enterica;95.36%	46	1468	3.61	SAL_TA0495AA_AS
HUM_2017_UnitedStates_noReg_NA_SRR5605927_SAL_TA0987AA_AS	SAL_JA7049AA	PNUSAS013834	SRR5605927;ILLUMINA;Paired;;SRX2858462;683343672;218	SAL_JA7049AA	Human	Human	Age: 0-4; blood	2017	4			North America	United States							Hadar (Predicted)				PulseNet Next Generation Subtyping Methods Unit			PRJNA230403	SRP040281	SAMN07151528	SRS2229149	2017-05-26	2017-05-25	Assembled	145	383692	4699043	Salmonella enterica;95.23%	46	2647	3.61	SAL_TA0987AA_AS
HUM_2017_UnitedStates_noReg_NA_SRR5605916_SAL_TA0976AA_AS	SAL_JA7060AA	PNUSAS013805	SRR5605916;ILLUMINA;Paired;;SRX2858451;276011736;231	SAL_JA7060AA	Human	Human	Age: 50-59; stool	2017	4			North America	United States							Hadar (Predicted)				PulseNet Next Generation Subtyping Methods Unit			PRJNA230403	SRP040281	SAMN07159063	SRS2229138	2017-05-26	2017-05-25	Assembled	56	619708	4871490	Salmonella enterica;88.37%	57	6783	3.61	SAL_TA0976AA_AS
HUM_2017_UnitedStates_noReg_NA_SRR5605897_SAL_TA0957AA_AS	SAL_JA7079AA	PNUSAS014175	SRR5605897;ILLUMINA;Paired;;SRX2858432;356436016;248	SAL_JA7079AA	Human	Human	Age: 60-69; stool	2017	4			North America	United States							Hadar (Predicted)				Georgia Department of Public Health Lab			PRJNA230403	SRP040281	SAMN07150824	SRS2229119	2017-05-26	2017-05-25	Assembled	74	714784	4792922	Salmonella enterica;91.67%	49	8360	3.61	SAL_TA0957AA_AS
HUM_2017_UnitedStates_noReg_NA_SRR5605883_SAL_TA0943AA_AS	SAL_JA7093AA	PNUSAS014172	SRR5605883;ILLUMINA;Paired;;SRX2858418;409567970;245	SAL_JA7093AA	Human	Human	Age: 0-4; stool	2017	4			North America	United States							Hadar (Predicted)				Georgia Department of Public Health Lab			PRJNA230403	SRP040281	SAMN07150823	SRS2229105	2017-05-26	2017-05-25	Assembled	85	714892	4784933	Salmonella enterica;94.59%	44	4709	3.61	SAL_TA0943AA_AS
HUM_2017_UnitedStates_noReg_NA_SRR5632230_SAL_TA1328AA_AS	SAL_JA7263AA	PNUSAS014421	SRR5632230;ILLUMINA;Paired;;SRX2872093;459732724;242	SAL_JA7263AA	Human	Human	Age: 40-49; stool	2017	5			North America	United States							Hadar (Predicted)				PulseNet Next Generation Subtyping Methods Unit			PRJNA230403	SRP040281	SAMN07168392	SRS2242215	2017-05-31	2017-05-31	Assembled	97	669594	4699795	Salmonella enterica;95.25%	49	4491	3.61	SAL_TA1328AA_AS
HUM_2017_UnitedStates_noReg_NA_SRR5632217_SAL_TA1318AA_AS	SAL_JA7273AA	PNUSAS014411	SRR5632217;ILLUMINA;Paired;;SRX2872080;368840160;234	SAL_JA7273AA	Human	Human	Age: 60-69; stool	2017	5			North America	United States							Hadar (Predicted)				PulseNet Next Generation Subtyping Methods Unit			PRJNA230403	SRP040281	SAMN07168386	SRS2242203	2017-05-31	2017-05-31	Assembled	78	400157	4699361	Salmonella enterica;94.59%	45	4690	3.61	SAL_TA1318AA_AS
HUM_2016_UnitedStates_noReg_NA_SRR5628624_SAL_TA1212AA_AS	SAL_JA7376AA	PNUSAS014325	SRR5628624;ILLUMINA;Paired;;SRX2869149;573422016;184	SAL_JA7376AA	Human	Human	Age: 70-79	2016	11			North America	United States							Hadar (Predicted)				PulseNet Next Generation Subtyping Methods Unit			PRJNA230403	SRP040281	SAMN07162807	SRS2239522	2017-05-31	2017-05-30	Assembled	121	735149	4738214	Salmonella enterica;97.68%	53	732	3.61	SAL_TA1212AA_AS
HUM_2017_UnitedStates_noReg_NA_SRR5628622_SAL_TA1210AA_AS	SAL_JA7378AA	PNUSAS013825	SRR5628622;ILLUMINA;Paired;;SRX2869147;633841722;193	SAL_JA7378AA	Human	Human	Age: 30-39; stool	2017	4			North America	United States							Hadar (Predicted)				PulseNet Next Generation Subtyping Methods Unit			PRJNA230403	SRP040281	SAMN07162788	SRS2239520	2017-05-31	2017-05-30	Assembled	131	682809	4816759	Salmonella enterica;93.74%	63	2029	3.61	SAL_TA1210AA_AS
HUM_2017_UnitedStates_noReg_NA_SRR5628621_SAL_TA1209AA_AS	SAL_JA7379AA	PNUSAS013824	SRR5628621;ILLUMINA;Paired;;SRX2869146;541809180;198	SAL_JA7379AA	Human	Human	Age: 60-69; blood	2017	4			North America	United States							Hadar (Predicted)				PulseNet Next Generation Subtyping Methods Unit			PRJNA230403	SRP040281	SAMN07162787	SRS2239519	2017-05-31	2017-05-30	Assembled	114	683323	4711913	Salmonella enterica;91.28%	54	2245	3.61	SAL_TA1209AA_AS
HUM_2017_UnitedStates_noReg_NA_SRR5628612_SAL_TA1204AA_AS	SAL_JA7384AA	PNUSAS013313	SRR5628612;ILLUMINA;Paired;;SRX2869137;551459040;184	SAL_JA7384AA	Human	Human	Age: 70-79; stool	2017	4			North America	United States							Hadar (Predicted)				PulseNet Next Generation Subtyping Methods Unit			PRJNA230403	SRP040281	SAMN07162781	SRS2239510	2017-05-31	2017-05-30	Assembled	114	714892	4818875	Salmonella enterica;92.84%	58	1813	3.61	SAL_TA1204AA_AS
HUM_2017_UnitedStates_noReg_NA_SRR5628577_SAL_TA1169AA_AS	SAL_JA7419AA	PNUSAS014450	SRR5628577;ILLUMINA;Paired;;SRX2869102;720257902;241	SAL_JA7419AA	Human	Human	Age: 70-79; stool	2017	5			North America	United States							Hadar (Predicted)				PulseNet Next Generation Subtyping Methods Unit			PRJNA230403	SRP040281	SAMN07163505	SRS2239475	2017-05-31	2017-05-30	Assembled	150	714885	4792774	Salmonella enterica;94.88%	43	1931	3.61	SAL_TA1169AA_AS
HUM_2017_UnitedStates_noReg_NA_SRR5628568_SAL_TA1160AA_AS	SAL_JA7428AA	PNUSAS013982	SRR5628568;ILLUMINA;Paired;;SRX2869093;157852476;211	SAL_JA7428AA	Human	Human	Homo sapiens	2017	4			North America	United States											Centers for Disease Control and Prevention Enteric Diseases Laboratory Branch			PRJNA230403	SRP040281	SAMN07159299	SRS2239466	2017-05-30	2017-05-30	Assembled	32	205860	4812405	Salmonella enterica;96.55%	71	16249	3.61	SAL_TA1160AA_AS
HUM_2017_UnitedStates_noReg_NA_SRR5642045_SAL_TA2227AA_AS	SAL_JA7628AA	PNUSAS013405	SRR5642045;ILLUMINA;Paired;;SRX2880236;323985048;236	SAL_JA7628AA	Human	Human	Age: 50-59; stool	2017	4			North America	United States							Hadar (Predicted)				PulseNet Next Generation Subtyping Methods Unit			PRJNA230403	SRP040281	SAMN07177520	SRS2248128	2017-06-02	2017-06-02	Assembled	68	714832	4698851	Salmonella enterica;94.12%	41	3543	3.61	SAL_TA2227AA_AS
HUM_2017_UnitedStates_noReg_NA_SRR5640378_SAL_TA2167AA_AS	SAL_JA7688AA	PNUSAS014292	SRR5640378;ILLUMINA;Paired;;SRX2878778;372307698;189	SAL_JA7688AA	Human	Human	Homo sapiens; Age: 80-89; stool	2017	5			North America	United States							Hadar (Predicted)				Centers for Disease Control and Prevention Enteric Diseases Laboratory Branch			PRJNA230403	SRP040281	SAMN07172961	SRS2246994	2017-06-02	2017-06-01	Assembled	77	735579	4776699	Salmonella enterica;97.72%	51	925	3.61	SAL_TA2167AA_AS
HUM_2017_UnitedStates_noReg_NA_SRR5640348_SAL_TA2138AA_AS	SAL_JA7717AA	PNUSAS014230	SRR5640348;ILLUMINA;Paired;;SRX2878748;197118056;236	SAL_JA7717AA	Human	Human	Homo sapiens; Age: 50-59; stool	2017	4			North America	United States							Hadar (Predicted)				Centers for Disease Control and Prevention - PulseNet			PRJNA230403	SRP040281	SAMN07172925	SRS2246964	2017-06-02	2017-06-01	Assembled	41	260868	4782890	Salmonella enterica;93.94%	77	10260	3.61	SAL_TA2138AA_AS
HUM_2017_UnitedKingdom_noReg_EU_SRR5633029_SAL_TA1886AA_AS	SAL_JA7969AA	337048	SRR5633029;ILLUMINA;Paired;;SRX2872880;362818944;94	SAL_JA7969AA	Human	Human	Homo sapiens; human	2017	1			Europe	United Kingdom							Hadar	I			Public Health England			PRJNA248792	SRP042645	SAMN07180637	SRS2243002	2017-06-02	2017-06-01	Assembled	77	351661	4660214	Salmonella enterica;98.04%	52	1262	3.61	SAL_TA1886AA_AS
HUM_2017_UnitedKingdom_noReg_EU_SRR5632778_SAL_TA1756AA_AS	SAL_JA8099AA	339519	SRR5632778;ILLUMINA;Paired;;SRX2872629;273945280;98	SAL_JA8099AA	Human	Human	Homo sapiens; human	2017	1			Europe	United Kingdom							Hadar	I			Public Health England			PRJNA248792	SRP042645	SAMN07180459	SRS2242751	2017-06-02	2017-06-01	Assembled	58	353514	4660341	Salmonella enterica;98.04%	51	1306	3.61	SAL_TA1756AA_AS
HUM_2017_UnitedKingdom_noReg_EU_SRR5632727_SAL_TA1723AA_AS	SAL_JA8132AA	369992	SRR5632727;ILLUMINA;Paired;;SRX2872578;211016124;99	SAL_JA8132AA	Human	Human	Homo sapiens; human	2017	5			Europe	United Kingdom							Hadar	I			Public Health England			PRJNA248792	SRP042645	SAMN07180396	SRS2242700	2017-06-02	2017-06-01	Assembled	45	305251	4671185	Salmonella enterica;100.0%	46	1476	3.61	SAL_TA1723AA_AS
HUM_2017_UnitedStates_noReg_NA_SRR5647973_SAL_TA2681AA_AS	SAL_JA8489AA	PNUSAS014267	SRR5647973;ILLUMINA;Paired;;SRX2885470;311973520;244	SAL_JA8489AA	Human	Human	Age: 40-49; stool	2017	5			North America	United States							Hadar (Predicted)				Centers for Disease Control and Prevention - PulseNet			PRJNA230403	SRP040281	SAMN07172900	SRS2253554	2017-06-07	2017-06-06	Assembled	65	714366	4748095	Salmonella enterica;94.87%	44	8246	3.61	SAL_TA2681AA_AS
ANI_2017_UnitedStates_Tennessee_NA_SRR5647088_SAL_TA2668AA_AS	SAL_JA8502AA	FSIS1701403	SRR5647088;ILLUMINA;Paired;300;SRX2884696;520348800;150	SAL_JA8502AA	Poultry	Poultry	Comminuted Turkey	2017				North America	United States	Tennessee						Hadar	I			Department of Agriculture - Food Safety and Inspection Service (US)			PRJNA242847	SRP040648	SAMN07195289	SRS2252871	2017-06-07	2017-06-05	Assembled	109	518168	4736476	Salmonella enterica;100.0%	48	1947	3.61	SAL_TA2668AA_AS
HUM_2015_UnitedStates_Wyoming_NA_SRR5645616_SAL_TA2551AA_AS	SAL_JA8619AA	PNUSAS014520	SRR5645616;ILLUMINA;Paired;;SRX2883711;447435240;238	SAL_JA8619AA	Human	Human	Age: 5-9; stool	2015	3			North America	United States	Wyoming						Hadar (Predicted)				Centers for Disease Control and Prevention - PulseNet			PRJNA230403	SRP040281	SAMN07163295	SRS2252032	2017-06-07	2017-06-05	Assembled	95	668999	4701662	Salmonella enterica;95.45%	53	3105	3.61	SAL_TA2551AA_AS
ANI_2017_UnitedStates_Tennessee_NA_SRR5643310_SAL_FB8663AA_AS	SAL_JA8773AA	FSIS1701252	SRR5643310;ILLUMINA;Paired;300;SRX2881484;513069282;149	SAL_JA8773AA	Livestock	Swine	animal-swine-sow	2017				North America	United States	Tennessee						Hadar	I			Department of Agriculture - Food Safety and Inspection Service (US)			PRJNA292666	SRP062916	SAMN07190238	SRS2250154	2017-06-07	2017-06-02	Assembled	109	615098	4688058	Salmonella enterica;100.0%	42	14875	4	SAL_FB8663AA_AS
ANI_2017_UnitedStates_Utah_NA_SRR5643208_SAL_TA2375AA_AS	SAL_JA8787AA	FSIS1700768	SRR5643208;ILLUMINA;Paired;300;SRX2881382;367505818;149	SAL_JA8787AA	Poultry	Avian	Animal-Turkey-Young Turkey	2017				North America	United States	Utah						Hadar	I			Department of Agriculture - Food Safety and Inspection Service (US)			PRJNA292666	SRP062916	SAMN07190222	SRS2250105	2017-06-07	2017-06-02	Assembled	77	444460	4734912	Salmonella enterica;100.0%	49	3804	3.61	SAL_TA2375AA_AS
ANI_2017_UnitedStates_Missouri_NA_SRR5683904_SAL_TA4196AA_AS	SAL_JA8844AA	FSIS1701280	SRR5683904;ILLUMINA;Paired;300;SRX2918900;410791200;150	SAL_JA8844AA	Poultry	Poultry	Animal-Turkey-Young Turkey	2017				North America	United States	Missouri						Hadar	I			USDA FSIS			PRJNA292666	SRP062916	SAMN07237662	SRS2284904	2017-06-15	2017-06-14	Assembled	86	511772	4774153	Salmonella enterica;100.0%	41	2473	3.61	SAL_TA4196AA_AS
ANI_2017_UnitedStates_NorthCarolina_NA_SRR5683235_SAL_TA4696AA_AS	SAL_JA8891AA	FSIS1701842	SRR5683235;ILLUMINA;Paired;300;SRX2918390;437848500;150	SAL_JA8891AA	Poultry	Poultry	comminuted chicken	2017				North America	United States	North Carolina						Hadar	I			USDA FSIS			PRJNA242847	SRP040648	SAMN07237088	SRS2284398	2017-06-15	2017-06-14	Assembled	92	614200	4714731	Salmonella enterica;100.0%	42	3183	3.61	SAL_TA4696AA_AS
ANI_2017_UnitedStates_Illinois_NA_SRR5681082_SAL_TA4101AA_AS	SAL_JA8930AA	FSIS1701464	SRR5681082;ILLUMINA;Paired;300;SRX2916407;337109400;150	SAL_JA8930AA	Livestock	Swine	animal-swine-market swine	2017				North America	United States	Illinois						Hadar	I			USDA FSIS			PRJNA292666	SRP062916	SAMN07230017	SRS2282559	2017-06-15	2017-06-14	Assembled	71	525785	4690511	Salmonella enterica;97.37%	46	3018	3.61	SAL_TA4101AA_AS
HUM_2017_UnitedStates_noReg_NA_SRR5680510_SAL_TA4054AA_AS	SAL_JA8983AA	PNUSAS014393	SRR5680510;ILLUMINA;Paired;;SRX2915839;783024360;223	SAL_JA8983AA	Human	Human	Age: 10-19; urine	2017	5			North America	United States							Hadar (Predicted)				PulseNet Next Generation Subtyping Methods Unit			PRJNA230403	SRP040281	SAMN07209374	SRS2282064	2017-06-15	2017-06-14	Assembled	166	714892	4699362	Salmonella enterica;95.36%	51	1996	3.61	SAL_TA4054AA_AS
HUM_2017_UnitedStates_noReg_NA_SRR5664527_SAL_TA4520AA_AS	SAL_JA9085AA	PNUSAS015101	SRR5664527;ILLUMINA;Paired;;SRX2900161;237147992;244	SAL_JA9085AA	Human	Human	Homo sapiens; Age: 0-4; stool	2017	5			North America	United States											PulseNet Next Generation Subtyping Methods Unit			PRJNA230403	SRP040281	SAMN07202664	SRS2267405	2017-06-09	2017-06-09	Assembled	49	430170	4805517	Salmonella enterica;94.87%	53	5080	3.61	SAL_TA4520AA_AS
HUM_2017_UnitedStates_noReg_NA_SRR5659577_SAL_TA4312AA_AS	SAL_JA9351AA	PNUSAS014386	SRR5659577;ILLUMINA;Paired;;SRX2895884;423699300;219	SAL_JA9351AA	Human	Human	Age: 0-4; stool	2017	5			North America	United States							Hadar (Predicted)				PulseNet Next Generation Subtyping Methods Unit			PRJNA230403	SRP040281	SAMN07193657	SRS2263348	2017-06-15	2017-06-09	Assembled	90	326267	4699660	Salmonella enterica;95.55%	53	4774	3.61	SAL_TA4312AA_AS
HUM_2017_UnitedStates_noReg_NA_SRR5655525_SAL_TA2976AA_AS	SAL_JA9446AA	PNUSAS013855	SRR5655525;ILLUMINA;Paired;;SRX2892118;481493304;181	SAL_JA9446AA	Human	Human	Age: 70-79	2017	4			North America	United States							Hadar (Predicted)				PulseNet Next Generation Subtyping Methods Unit			PRJNA230403	SRP040281	SAMN07190182	SRS2259876	2017-06-15	2017-06-08	Assembled	99	397566	4824381	Salmonella enterica;92.62%	69	2574	3.61	SAL_TA2976AA_AS
HUM_2017_UnitedStates_noReg_NA_SRR5687379_SAL_TA4278AA_AS	SAL_JA9683AA	PNUSAS013396	SRR5687379;ILLUMINA;Paired;;SRX2922144;310963884;231	SAL_JA9683AA	Human	Human	Age: 0-4; stool	2017	4			North America	United States							Hadar (Predicted)				PulseNet Next Generation Subtyping Methods Unit			PRJNA230403	SRP040281	SAMN07165801	SRS2288003	2017-06-16	2017-06-15	Assembled	66	476614	4697797	Salmonella enterica;95.25%	49	5649	3.61	SAL_TA4278AA_AS
ANI_2017_UnitedStates_Ohio_NA_SRR5693810_SAL_TA4746AA_AS	SAL_JA9846AA	FSIS1701925	SRR5693810;ILLUMINA;Paired;300;SRX2926165;307118800;149	SAL_JA9846AA	Poultry	Poultry	Animal-Turkey-Turkey Carcass Sponge	2017				North America	United States	Ohio						Hadar	I			USDA FSIS			PRJNA242847	SRP040648	SAMN07249953	SRS2291019	2017-06-19	2017-06-16	Assembled	64	430452	4747745	Salmonella enterica;95.25%	53	5254	3.61	SAL_TA4746AA_AS
ANI_2017_UnitedStates_Georgia_NA_SRR5693803_SAL_TA4745AA_AS	SAL_JA9847AA	FSIS1702013	SRR5693803;ILLUMINA;Paired;300;SRX2926161;438034670;149	SAL_JA9847AA	Poultry	Poultry	comminuted chicken	2017				North America	United States	Georgia						Hadar	I			USDA FSIS			PRJNA242847	SRP040648	SAMN07249956	SRS2291017	2017-06-19	2017-06-16	Assembled	90	1226860	4825786	Salmonella enterica;100.0%	42	2814	3.61	SAL_TA4745AA_AS
HUM_2015_UnitedStates_noReg_NA_SRR5715004_SAL_TA5150AA_AS	SAL_JA9904AA	2015AM-1146	SRR5715004;ILLUMINA;Paired;;SRX2935373;619556320;233	SAL_JA9904AA	Human	Human	Age: 80-89; stool	2015	4			North America	United States							Hadar (Predicted)				Centers for Disease Control and Prevention Enteric Diseases Laboratory Branch			PRJNA230403	SRP040281	SAMN07258040	SRS2297548	2017-06-20	2017-06-20	Assembled	131	735804	4700003	Salmonella enterica;94.61%	44	1914	3.61	SAL_TA5150AA_AS
HUM_2017_UnitedStates_noReg_NA_SRR5714309_SAL_TA5052AA_AS	SAL_KA0002AA	PNUSAS015681	SRR5714309;ILLUMINA;Paired;;SRX2934679;476210408;244	SAL_KA0002AA	Human	Human	Age: 0-4; stool	2017	5			North America	United States							Hadar (Predicted)				Georgia Department of Public Health Lab			PRJNA230403	SRP040281	SAMN07206157	SRS2297002	2017-06-20	2017-06-20	Assembled	101	682957	4701299	Salmonella enterica;95.12%	52	5903	3.61	SAL_TA5052AA_AS
HUM_2017_UnitedStates_noReg_NA_SRR5714307_SAL_TA5050AA_AS	SAL_KA0004AA	PNUSAS015678	SRR5714307;ILLUMINA;Paired;;SRX2934677;928703622;241	SAL_KA0004AA	Human	Human	Age: 0-4	2017	5			North America	United States							Hadar (Predicted)				Georgia Department of Public Health Lab			PRJNA230403	SRP040281	SAMN07206156	SRS2297000	2017-06-20	2017-06-20	Assembled	192	683411	4815429	Salmonella enterica;92.0%	66	3305	3.61	SAL_TA5050AA_AS
HUM_2017_UnitedStates_noReg_NA_SRR5714305_SAL_TA5048AA_AS	SAL_KA0006AA	PNUSAS015679	SRR5714305;ILLUMINA;Paired;;SRX2934675;471530976;244	SAL_KA0006AA	Human	Human	Age: 50-59; urine	2017	5			North America	United States							Hadar (Predicted)				Georgia Department of Public Health Lab			PRJNA230403	SRP040281	SAMN07206153	SRS2296998	2017-06-20	2017-06-20	Assembled	100	611976	4707823	Salmonella enterica;94.85%	67	9537	3.61	SAL_TA5048AA_AS
HUM_2017_UnitedStates_noReg_NA_SRR5714304_SAL_TA5047AA_AS	SAL_KA0007AA	PNUSAS015680	SRR5714304;ILLUMINA;Paired;;SRX2934674;254967090;245	SAL_KA0007AA	Human	Human	Age: 40-49; stool	2017	5			North America	United States							Hadar (Predicted)				Georgia Department of Public Health Lab			PRJNA230403	SRP040281	SAMN07206154	SRS2296997	2017-06-20	2017-06-20	Assembled	52	289116	4818972	Salmonella enterica;94.44%	62	12565	3.61	SAL_TA5047AA_AS
HUM_2017_UnitedStates_noReg_NA_SRR5714153_SAL_TA4908AA_AS	SAL_KA0145AA	PNUSAS015451	SRR5714153;ILLUMINA;Paired;;SRX2934531;296566080;240	SAL_KA0145AA	Human	Human	Age: 50-59; stool	2017	5			North America	United States							Hadar (Predicted)				PulseNet Next Generation Subtyping Methods Unit			PRJNA230403	SRP040281	SAMN07213124	SRS2296854	2017-06-20	2017-06-20	Assembled	63	371004	4698720	Salmonella enterica;95.25%	49	9564	3.61	SAL_TA4908AA_AS
ENV_2017_UnitedStates_California_NA_SRR5711983_SAL_TA4825AA_AS	SAL_KA0223AA	FDA1007484-C001-001	SRR5711983;ILLUMINA;Paired;500;SRX2932588;1219406016;241	SAL_KA0223AA	Animal Feed	Avian	dog food:foodon_03302645, produce (raw):foodon_03305145, turkey (frozen):foodon_03304545; animal feed; frozen turkey and produce raw dog food	2017	4			North America	United States	California						Hadar (Predicted)				FDA Center for Food Safety and Applied Nutrition			PRJNA186035	SRP018785	SAMN07185540	SRS2295295	2017-06-20	2017-06-19	Assembled	257	735381	4737460	Salmonella enterica;100.0%	49	1958	3.61	SAL_TA4825AA_AS
HUM_2017_UnitedStates_noReg_NA_SRR5742537_SAL_TA5722AA_AS	SAL_KA0407AA	PNUSAS014688	SRR5742537;ILLUMINA;Paired;;SRX2947473;287913200;200	SAL_KA0407AA	Human	Human	Age: 70-79; urine	2017	5			North America	United States							Hadar (Predicted)				Center for Diease Control and Prevention - Enteric Diseases Laboratory Branch (US)			PRJNA230403	SRP040281	SAMN07255317	SRS2306675	2017-06-26	2017-06-22	Assembled	61	89658	4691464	Salmonella enterica;98.06%	110	12890	3.61	SAL_TA5722AA_AS
ANI_2017_UnitedStates_Ohio_NA_SRR5742143_SAL_TA5553AA_AS	SAL_KA0575AA	PNUSAS015700	SRR5742143;ILLUMINA;Paired;;SRX2947089;438923688;193	SAL_KA0575AA	Livestock	Bovine	animal	2017	5			North America	United States	Ohio						Hadar (Predicted)				Center for Diease Control and Prevention - Enteric Diseases Laboratory Branch (US)			PRJNA230403	SRP040281	SAMN07255321	SRS2306367	2017-06-26	2017-06-22	Assembled	93	144660	4695394	Salmonella enterica;97.65%	91	9807	3.61	SAL_TA5553AA_AS
HUM_2015_UnitedStates_noReg_NA_SRR5740069_SAL_TA5544AA_AS	SAL_KA0584AA	2015AM-0414	SRR5740069;ILLUMINA;Paired;;SRX2945967;695189184;244	SAL_KA0584AA	Human	Human	Age: 60-69; stool	2015	1			North America	United States							Hadar (Predicted)				Centers for Disease Control and Prevention Enteric Diseases Laboratory Branch			PRJNA230403	SRP040281	SAMN07268462	SRS2305496	2017-06-26	2017-06-22	Assembled	145	532570	4765208	Salmonella enterica;86.67%	50	1924	3.61	SAL_TA5544AA_AS
HUM_2015_UnitedStates_noReg_NA_SRR5725225_SAL_TA5442AA_AS	SAL_KA0686AA	2015AM-0377	SRR5725225;ILLUMINA;Paired;;SRX2941189;596892100;238	SAL_KA0686AA	Human	Human	Age: 0-4; stool	2015	4			North America	United States							Hadar (Predicted)				Centers for Disease Control and Prevention Enteric Diseases Laboratory Branch			PRJNA230403	SRP040281	SAMN07261002	SRS2302291	2017-06-26	2017-06-21	Assembled	127	735146	4699538	Salmonella enterica;94.29%	44	1623	3.61	SAL_TA5442AA_AS
HUM_2017_UnitedStates_noReg_NA_SRR5755720_SAL_TA6089AA_AS	SAL_KA1347AA	PNUSAS014804	SRR5755720;ILLUMINA;Paired;;SRX2955900;308383632;207	SAL_KA1347AA	Human	Human	Age: 0-4; stool	2017	5			North America	United States							Hadar (Predicted)				PulseNet Next Generation Subtyping Methods Unit			PRJNA230403	SRP040281	SAMN07268961	SRS2313103	2017-06-28	2017-06-26	Assembled	65	176274	4691262	Salmonella enterica;97.03%	75	10302	3.61	SAL_TA6089AA_AS
HUM_2015_UnitedStates_noReg_NA_SRR5787601_SAL_TA6986AA_AS	SAL_KA1696AA	PNUSAS016531	SRR5787601;ILLUMINA;Paired;;SRX2974020;302702400;180	SAL_KA1696AA	Human	Human	Homo sapiens	2015	10			North America	United States							Hadar (Predicted)				PulseNet Next Generation Subtyping			PRJNA230403	SRP040281	SAMN07277986	SRS2328998	2017-07-02	2017-06-30	Assembled	63	274118	4753360	Salmonella enterica;94.36%	82	4297	3.61	SAL_TA6986AA_AS
HUM_2017_UnitedStates_noReg_NA_SRR5817345_SAL_TA8430AA_AS	SAL_KA2330AA	PNUSAS013551	SRR5817345;ILLUMINA;Paired;;SRX2995642;594667720;199	SAL_KA2330AA	Human	Human	stool	2017				North America	United States							Hadar (Predicted)				PulseNet Next Generation Subtyping Methods Unit			PRJNA230403	SRP040281	SAMN07327455	SRS2346933	2017-07-11	2017-07-11	Assembled	126	735573	4701131	Salmonella enterica;95.55%	52	1269	3.61	SAL_TA8430AA_AS
HUM_2017_UnitedStates_noReg_NA_SRR5812336_SAL_TA8028AA_AS	SAL_KA2565AA	PNUSAS014591	SRR5812336;ILLUMINA;Paired;;SRX2990831;202095980;223	SAL_KA2565AA	Human	Human	Age: 20-29; stool	2017	5			North America	United States							Hadar (Predicted)				PulseNet Next Generation Subtyping Methods Unit			PRJNA230403	SRP040281	SAMN07298655	SRS2342814	2017-07-11	2017-07-07	Assembled	41	746877	4838843	Salmonella enterica;91.42%	45	7992	3.61	SAL_TA8028AA_AS
HUM_2015_UnitedStates_noReg_NA_SRR5812220_SAL_TA7973AA_AS	SAL_KA2620AA	PNUSAS017220	SRR5812220;ILLUMINA;Paired;;SRX2990730;246542256;186	SAL_KA2620AA	Human	Human	Homo sapiens	2015	8			North America	United States							Hadar (Predicted)				PulseNet Next Generation Subtyping			PRJNA230403	SRP040281	SAMN07315515	SRS2342712	2017-07-11	2017-07-07	Assembled	52	263176	4709729	Salmonella enterica;94.38%	83	5774	3.61	SAL_TA7973AA_AS
ANI_2017_UnitedStates_SouthDakota_NA_SRR5808863_SAL_TA7611AA_AS	SAL_KA2967AA	FSIS1701887	SRR5808863;ILLUMINA;Paired;500;SRX2987438;577051056;246	SAL_KA2967AA	Poultry	Poultry	Animal-Turkey-Young Turkey	2017				North America	United States	South Dakota						Hadar	I			USDA FSIS			PRJNA292666	SRP062916	SAMN07327471	SRS2339579	2017-07-11	2017-07-06	Assembled	121	683939	4767608	Salmonella enterica;100.0%	49	4283	3.61	SAL_TA7611AA_AS
HUM_2017_UnitedStates_noReg_NA_SRR5820945_SAL_TA9213AA_AS	SAL_KA3321AA	PNUSAS017275	SRR5820945;ILLUMINA;Paired;;SRX2998826;355736424;212	SAL_KA3321AA	Human	Human	Age: 40-49; stool	2017	4			North America	United States							Hadar (Predicted)				PulseNet Next Generation Subtyping Methods Unit			PRJNA230403	SRP040281	SAMN07327465	SRS2349722	2017-07-13	2017-07-12	Assembled	75	623757	4705862	Salmonella enterica;92.3%	47	2789	3.61	SAL_TA9213AA_AS
ANI_2017_UnitedStates_Iowa_NA_SRR5828282_SAL_TA9604AA_AS	SAL_KA3686AA	FSIS1701411	SRR5828282;ILLUMINA;Paired;500;SRX3005992;595716240;244	SAL_KA3686AA	Poultry	Poultry	Comminuted Turkey	2017				North America	United States	Iowa						Hadar	I			USDA FSIS			PRJNA242847	SRP040648	SAMN07352488	SRS2356487	2017-07-16	2017-07-14	Assembled	125	714878	4738175	Salmonella enterica;100.0%	52	3262	3.61	SAL_TA9604AA_AS
ANI_2017_UnitedStates_Kentucky_NA_SRR5825468_SAL_TA9641AA_AS	SAL_KA3706AA	FSIS1702814	SRR5825468;ILLUMINA;Paired;300;SRX3003272;610885420;142	SAL_KA3706AA	Poultry	Poultry	animal-chicken-young chicken	2017				North America	United States	Kentucky						Hadar	I			USDA FSIS			PRJNA292666	SRP062916	SAMN07349628	SRS2354203	2017-07-16	2017-07-14	Assembled	130	714838	4698428	Salmonella enterica;96.87%	41	1094	3.61	SAL_TA9641AA_AS
HUM_2008_Netherlands_noReg_EU_ERR4401096_SAL_UA1301AA_AS	SAL_KA4261AA	1090802297	ERR4401096;ILLUMINA;Paired;;ERX4343407;1366673216;151	SAL_KA4261AA	Human	Human		2008				Europe	Netherlands							Hadar	I		6,8:z10:e;n;x	M. Achtman		X. Huijsden (RIVM)	PRJEB39546	ERP123079	SAMEA7114589	ERS4875135	2017-07-20	2018-10-09	Assembled	292	735381	4677159	Salmonella enterica;100.0%	45	405	3.61	SAL_UA1301AA_AS
ANI_2009_Jordan_noReg_AS_ERR4401933_SAL_UA1254AA_AS	SAL_KA4308AA	ZJ-52	ERR4401933;ILLUMINA;Paired;;ERX4344244;1222408420;151	SAL_KA4308AA	Poultry	Avian	Poultry	2009				Asia	Jordan							Hadar	I		6,8:z10:e;n;x	M. Achtman		Z. Jaradat (JUST, Jordan)	PRJEB39546	ERP123079	SAMEA7115427	ERS4875972	2017-07-20	2018-10-09	Assembled	259	735796	4712851	Salmonella enterica;97.06%	40	394	3.61	SAL_UA1254AA_AS
ANI_2009_Jordan_noReg_AS_ERR4401052_SAL_UA1237AA_AS	SAL_KA4317AA	ZJ-Q4	ERR4401052;ILLUMINA;Paired;;ERX4343363;1309192952;151	SAL_KA4317AA	Poultry	Avian	Poultry	2009				Asia	Jordan							Hadar	I		6,8:z10:e;n;x	M. Achtman		Z. Jaradat (JUST, Jordan)	PRJEB39546	ERP123079	SAMEA7114545	ERS4875091	2017-07-20	2018-10-09	Assembled	277	735370	4713595	Salmonella enterica;96.97%	41	490	3.61	SAL_UA1237AA_AS
HUM_2017_UnitedStates_noReg_NA_SRR5850216_SAL_UA0818AA_AS	SAL_KA4734AA	PNUSAS018345	SRR5850216;ILLUMINA;Paired;;SRX3020363;915779800;221	SAL_KA4734AA	Human	Human	Homo sapiens; Age: 0-4; stool	2017	4			North America	United States							Hadar (Predicted)				PulseNet Next Generation Subtyping Methods Unit			PRJNA230403	SRP040281	SAMN07352337	SRS2369878	2017-07-20	2017-07-19	Assembled	194	255921	4698270	Salmonella enterica;96.23%	59	3104	3.61	SAL_UA0818AA_AS
HUM_2015_UnitedStates_noReg_NA_SRR5854314_SAL_UA1718AA_AS	SAL_KA4941AA	PNUSAS017853	SRR5854314;ILLUMINA;Paired;;SRX3023643;371536110;165	SAL_KA4941AA	Human	Human	Homo sapiens	2015	9			North America	United States											PulseNet Next Generation Subtyping			PRJNA230403	SRP040281	SAMN07361280	SRS2372912	2017-07-21	2017-07-20	Assembled	79	735573	4700224	Salmonella enterica;95.65%	52	950	3.61	SAL_UA1718AA_AS
HUM_2015_UnitedStates_noReg_NA_SRR5861721_SAL_UA1835AA_AS	SAL_KA5066AA	2015AM-1992	SRR5861721;ILLUMINA;Paired;;SRX3030424;767064620;245	SAL_KA5066AA	Human	Human	Age: 70-79; blood	2015	8			North America	United States											Center for Diease Control and Prevention - Enteric Diseases Laboratory Branch (US)			PRJNA230403	SRP040281	SAMN07409742	SRS2379313	2017-07-24	2017-07-24	Assembled	161	753035	4762600	Salmonella enterica;94.87%	47	1737	3.61	SAL_UA1835AA_AS
HUM_2017_UnitedStates_noReg_NA_SRR5864386_SAL_UA2194AA_AS	SAL_KA5422AA	PNUSAS015460	SRR5864386;ILLUMINA;Paired;;SRX3032591;527122890;245	SAL_KA5422AA	Human	Human	Age: 10-19; urine	2017	5			North America	United States							Hadar (Predicted)				PulseNet Next Generation Subtyping Methods Unit			PRJNA230403	SRP040281	SAMN07370889	SRS2381390	2017-07-25	2017-07-24	Assembled	109	746553	4822698	Salmonella enterica;85.37%	55	3832	3.61	SAL_UA2194AA_AS
HUM_2017_UnitedStates_noReg_NA_SRR5876348_SAL_FB8991AA_AS	SAL_KA5918AA	PNUSAS019086	SRR5876348;ILLUMINA;Paired;;SRX3043845;426055232;244	SAL_KA5918AA	Human	Human	Age: 0-4; stool	2017	4			North America	United States							Hadar (Predicted)				PulseNet Next Generation Subtyping Methods Unit			PRJNA230403	SRP040281	SAMN07410281	SRS2391572	2017-07-28	2017-07-27	Assembled	90	260949	4696657	Salmonella enterica;95.24%	49	67467	4	SAL_FB8991AA_AS
ANI_2017_UnitedStates_Indiana_NA_SRR5875190_SAL_UA2782AA_AS	SAL_KA6100AA	OSF065535	SRR5875190;ILLUMINA;Paired;500;SRX3042218;131483576;238	SAL_KA6100AA	Poultry	Poultry	Ground Component Turkey	2017				North America	United States	Indiana						Hadar (Predicted)				FDA Center for Food Safety and Applied Nutrition			PRJNA186035	SRP018785	SAMN07342746	SRS2390060	2017-07-28	2017-07-27	Assembled	27	145853	4733642	Salmonella enterica;98.72%	86	20506	3.61	SAL_UA2782AA_AS
ANI_2017_UnitedStates_California_NA_SRR5884507_SAL_UA3381AA_AS	SAL_KA6204AA	FSIS1703011	SRR5884507;ILLUMINA;Paired;300;SRX3050530;358300300;149	SAL_KA6204AA	Livestock	Bovine	comminuted beef	2017				North America	United States	California						Hadar	I			USDA FSIS			PRJNA242847	SRP040648	SAMN07428641	SRS2397136	2017-08-02	2017-07-31	Assembled	75	714668	4721246	Salmonella enterica;96.97%	40	2570	3.61	SAL_UA3381AA_AS
ENV_2017_UnitedStates_Virginia_NA_SRR5884070_SAL_UA3374AA_AS	SAL_KA6211AA	CFSAN064280	SRR5884070;ILLUMINA;Paired;500;SRX3050094;173252196;234	SAL_KA6211AA	Environment	Water/River	sediment	2017	1			North America	United States	Virginia						Hadar (Predicted)				FDA Center for Food Safety and Applied Nutrition			PRJNA186035	SRP018785	SAMN07135145	SRS2396681	2017-08-02	2017-07-31	Assembled	35	371743	4895993	Salmonella enterica;98.07%	70	14667	3.61	SAL_UA3374AA_AS
ENV_2017_UnitedStates_Virginia_NA_SRR5884069_SAL_UA3373AA_AS	SAL_KA6212AA	CFSAN064279	SRR5884069;ILLUMINA;Paired;500;SRX3050093;219235200;240	SAL_KA6212AA	Environment	Water/River	sediment	2017	1			North America	United States	Virginia						Hadar (Predicted)				FDA Center for Food Safety and Applied Nutrition			PRJNA186035	SRP018785	SAMN07135147	SRS2396680	2017-08-02	2017-07-31	Assembled	43	700658	4999528	Salmonella enterica;86.92%	201	43037	3.61	SAL_UA3373AA_AS
ENV_2017_UnitedStates_Virginia_NA_SRR5884058_SAL_UA3367AA_AS	SAL_KA6218AA	CFSAN064281	SRR5884058;ILLUMINA;Paired;500;SRX3050082;233182026;231	SAL_KA6218AA	Environment	Water/River	sediment	2017	1			North America	United States	Virginia						Hadar (Predicted)				FDA Center for Food Safety and Applied Nutrition			PRJNA186035	SRP018785	SAMN07135144	SRS2396669	2017-08-02	2017-07-31	Assembled	47	735443	4935552	Salmonella enterica;94.8%	127	36414	3.61	SAL_UA3367AA_AS
HUM_2014_UnitedStates_Wyoming_NA_SRR5908541_SAL_UA4785AA_AS	SAL_KA7305AA	PNUSAS018845	SRR5908541;ILLUMINA;Paired;;SRX3070052;533482416;239	SAL_KA7305AA	Human	Human	Age: 0-4; stool	2014	4			North America	United States	Wyoming						Hadar (Predicted)				PulseNet Next Generation Subtyping Methods Unit			PRJNA230403	SRP040281	SAMN07375552	SRS2414430	2017-08-08	2017-08-07	Assembled	112	683645	4751266	Salmonella enterica;97.44%	48	3752	3.61	SAL_UA4785AA_AS
HUM_2011_UnitedStates_Wyoming_NA_SRR5908533_SAL_UA4777AA_AS	SAL_KA7313AA	PNUSAS019959	SRR5908533;ILLUMINA;Paired;;SRX3070044;565728702;231	SAL_KA7313AA	Human	Human	Age: 30-39; stool	2011	12			North America	United States	Wyoming						Hadar (Predicted)				PulseNet Next Generation Subtyping Methods Unit			PRJNA230403	SRP040281	SAMN07440970	SRS2414415	2017-08-08	2017-08-07	Assembled	119	735149	4747706	Salmonella enterica;97.49%	46	2746	3.61	SAL_UA4777AA_AS
HUM_2012_UnitedStates_Wyoming_NA_SRR5908529_SAL_UA4773AA_AS	SAL_KA7317AA	PNUSAS019961	SRR5908529;ILLUMINA;Paired;;SRX3070040;745991008;238	SAL_KA7317AA	Human	Human	Age: 0-4; stool	2012	5			North America	United States	Wyoming						Hadar (Predicted)				PulseNet Next Generation Subtyping Methods Unit			PRJNA230403	SRP040281	SAMN07440972	SRS2414420	2017-08-08	2017-08-07	Assembled	156	735149	4751998	Salmonella enterica;97.56%	49	2852	3.61	SAL_UA4773AA_AS
HUM_2012_UnitedStates_Wyoming_NA_SRR5908526_SAL_UA4770AA_AS	SAL_KA7320AA	PNUSAS019960	SRR5908526;ILLUMINA;Paired;;SRX3070037;1135721606;223	SAL_KA7320AA	Human	Human	Age: 0-4; stool	2012	5			North America	United States	Wyoming						Hadar (Predicted)				PulseNet Next Generation Subtyping Methods Unit			PRJNA230403	SRP040281	SAMN07440971	SRS2414423	2017-08-08	2017-08-07	Assembled	238	735149	4752071	Salmonella enterica;97.56%	49	1976	3.61	SAL_UA4770AA_AS
HUM_2017_UnitedStates_noReg_NA_SRR5921490_SAL_UA5271AA_AS	SAL_KA7760AA	PNUSAS017235	SRR5921490;ILLUMINA;Paired;;SRX3082297;687985104;204	SAL_KA7760AA	Human	Human	Age: 10-19; stool	2017	3			North America	United States							Hadar (Predicted)				PulseNet Next Generation Subtyping Methods Unit			PRJNA230403	SRP040281	SAMN07455306	SRS2420926	2017-08-10	2017-08-09	Assembled	146	735573	4699773	Salmonella enterica;94.44%	45	1590	3.61	SAL_UA5271AA_AS
HUM_2017_UnitedStates_noReg_NA_SRR5921445_SAL_UA5225AA_AS	SAL_KA7804AA	PNUSAS018707	SRR5921445;ILLUMINA;Paired;;SRX3082253;363329400;140	SAL_KA7804AA	Human	Human	Age: 30-39; stool	2017	6			North America	United States							Hadar (Predicted)				PulseNet Next Generation Subtyping Methods Unit			PRJNA230403	SRP040281	SAMN07455452	SRS2420877	2017-08-10	2017-08-09	Assembled	76	567854	4740078	Salmonella enterica;100.0%	51	1950	3.61	SAL_UA5225AA_AS
HUM_2017_UnitedStates_noReg_NA_SRR5932661_SAL_UA5889AA_AS	SAL_KA8468AA	PNUSAS018633	SRR5932661;ILLUMINA;Paired;;SRX3092802;490071430;149	SAL_KA8468AA	Human	Human	Age: 50-59; stool	2017	6			North America	United States							Hadar (Predicted)				PulseNet Next Generation Subtyping Methods Unit			PRJNA230403	SRP040281	SAMN07490525	SRS2430145	2017-08-15	2017-08-14	Assembled	104	470374	4697540	Salmonella enterica;93.33%	58	3396	3.61	SAL_UA5889AA_AS
HUM_2017_UnitedStates_noReg_NA_SRR5932638_SAL_UA5866AA_AS	SAL_KA8491AA	PNUSAS017944	SRR5932638;ILLUMINA;Paired;;SRX3092779;666891256;148	SAL_KA8491AA	Human	Human	Age: 50-59; stool	2017	6			North America	United States							Hadar (Predicted)				PulseNet Next Generation Subtyping Methods Unit			PRJNA230403	SRP040281	SAMN07490510	SRS2430123	2017-08-15	2017-08-14	Assembled	141	496358	4717305	Salmonella enterica;83.07%	77	6137	3.61	SAL_UA5866AA_AS
HUM_2017_UnitedStates_noReg_NA_SRR5935617_SAL_UA6069AA_AS	SAL_KA8597AA	PNUSAS019646	SRR5935617;ILLUMINA;Paired;;SRX3095573;618815288;182	SAL_KA8597AA	Human	Human	Age: 0-4; stool	2017	4			North America	United States							Hadar (Predicted)				PulseNet Next Generation Subtyping Methods Unit			PRJNA230403	SRP040281	SAMN07483870	SRS2432557	2017-08-16	2017-08-15	Assembled	131	714790	4697206	Salmonella enterica;97.37%	50	951	3.61	SAL_UA6069AA_AS
HUM_2012_UnitedStates_Wyoming_NA_SRR5948533_SAL_UA7044AA_AS	SAL_KA9513AA	PNUSAS020062	SRR5948533;ILLUMINA;Paired;;SRX3107294;210141264;237	SAL_KA9513AA	Human	Human	Age: 0-4; stool	2012	6			North America	United States	Wyoming						Hadar				PulseNet Next Generation Subtyping Methods Unit			PRJNA230403	SRP040281	SAMN07450335	SRS2442545	2017-08-22	2017-08-21	Assembled	43	231964	4840386	Salmonella enterica;96.29%	62	12251	3.61	SAL_UA7044AA_AS
HUM_2011_UnitedStates_Wyoming_NA_SRR5948530_SAL_UA7041AA_AS	SAL_KA9516AA	PNUSAS020715	SRR5948530;ILLUMINA;Paired;;SRX3107291;824926680;243	SAL_KA9516AA	Human	Human	Age: 60-69; stool	2011	6			North America	United States	Wyoming						Hadar				PulseNet Next Generation Subtyping Methods Unit			PRJNA230403	SRP040281	SAMN07502661	SRS2442542	2017-08-22	2017-08-21	Assembled	173	735149	4749599	Salmonella enterica;97.44%	48	1742	3.61	SAL_UA7041AA_AS
HUM_2017_UnitedStates_noReg_NA_SRR5948388_SAL_UA6915AA_AS	SAL_KA9642AA	PNUSAS020806	SRR5948388;ILLUMINA;Paired;;SRX3107156;470945664;196	SAL_KA9642AA	Human	Human	Age: 60-69; stool	2017	5			North America	United States							Hadar (Predicted)				Centers for Disease Control and Prevention Enteric Diseases Laboratory Branch			PRJNA230403	SRP040281	SAMN07504961	SRS2442407	2017-08-22	2017-08-21	Assembled	99	746877	4741943	Salmonella enterica;93.49%	55	1275	3.61	SAL_UA6915AA_AS
HUM_2017_UnitedStates_noReg_NA_SRR5948385_SAL_UA6912AA_AS	SAL_KA9645AA	PNUSAS020661	SRR5948385;ILLUMINA;Paired;;SRX3107153;451899576;204	SAL_KA9645AA	Human	Human	Age: 70-79; stool	2017	4			North America	United States							Hadar (Predicted)				Centers for Disease Control and Prevention			PRJNA230403	SRP040281	SAMN07510927	SRS2442404	2017-08-22	2017-08-21	Assembled	96	735573	4704288	Salmonella enterica;92.1%	62	2996	3.61	SAL_UA6912AA_AS
HUM_2017_UnitedStates_noReg_NA_SRR5947728_SAL_UA6828AA_AS	SAL_KA9729AA	PNUSAS019939	SRR5947728;ILLUMINA;Paired;;SRX3106496;368790994;143	SAL_KA9729AA	Human	Human	Age: 40-49; stool	2017	7			North America	United States							Hadar (Predicted)				PulseNet Next Generation Subtyping Methods Unit			PRJNA230403	SRP040281	SAMN07503373	SRS2441759	2017-08-22	2017-08-21	Assembled	78	278630	4696633	Salmonella enterica;93.61%	58	2703	3.61	SAL_UA6828AA_AS
ANI_2017_UnitedStates_Indiana_NA_SRR5958607_SAL_UA7667AA_AS	SAL_KA9828AA	FSIS1703754	SRR5958607;ILLUMINA;Paired;500;SRX3116798;507722352;246	SAL_KA9828AA	Livestock	Swine	animal-swine-market swine	2017				North America	United States	Indiana						Hadar	I			USDA FSIS			PRJNA292666	SRP062916	SAMN07537156	SRS2451740	2017-08-23	2017-08-23	Assembled	108	714770	4689590	Salmonella enterica;97.57%	45	3501	3.61	SAL_UA7667AA_AS
ANI_2017_UnitedStates_Pennsylvania_NA_SRR5955205_SAL_UA7488AA_AS	SAL_LA0007AA	FSIS1703630	SRR5955205;ILLUMINA;Paired;500;SRX3113579;472028744;242	SAL_LA0007AA	Poultry	Poultry	Comminuted Turkey	2017				North America	United States	Pennsylvania						Hadar	I			USDA FSIS			PRJNA242847	SRP040648	SAMN07519839	SRS2448602	2017-08-23	2017-08-22	Assembled	98	735806	4776350	Salmonella enterica;97.36%	43	3764	3.61	SAL_UA7488AA_AS
ANI_2017_UnitedStates_NorthCarolina_NA_SRR5955203_SAL_UA7486AA_AS	SAL_LA0009AA	FSIS1703544	SRR5955203;ILLUMINA;Paired;300;SRX3113577;478302900;150	SAL_LA0009AA	Livestock	Swine	animal-swine-market swine	2017				North America	United States	North Carolina						Hadar	I			USDA FSIS			PRJNA292666	SRP062916	SAMN07519796	SRS2448599	2017-08-23	2017-08-22	Assembled	101	631055	4721193	Salmonella enterica;100.0%	47	2549	3.61	SAL_UA7486AA_AS
ANI_2017_UnitedStates_Minnesota_NA_SRR5955194_SAL_UA7477AA_AS	SAL_LA0018AA	FSIS1703566	SRR5955194;ILLUMINA;Paired;300;SRX3113568;469980000;150	SAL_LA0018AA	Poultry	Poultry	Animal-Turkey-Young Turkey	2017				North America	United States	Minnesota						Hadar	I			USDA FSIS			PRJNA292666	SRP062916	SAMN07519787	SRS2448590	2017-08-23	2017-08-22	Assembled	99	599216	4738039	Salmonella enterica;100.0%	45	2406	3.61	SAL_UA7477AA_AS
ANI_2017_UnitedStates_Georgia_NA_SRR5955177_SAL_UA7460AA_AS	SAL_LA0035AA	FSIS21720010	SRR5955177;ILLUMINA;Paired;300;SRX3113551;551271300;150	SAL_LA0035AA	Poultry	Poultry	raw intact chicken	2017				North America	United States	Georgia						Hadar	I			USDA FSIS			PRJNA242847	SRP040648	SAMN07525921	SRS2448574	2017-08-23	2017-08-22	Assembled	117	631221	4689623	Salmonella enterica;100.0%	50	2166	3.61	SAL_UA7460AA_AS
ANI_2017_UnitedStates_Texas_NA_SRR5978807_SAL_UA8119AA_AS	SAL_LA0401AA	FSIS11703946	SRR5978807;ILLUMINA;Paired;300;SRX3135172;356125800;150	SAL_LA0401AA	Livestock	Swine	animal-swine-market swine	2017				North America	United States	Texas						Hadar	I			USDA FSIS			PRJNA292666	SRP062916	SAMN07560995	SRS2468160	2017-08-26	2017-08-25	Assembled	75	459369	4736917	Salmonella enterica;97.61%	49	3148	3.61	SAL_UA8119AA_AS
ANI_2017_UnitedStates_Tennessee_NA_SRR6008890_SAL_UA9491AA_AS	SAL_LA1805AA	FSIS11704103	SRR6008890;ILLUMINA;Paired;300;SRX3162877;400095000;150	SAL_LA1805AA	Poultry	Poultry	Comminuted Turkey	2017				North America	United States	Tennessee						Hadar	I			USDA FSIS			PRJNA242847	SRP040648	SAMN07605954	SRS2493602	2017-09-06	2017-09-06	Assembled	84	261276	4738667	Salmonella enterica;100.0%	65	6181	3.61	SAL_UA9491AA_AS
HUM_2017_UnitedStates_noReg_NA_SRR6014222_SAL_VA4055AA_AS	SAL_LA2257AA	PNUSAS018090	SRR6014222;ILLUMINA;Paired;;SRX3167219;422090784;216	SAL_LA2257AA	Human	Human	Age: 20-29; stool	2017	6			North America	United States							Hadar (Predicted)				PulseNet Next Generation Subtyping Methods Unit			PRJNA230403	SRP040281	SAMN07427456	SRS2497381	2017-09-07	2017-09-07	Assembled	89	401352	4735859	Salmonella enterica;93.61%	57	4628	3.61	SAL_VA4055AA_AS
ANI_2017_UnitedStates_Iowa_NA_SRR6010213_SAL_UA9513AA_AS	SAL_LA2365AA	FSIS11704089	SRR6010213;ILLUMINA;Paired;300;SRX3164120;347648400;150	SAL_LA2365AA	Poultry	Poultry	Comminuted Turkey	2017				North America	United States	Iowa						Hadar (Predicted)	I			USDA FSIS			PRJNA242847	SRP040648	SAMN07608083	SRS2494799	2017-09-07	2017-09-06	Assembled	73	392567	4739825	Salmonella enterica;100.0%	54	4555	3.61	SAL_UA9513AA_AS
HUM_2017_UnitedStates_noReg_NA_SRR6019705_SAL_VA0507AA_AS	SAL_LA3262AA	PNUSAS021459	SRR6019705;ILLUMINA;Paired;;SRX3170876;443109726;201	SAL_LA3262AA	Human	Human	Age: 20-29; stool	2017	5			North America	United States							Hadar (Predicted)				PulseNet Next Generation Subtyping Methods Unit			PRJNA230403	SRP040281	SAMN07573683	SRS2500845	2017-09-08	2017-09-08	Assembled	92	736037	4796620	Salmonella enterica;90.91%	65	3282	3.61	SAL_VA0507AA_AS
HUM_2017_UnitedStates_noReg_NA_SRR6019696_SAL_VA0498AA_AS	SAL_LA3271AA	PNUSAS021451	SRR6019696;ILLUMINA;Paired;;SRX3170867;496772532;183	SAL_LA3271AA	Human	Human	Age: 80-89; stool	2017	5			North America	United States							Hadar (Predicted)				PulseNet Next Generation Subtyping Methods Unit			PRJNA230403	SRP040281	SAMN07573675	SRS2500836	2017-09-08	2017-09-08	Assembled	103	683384	4787804	Salmonella enterica;96.16%	66	3645	3.61	SAL_VA0498AA_AS
HUM_2017_UnitedStates_noReg_NA_SRR6019684_SAL_VA0486AA_AS	SAL_LA3283AA	PNUSAS019462	SRR6019684;ILLUMINA;Paired;;SRX3170855;262523814;239	SAL_LA3283AA	Human	Human	Age: 40-49; stool	2017	7			North America	United States							Hadar (Predicted)				PulseNet Next Generation Subtyping Methods Unit			PRJNA230403	SRP040281	SAMN07582522	SRS2500824	2017-09-08	2017-09-08	Assembled	55	721004	4730052	Salmonella enterica;94.88%	46	12141	3.61	SAL_VA0486AA_AS
ANI_2017_UnitedStates_NewYork_NA_SRR6026448_SAL_VA5187AA_AS	SAL_LA3686AA	FSIS11704115	SRR6026448;ILLUMINA;Paired;300;SRX3176909;436211208;149	SAL_LA3686AA	Poultry	Poultry	Comminuted Turkey	2017				North America	United States	New York						Hadar	I			USDA FSIS			PRJNA242847	SRP040648	SAMN07629728	SRS2506604	2017-09-12	2017-09-11	Assembled	91	478804	4743612	Salmonella enterica;97.77%	53	3266	3.61	SAL_VA5187AA_AS
HUM_2017_UnitedStates_noReg_NA_SRR6039098_SAL_VA5739AA_AS	SAL_LA4118AA	PNUSAS022331	SRR6039098;ILLUMINA;Paired;;SRX3187282;396576810;189	SAL_LA4118AA	Human	Human	Age: 40-49; stool	2017	5			North America	United States							Hadar (Predicted)				PulseNet Next Generation Subtyping Methods Unit			PRJNA230403	SRP040281	SAMN07605593	SRS2515076	2017-09-14	2017-09-14	Assembled	82	746877	4828021	Salmonella enterica;95.0%	53	2246	3.61	SAL_VA5739AA_AS
HUM_2017_UnitedStates_noReg_NA_SRR6039091_SAL_VA5732AA_AS	SAL_LA4125AA	PNUSAS022335	SRR6039091;ILLUMINA;Paired;;SRX3187275;346273248;202	SAL_LA4125AA	Human	Human	Age: 70-79; stool	2017	5			North America	United States							Hadar (Predicted)				PulseNet Next Generation Subtyping Methods Unit			PRJNA230403	SRP040281	SAMN07605597	SRS2515069	2017-09-14	2017-09-14	Assembled	73	683555	4707112	Salmonella enterica;89.47%	58	4662	3.61	SAL_VA5732AA_AS
HUM_2017_UnitedStates_noReg_NA_SRR6042422_SAL_VA5824AA_AS	SAL_LA4409AA	PNUSAS021460	SRR6042422;ILLUMINA;Paired;;SRX3190104;500420744;218	SAL_LA4409AA	Human	Human	Age: 5-9; stool	2017	5			North America	United States											PulseNet Next Generation Subtyping Methods Unit			PRJNA230403	SRP040281	SAMN07629825	SRS2517465	2017-09-16	2017-09-15	Assembled	106	714892	4701607	Salmonella enterica;94.6%	45	1630	3.61	SAL_VA5824AA_AS
ANI_2017_UnitedStates_Indiana_NA_SRR6048245_SAL_VA5886AA_AS	SAL_LA4454AA	FSIS21720177	SRR6048245;ILLUMINA;Paired;300;SRX3195188;358815900;150	SAL_LA4454AA	Poultry	Poultry	Comminuted Turkey	2017				North America	United States	Indiana							I			USDA FSIS			PRJNA242847	SRP040648	SAMN07662406	SRS2522478	2017-09-18	2017-09-18	Assembled	75	335623	4767022	Salmonella enterica;100.0%	52	3901	3.61	SAL_VA5886AA_AS
ANI_2015_UnitedStates_Indiana_NA_SRR6114437_SAL_VA9084AA_AS	SAL_LA7393AA	OSF069275	SRR6114437;ILLUMINA;Paired;500;SRX3228777;142998650;215	SAL_LA7393AA	Poultry	Poultry	Ground Component Chicken	2015				North America	United States	Indiana										FDA Center for Food Safety and Applied Nutrition			PRJNA186035	SRP018785	SAMN07716556	SRS2553345	2017-09-29	2017-09-28	Assembled	30	52953	4761089	Salmonella enterica;100.0%	164	30032	3.61	SAL_VA9084AA_AS
ANI_2017_UnitedStates_Georgia_NA_SRR6125284_SAL_VA9798AA_AS	SAL_LA8221AA	FSIS21720210	SRR6125284;ILLUMINA;Paired;300;SRX3237937;423992016;149	SAL_LA8221AA	Poultry	Poultry	chicken carcass	2017				North America	United States	Georgia							I			USDA FSIS			PRJNA242847	SRP040648	SAMN07728453	SRS2561664	2017-10-03	2017-10-02	Assembled	90	155818	4682057	Salmonella enterica;100.0%	81	8834	3.61	SAL_VA9798AA_AS
HUM_2015_UnitedStates_noReg_NA_SRR6133828_SAL_WA1350AA_AS	SAL_LA9178AA	PNUSAS024487	SRR6133828;ILLUMINA;Paired;;SRX3255195;360147956;166	SAL_LA9178AA	Human	Human	Homo sapiens	2015	10			North America	United States											PulseNet Next Generation Subtyping			PRJNA230403	SRP040281	SAMN07731372	SRS2568905	2017-10-06	2017-10-05	Assembled	76	533589	4691029	Salmonella enterica;95.47%	51	1363	3.61	SAL_WA1350AA_AS
ANI_2017_UnitedStates_Alabama_NA_SRR6158102_SAL_WA1990AA_AS	SAL_MA0567AA	FSIS21720295	SRR6158102;ILLUMINA;Paired;500;SRX3269740;662883840;240	SAL_MA0567AA	Poultry	Poultry	raw intact chicken	2017				North America	United States	Alabama						Hadar	I			USDA FSIS			PRJNA242847	SRP040648	SAMN07774179	SRS2581448	2017-10-12	2017-10-11	Assembled	136	255746	4843051	Salmonella enterica;100.0%	75	4668	3.61	SAL_WA1990AA_AS
HUM_2017_UnitedStates_noReg_NA_SRR6169327_SAL_WA2759AA_AS	SAL_MA0903AA	PNUSAS025317	SRR6169327;ILLUMINA;Paired;;SRX3280176;745414208;242	SAL_MA0903AA	Human	Human	Age: 70-79; urine	2017	7			North America	United States											PulseNet Next Generation Subtyping Methods Unit			PRJNA230403	SRP040281	SAMN07770297	SRS2591043	2017-10-13	2017-10-13	Assembled	158	414365	4699977	Salmonella enterica;95.65%	53	3847	3.61	SAL_WA2759AA_AS
ANI_2017_UnitedStates_California_NA_SRR6179401_SAL_WA3148AA_AS	SAL_MA1222AA	CFSAN068448	SRR6179401;ILLUMINA;Paired;500;SRX3290034;794100910;145	SAL_MA1222AA	Poultry	Poultry	Poultry manure (Meleagris gallopavo)	2017	5			North America	United States	California										FDA			PRJNA186035	SRP018785	SAMN07781618	SRS2599333	2017-10-17	2017-10-17	Assembled	167	390982	4739871	Salmonella enterica;95.74%	53	553	3.61	SAL_WA3148AA_AS
ANI_2017_UnitedStates_California_NA_SRR6179400_SAL_WA3147AA_AS	SAL_MA1223AA	CFSAN068447	SRR6179400;ILLUMINA;Paired;500;SRX3290033;878737824;144	SAL_MA1223AA	Poultry	Poultry	Poultry manure (Meleagris gallopavo)	2017	5			North America	United States	California										FDA			PRJNA186035	SRP018785	SAMN07781619	SRS2599332	2017-10-17	2017-10-17	Assembled	185	392271	4742028	Salmonella enterica;98.11%	58	856	3.61	SAL_WA3147AA_AS
ANI_2017_UnitedStates_California_NA_SRR6179399_SAL_WA3146AA_AS	SAL_MA1224AA	CFSAN068449	SRR6179399;ILLUMINA;Paired;500;SRX3290032;853467264;144	SAL_MA1224AA	Poultry	Poultry	Poultry manure (Meleagris gallopavo)	2017	5			North America	United States	California										FDA			PRJNA186035	SRP018785	SAMN07781617	SRS2599331	2017-10-17	2017-10-17	Assembled	179	613880	4741723	Salmonella enterica;98.03%	56	548	3.61	SAL_WA3146AA_AS
ANI_2017_UnitedStates_California_NA_SRR6179341_SAL_WA3132AA_AS	SAL_MA1238AA	CFSAN068451	SRR6179341;ILLUMINA;Paired;500;SRX3289966;732844584;138	SAL_MA1238AA	Poultry	Poultry	Poultry manure (Meleagris gallopavo)	2017	5			North America	United States	California										FDA			PRJNA186035	SRP018785	SAMN07781615	SRS2599275	2017-10-17	2017-10-17	Assembled	154	454778	4745896	Salmonella enterica;92.87%	71	1482	3.61	SAL_WA3132AA_AS
ANI_2017_UnitedStates_California_NA_SRR6179324_SAL_WA3128AA_AS	SAL_MA1242AA	CFSAN068445	SRR6179324;ILLUMINA;Paired;500;SRX3289949;940083378;141	SAL_MA1242AA	Poultry	Poultry	Poultry manure (Meleagris gallopavo)	2017	5			North America	United States	California										FDA			PRJNA186035	SRP018785	SAMN07781621	SRS2599260	2017-10-17	2017-10-17	Assembled	198	462752	4740829	Salmonella enterica;97.82%	56	619	3.61	SAL_WA3128AA_AS
ANI_2017_UnitedStates_California_NA_SRR6179322_SAL_WA3127AA_AS	SAL_MA1243AA	CFSAN068452	SRR6179322;ILLUMINA;Paired;500;SRX3289946;1036472294;143	SAL_MA1243AA	Poultry	Poultry	Poultry manure (Meleagris gallopavo)	2017	5			North America	United States	California										FDA			PRJNA186035	SRP018785	SAMN07781614	SRS2599258	2017-10-17	2017-10-17	Assembled	218	613750	4741248	Salmonella enterica;97.96%	56	394	3.61	SAL_WA3127AA_AS
ANI_2017_UnitedStates_California_NA_SRR6178175_SAL_WA3059AA_AS	SAL_MA1311AA	CFSAN068454	SRR6178175;ILLUMINA;Paired;500;SRX3288798;987819210;141	SAL_MA1311AA	Poultry	Poultry	Poultry manure (Meleagris gallopavo)	2017	5			North America	United States	California										FDA			PRJNA186035	SRP018785	SAMN07781612	SRS2598329	2017-10-17	2017-10-16	Assembled	208	735574	4746919	Salmonella enterica;97.92%	56	452	3.61	SAL_WA3059AA_AS
ANI_2017_UnitedStates_California_NA_SRR6178150_SAL_WA3058AA_AS	SAL_MA1312AA	CFSAN068455	SRR6178150;ILLUMINA;Paired;500;SRX3288772;1030210852;142	SAL_MA1312AA	Poultry	Poultry	Poultry manure (Meleagris gallopavo)	2017	5			North America	United States	California										FDA			PRJNA186035	SRP018785	SAMN07781611	SRS2598309	2017-10-17	2017-10-16	Assembled	216	735380	4747578	Salmonella enterica;97.88%	58	491	3.61	SAL_WA3058AA_AS
ANI_2017_UnitedStates_SouthDakota_NA_SRR6187214_SAL_WA3389AA_AS	SAL_MA1323AA	FSIS11704633	SRR6187214;ILLUMINA;Paired;500;SRX3297236;329911972;247	SAL_MA1323AA	Poultry	Poultry	Animal-Turkey-Turkey Carcass Sponge	2017				North America	United States	South Dakota						Hadar	I			USDA FSIS			PRJNA242847	SRP040648	SAMN07809339	SRS2605761	2017-10-18	2017-10-18	Assembled	69	202795	4765542	Salmonella enterica;100.0%	64	8992	3.61	SAL_WA3389AA_AS
ANI_2017_UnitedStates_California_NA_SRR6181696_SAL_WA3237AA_AS	SAL_MA1475AA	CFSAN068453	SRR6181696;ILLUMINA;Paired;500;SRX3292214;833974856;143	SAL_MA1475AA	Poultry	Poultry	Poultry manure (Meleagris gallopavo)	2017	5			North America	United States	California										FDA			PRJNA186035	SRP018785	SAMN07781613	SRS2601350	2017-10-18	2017-10-17	Assembled	175	371745	4741363	Salmonella enterica;96.23%	60	702	3.61	SAL_WA3237AA_AS
ANI_2017_UnitedStates_California_NA_SRR6181592_SAL_WA3229AA_AS	SAL_MA1483AA	CFSAN068446	SRR6181592;ILLUMINA;Paired;500;SRX3292110;983388260;145	SAL_MA1483AA	Poultry	Poultry	Poultry manure (Meleagris gallopavo)	2017	5			North America	United States	California										FDA			PRJNA186035	SRP018785	SAMN07781620	SRS2601289	2017-10-18	2017-10-17	Assembled	207	371745	4741476	Salmonella enterica;98.11%	60	513	3.61	SAL_WA3229AA_AS
ANI_2017_UnitedStates_California_NA_SRR6180127_SAL_WA3208AA_AS	SAL_MA1504AA	CFSAN068450	SRR6180127;ILLUMINA;Paired;500;SRX3290743;730893306;143	SAL_MA1504AA	Poultry	Poultry	Poultry manure (Meleagris gallopavo)	2017	5			North America	United States	California										FDA			PRJNA186035	SRP018785	SAMN07781616	SRS2599996	2017-10-18	2017-10-17	Assembled	154	371745	4740978	Salmonella enterica;98.11%	60	697	3.61	SAL_WA3208AA_AS
HUM_2017_UnitedStates_noReg_NA_SRR6216117_SAL_WA5115AA_AS	SAL_MA2898AA	PNUSAS026366	SRR6216117;ILLUMINA;Paired;;SRX3324781;573257992;244	SAL_MA2898AA	Human	Human	Age: 50-59; blood	2017	10			North America	United States											CDC			PRJNA230403	SRP040281	SAMN07812354	SRS2628492	2017-10-25	2017-10-25	Assembled	121	735675	4701388	Salmonella enterica;94.87%	49	4676	3.61	SAL_WA5115AA_AS
ANI_2012_UnitedStates_Wyoming_NA_SRR6224578_SAL_WA5526AA_AS	SAL_MA3394AA	PNUSAS021086	SRR6224578;ILLUMINA;Paired;;SRX3333203;689635310;245	SAL_MA3394AA	Livestock	Equine	Equine	2012				North America	United States	Wyoming										PulseNet Next Generation Subtyping Methods Unit			PRJNA230403	SRP040281	SAMN07511370	SRS2635634	2017-10-27	2017-10-26	Assembled	145	714581	4744953	Salmonella enterica;100.0%	48	3562	3.61	SAL_WA5526AA_AS
ANI_2016_UnitedStates_Ohio_NA_SRR6238435_SAL_WA6252AA_AS	SAL_MA3873AA	FSIS11705123	SRR6238435;ILLUMINA;Paired;300;SRX3346672;646994930;145	SAL_MA3873AA	Poultry	Poultry	Comminuted Turkey	2016				North America	United States	Ohio						Hadar	I			USDA FSIS			PRJNA242847	SRP040648	SAMN07955822	SRS2646800	2017-10-31	2017-10-31	Assembled	133	683313	4849089	Salmonella enterica;97.67%	53	1638	3.61	SAL_WA6252AA_AS
ANI_2015_UnitedStates_Indiana_NA_SRR6236811_SAL_WA6205AA_AS	SAL_MA3920AA	OSF070505	SRR6236811;ILLUMINA;Paired;500;SRX3345046;279978530;235	SAL_MA3920AA	Poultry	Poultry	Finished Ground Chicken	2015				North America	United States	Indiana										FDA Center for Food Safety and Applied Nutrition			PRJNA186035	SRP018785	SAMN07774640	SRS2645693	2017-10-31	2017-10-31	Assembled	58	111368	4768531	Salmonella enterica;98.7%	84	14369	3.61	SAL_WA6205AA_AS
ANI_2015_UnitedStates_Indiana_NA_SRR6236726_SAL_WA6194AA_AS	SAL_MA3931AA	OSF070521	SRR6236726;ILLUMINA;Paired;500;SRX3344962;122574978;237	SAL_MA3931AA	Poultry	Poultry	Finished Ground Chicken	2015				North America	United States	Indiana										FDA Center for Food Safety and Applied Nutrition			PRJNA186035	SRP018785	SAMN07767858	SRS2645604	2017-10-31	2017-10-31	Assembled	26	39402	4700539	Salmonella enterica;100.0%	230	87964	3.61	SAL_WA6194AA_AS
ENV_2017_UnitedStates_noReg_NA_SRR6242901_SAL_WA6831AA_AS	SAL_MA4032AA	ADRDL-800.212.1E	SRR6242901;ILLUMINA;Paired;;SRX3350134;887849970;223	SAL_MA4032AA	Animal Feed	ND/Others	Pet food	2017				North America	United States											South Dakota State University			PRJNA325243	SRP095363	SAMN07964456	SRS2649596	2017-11-01	2017-11-01	Assembled	182	335398	4875777	Salmonella enterica;74.65%	80	3588	3.61	SAL_WA6831AA_AS
ANI_2017_UnitedStates_Pennsylvania_NA_SRR6251658_SAL_WA7631AA_AS	SAL_MA4768AA	FSIS21720489	SRR6251658;ILLUMINA;Paired;300;SRX3358599;521744400;150	SAL_MA4768AA	Poultry	Poultry	Comminuted Turkey	2017				North America	United States	Pennsylvania						Hadar	I			USDA FSIS			PRJNA242847	SRP040648	SAMN07974205	SRS2657555	2017-11-03	2017-11-03	Assembled	109	441380	4774241	Salmonella enterica;97.37%	41	3488	3.61	SAL_WA7631AA_AS
ANI_2017_UnitedStates_Minnesota_NA_SRR6251654_SAL_WA7627AA_AS	SAL_MA4772AA	FSIS21720488	SRR6251654;ILLUMINA;Paired;300;SRX3358595;434272200;150	SAL_MA4772AA	Poultry	Poultry	Comminuted Turkey	2017				North America	United States	Minnesota						Hadar	I			USDA FSIS			PRJNA242847	SRP040648	SAMN07974204	SRS2657551	2017-11-03	2017-11-03	Assembled	91	318197	4728259	Salmonella enterica;100.0%	51	4808	3.61	SAL_WA7627AA_AS
ANI_2017_UnitedStates_Washington_NA_SRR6254608_SAL_WA7928AA_AS	SAL_MA5197AA	FSIS11704917	SRR6254608;ILLUMINA;Paired;300;SRX3361377;387480758;149	SAL_MA5197AA	Poultry	Poultry	raw intact chicken	2017				North America	United States	Washington						Hadar	I			USDA FSIS			PRJNA242847	SRP040648	SAMN07975068	SRS2660065	2017-11-04	2017-11-03	Assembled	82	272262	4675663	Salmonella enterica;97.92%	54	4843	3.61	SAL_WA7928AA_AS
ANI_2017_UnitedStates_California_NA_SRR6253534_SAL_WA7912AA_AS	SAL_MA5213AA	FSIS11704938	SRR6253534;ILLUMINA;Paired;300;SRX3360303;446722200;150	SAL_MA5213AA	Poultry	Poultry	Comminuted Turkey	2017				North America	United States	California						Hadar	I			USDA FSIS			PRJNA242847	SRP040648	SAMN07975095	SRS2659216	2017-11-04	2017-11-03	Assembled	94	260896	4731794	Salmonella enterica;100.0%	50	4193	3.61	SAL_WA7912AA_AS
ANI_2015_UnitedStates_Washington_NA_SRR6297978_SAL_XA0817AA_AS	SAL_MA6425AA	OSF071231	SRR6297978;ILLUMINA;Paired;500;SRX3398957;258613726;241	SAL_MA6425AA	Poultry	Poultry	Finished Chicken	2015				North America	United States	Washington										FDA Center for Food Safety and Applied Nutrition			PRJNA186035	SRP018785	SAMN08033321	SRS2693137	2017-11-16	2017-11-16	Assembled	55	87817	4672883	Salmonella enterica;100.0%	113	24159	3.61	SAL_XA0817AA_AS
ENV_2010_Greece_CentralMacedonia_EU_traces-0TnWhxT_SAL_XA1162AA_AS	SAL_MA6762AA	348023	traces-0TnWhxT;ILLUMINA;Paired;;NA;336308952;98	SAL_MA6762AA	Environment	Water/River	Sewage Sludge	2010	2	17		Europe	Greece	Central Macedonia	Thessaloniki					Hadar	I	enteric	6,8:z10:e,n,x	Public Health England (M. Chattaway)							2017-11-20	2018-05-25	Assembled	71	352251	4709321	Salmonella enterica;100.0%	54	1037	3.61	SAL_XA1162AA_AS
ANI_1988_UnitedStates_noReg_NA_SRR6311454_SAL_XA1713AA_AS	SAL_MA6897AA	ADRDL-1589	SRR6311454;ILLUMINA;Paired;500;SRX3411720;428154234;227	SAL_MA6897AA	Companion Animal	Canine	Canine Intestine (Canis lupus familiaris)	1988	10			North America	United States							Istanbul	I			FDA Center for Food Safety and Applied Nutrition			PRJNA280335	SRP059853	SAMN08046644	SRS2704944	2017-11-21	2017-11-21	Assembled	91	669899	4692133	Salmonella enterica;97.73%	53	2526	3.61	SAL_XA1713AA_AS
ANI_1988_UnitedStates_noReg_NA_SRR6311399_SAL_XA1708AA_AS	SAL_MA6902AA	ADRDL-1590	SRR6311399;ILLUMINA;Paired;500;SRX3411665;399095448;214	SAL_MA6902AA	Companion Animal	Canine	Canine Spleen (Canis lupus familiaris)	1988	10			North America	United States							Hadar	I			FDA Center for Food Safety and Applied Nutrition			PRJNA280335	SRP059853	SAMN08046646	SRS2704899	2017-11-21	2017-11-21	Assembled	84	379657	4744974	Salmonella enterica;98.04%	56	2368	3.61	SAL_XA1708AA_AS
ANI_2016_UnitedStates_Indiana_NA_SRR6311190_SAL_XA1669AA_AS	SAL_MA6941AA	OSF071465	SRR6311190;ILLUMINA;Paired;500;SRX3411456;413266850;239	SAL_MA6941AA	Poultry	Poultry	Ground Component Chicken	2016				North America	United States	Indiana										FDA Center for Food Safety and Applied Nutrition			PRJNA186035	SRP018785	SAMN08017017	SRS2704703	2017-11-21	2017-11-21	Assembled	86	149889	4770364	Salmonella enterica;100.0%	92	15003	3.61	SAL_XA1669AA_AS
HUM_2017_UnitedStates_noReg_NA_SRR6310623_SAL_XA1585AA_AS	SAL_MA7025AA	PNUSAS027759	SRR6310623;ILLUMINA;Paired;;SRX3410901;402984168;222	SAL_MA7025AA	Human	Human	Age: 50-59; stool	2017	10			North America	United States											PulseNet Next Generation Subtyping Methods Unit			PRJNA230403	SRP040281	SAMN08027636	SRS2704127	2017-11-21	2017-11-20	Assembled	85	346123	4736904	Salmonella enterica;100.0%	57	5079	3.61	SAL_XA1585AA_AS
ANI_2017_UnitedStates_SouthDakota_NA_SRR6308573_SAL_XA1206AA_AS	SAL_MA7403AA	ADRDL-1553	SRR6308573;ILLUMINA;Paired;500;SRX3408957;604099350;225	SAL_MA7403AA	Poultry	Poultry	Turkey lungs(Meleagris gallapova)	2017	3			North America	United States	South Dakota						Hadar	I			FDA Center for Food Safety and Applied Nutrition			PRJNA280335	SRP059853	SAMN08015240	SRS2701671	2017-11-21	2017-11-20	Assembled	126	308736	4783761	Salmonella enterica;95.16%	67	5476	3.61	SAL_XA1206AA_AS
ANI_2017_UnitedStates_noReg_NA_SRR6317139_SAL_XA2094AA_AS	SAL_MA7818AA	PNUSAS024031	SRR6317139;ILLUMINA;Paired;;SRX3417008;440612424;186	SAL_MA7818AA	Poultry	Poultry	chicken	2017	6			North America	United States											PulseNet Next Generation Subtyping Methods Unit			PRJNA230403	SRP040281	SAMN08043789	SRS2709748	2017-11-23	2017-11-22	Assembled	93	683555	4702161	Salmonella enterica;95.24%	52	2115	3.61	SAL_XA2094AA_AS
ANI_2017_UnitedStates_Minnesota_NA_SRR6336371_SAL_XA3446AA_AS	SAL_MA8817AA	FSIS11705652	SRR6336371;ILLUMINA;Paired;300;SRX3435475;320181128;148	SAL_MA8817AA	Poultry	Poultry	Animal-Turkey-Young Turkey	2017				North America	United States	Minnesota						Hadar	I			USDA FSIS			PRJNA292666	SRP062916	SAMN08114375	SRS2726751	2017-12-01	2017-12-01	Assembled	67	103464	4755671	Salmonella enterica;97.9%	102	12749	3.61	SAL_XA3446AA_AS
ANI_2017_UnitedStates_Ohio_NA_SRR6336354_SAL_XA3429AA_AS	SAL_MA8834AA	FSIS11705508	SRR6336354;ILLUMINA;Paired;300;SRX3435458;419323368;148	SAL_MA8834AA	Poultry	Poultry	Animal-Turkey-Young Turkey	2017				North America	United States	Ohio						Hadar	I			USDA FSIS			PRJNA292666	SRP062916	SAMN08114363	SRS2726734	2017-12-01	2017-12-01	Assembled	87	275591	4779016	Salmonella enterica;97.87%	53	4294	3.61	SAL_XA3429AA_AS
ANI_2017_UnitedStates_Delaware_NA_SRR6337568_SAL_XA3561AA_AS	SAL_MA9039AA	FSIS11705858	SRR6337568;ILLUMINA;Paired;300;SRX3436584;362004900;150	SAL_MA9039AA	Poultry	Poultry	animal-chicken-young chicken	2017				North America	United States	Delaware						Hadar	I			USDA FSIS			PRJNA292666	SRP062916	SAMN08115125	SRS2727533	2017-12-02	2017-12-01	Assembled	75	335228	4794208	Salmonella enterica;97.96%	63	8312	3.61	SAL_XA3561AA_AS
ANI_2017_UnitedStates_Georgia_NA_SRR6337555_SAL_XA3548AA_AS	SAL_MA9052AA	FSIS11705859	SRR6337555;ILLUMINA;Paired;300;SRX3436571;450730662;149	SAL_MA9052AA	Poultry	Poultry	animal-chicken-young chicken	2017				North America	United States	Georgia						Hadar	I			USDA FSIS			PRJNA292666	SRP062916	SAMN08115126	SRS2727519	2017-12-02	2017-12-01	Assembled	93	354406	4796294	Salmonella enterica;97.73%	53	6180	3.61	SAL_XA3548AA_AS
ANI_2015_UnitedStates_Indiana_NA_SRR6337284_SAL_XA3513AA_AS	SAL_MA9087AA	OSF070549	SRR6337284;ILLUMINA;Paired;500;SRX3436360;221481410;241	SAL_MA9087AA	Poultry	Poultry	Ground Component Chicken	2015				North America	United States	Indiana										FDA Center for Food Safety and Applied Nutrition			PRJNA186035	SRP018785	SAMN07767882	SRS2727325	2017-12-02	2017-12-01	Assembled	46	272372	4778277	Salmonella enterica;98.41%	62	15155	3.61	SAL_XA3513AA_AS
ANI_2016_UnitedStates_Missouri_NA_SRR6351103_SAL_XA6909AA_AS	SAL_MA9596AA	CVM N16S329	SRR6351103;ILLUMINA;Paired;;SRX3447862;186552792;279	SAL_MA9596AA	Poultry	Poultry	ground turkey	2016				North America	United States	Missouri						Hadar				FDA			PRJNA292661	SRP063697	SAMN08114198	SRS2737813	2017-12-06	2017-12-06	Assembled	39	326589	4735962	Salmonella enterica;100.0%	59	10298	3.61	SAL_XA6909AA_AS
ANI_2016_UnitedStates_NewMexico_NA_SRR6351115_SAL_XA6897AA_AS	SAL_MA9608AA	CVM N16S181	SRR6351115;ILLUMINA;Paired;;SRX3447850;332163720;270	SAL_MA9608AA	Poultry	Poultry	ground turkey	2016				North America	United States	New Mexico						Hadar				FDA			PRJNA292661	SRP063697	SAMN08114054	SRS2737801	2017-12-06	2017-12-06	Assembled	69	714795	4779886	Salmonella enterica;94.88%	42	1923	3.61	SAL_XA6897AA_AS
ANI_2016_UnitedStates_Maryland_NA_SRR6351141_SAL_XA6871AA_AS	SAL_MA9634AA	CVM N16S370	SRR6351141;ILLUMINA;Paired;;SRX3447824;352930928;266	SAL_MA9634AA	Poultry	Poultry	ground turkey	2016				North America	United States	Maryland						Hadar				FDA			PRJNA292661	SRP063697	SAMN08114238	SRS2737774	2017-12-06	2017-12-06	Assembled	74	391378	4753328	Salmonella enterica;95.55%	55	3130	3.61	SAL_XA6871AA_AS
ANI_2016_UnitedStates_NewMexico_NA_SRR6350798_SAL_XA6788AA_AS	SAL_MA9713AA	CVM N16S318	SRR6350798;ILLUMINA;Paired;;SRX3447745;415951120;260	SAL_MA9713AA	Poultry	Poultry	ground turkey	2016				North America	United States	New Mexico						Hadar				FDA			PRJNA292661	SRP063697	SAMN08114187	SRS2737697	2017-12-06	2017-12-06	Assembled	87	735148	4741283	Salmonella enterica;97.56%	48	1785	3.61	SAL_XA6788AA_AS
ANI_2016_UnitedStates_California_NA_SRR6350829_SAL_XA6757AA_AS	SAL_MA9744AA	CVM N16S010	SRR6350829;ILLUMINA;Paired;;SRX3447714;452699168;268	SAL_MA9744AA	Poultry	Poultry	ground turkey	2016				North America	United States	California						Hadar				FDA			PRJNA292661	SRP063697	SAMN08113889	SRS2737665	2017-12-06	2017-12-06	Assembled	93	714151	4835236	Salmonella enterica;97.43%	49	2879	3.61	SAL_XA6757AA_AS
ANI_2016_UnitedStates_Maryland_NA_SRR6350856_SAL_XA6730AA_AS	SAL_MA9771AA	CVM N16S271	SRR6350856;ILLUMINA;Paired;;SRX3447687;384717936;248	SAL_MA9771AA	Poultry	Poultry	ground turkey	2016				North America	United States	Maryland						Hadar				FDA			PRJNA292661	SRP063697	SAMN08114140	SRS2737638	2017-12-06	2017-12-06	Assembled	80	200663	4754027	Salmonella enterica;100.0%	67	3958	3.61	SAL_XA6730AA_AS
ANI_2016_UnitedStates_California_NA_SRR6350868_SAL_XA6718AA_AS	SAL_MA9783AA	CVM N16S348	SRR6350868;ILLUMINA;Paired;;SRX3447675;247740930;269	SAL_MA9783AA	Poultry	Poultry	ground turkey	2016				North America	United States	California						Hadar				FDA			PRJNA292661	SRP063697	SAMN08114217	SRS2737626	2017-12-06	2017-12-06	Assembled	52	481890	4730774	Salmonella enterica;97.57%	48	4475	3.61	SAL_XA6718AA_AS
ANI_2016_UnitedStates_Maryland_NA_SRR6350897_SAL_XA6689AA_AS	SAL_MA9812AA	CVM N16S134	SRR6350897;ILLUMINA;Paired;;SRX3447646;689496212;277	SAL_MA9812AA	Poultry	Poultry	ground turkey	2016				North America	United States	Maryland						Hadar				FDA			PRJNA292661	SRP063697	SAMN08114011	SRS2737597	2017-12-06	2017-12-06	Assembled	145	746895	4753259	Salmonella enterica;100.0%	37	1534	3.61	SAL_XA6689AA_AS
ANI_2016_UnitedStates_Maryland_NA_SRR6350906_SAL_XA6680AA_AS	SAL_MA9821AA	CVM N16S131	SRR6350906;ILLUMINA;Paired;;SRX3447637;248920560;280	SAL_MA9821AA	Poultry	Poultry	ground turkey	2016				North America	United States	Maryland						Hadar				FDA			PRJNA292661	SRP063697	SAMN08114008	SRS2737588	2017-12-06	2017-12-06	Assembled	52	723296	4752311	Salmonella enterica;97.5%	57	7688	3.61	SAL_XA6680AA_AS
ANI_2016_UnitedStates_Oregon_NA_SRR6350936_SAL_XA6650AA_AS	SAL_MA9851AA	CVM N16S303	SRR6350936;ILLUMINA;Paired;;SRX3447607;325735696;254	SAL_MA9851AA	Poultry	Poultry	ground turkey	2016				North America	United States	Oregon						Hadar				FDA			PRJNA292661	SRP063697	SAMN08114172	SRS2737557	2017-12-06	2017-12-06	Assembled	68	735574	4739441	Salmonella enterica;100.0%	51	1893	3.61	SAL_XA6650AA_AS
ANI_2016_UnitedStates_Missouri_NA_SRR6351011_SAL_XA6575AA_AS	SAL_MA9926AA	CVM N16S380	SRR6351011;ILLUMINA;Paired;;SRX3447532;524309408;266	SAL_MA9926AA	Livestock	Swine	Pork Chops	2016				North America	United States	Missouri						Hadar				FDA			PRJNA292661	SRP063697	SAMN08114248	SRS2737484	2017-12-06	2017-12-06	Assembled	109	701597	4768600	Salmonella enterica;100.0%	51	1419	3.61	SAL_XA6575AA_AS
ANI_2016_UnitedStates_Missouri_NA_SRR6351013_SAL_XA6573AA_AS	SAL_MA9928AA	CVM N16S378	SRR6351013;ILLUMINA;Paired;;SRX3447530;469490170;257	SAL_MA9928AA	Poultry	Poultry	ground turkey	2016				North America	United States	Missouri						Hadar				FDA			PRJNA292661	SRP063697	SAMN08114246	SRS2737482	2017-12-06	2017-12-06	Assembled	98	746895	4767508	Salmonella enterica;97.3%	44	1399	3.61	SAL_XA6573AA_AS
ANI_2016_UnitedStates_California_NA_SRR6351018_SAL_XA6568AA_AS	SAL_MA9933AA	CVM N16S006	SRR6351018;ILLUMINA;Paired;;SRX3447525;373208080;280	SAL_MA9933AA	Poultry	Poultry	ground turkey	2016				North America	United States	California						Hadar				FDA			PRJNA292661	SRP063697	SAMN08113885	SRS2737476	2017-12-06	2017-12-06	Assembled	78	349179	4742071	Salmonella enterica;98.0%	55	4444	3.61	SAL_XA6568AA_AS
ANI_2017_UnitedStates_SouthCarolina_NA_SRR6356164_SAL_XA7230AA_AS	SAL_NA0471AA	FSIS11705069	SRR6356164;ILLUMINA;Paired;300;SRX3452755;596747480;251	SAL_NA0471AA	Poultry	Poultry	Animal-Turkey-Young Turkey	2017				North America	United States	South Carolina						Hadar	I			USDA FSIS			PRJNA292666	SRP062916	SAMN08141349	SRS2741512	2017-12-07	2017-12-07	Assembled	125	372133	4737628	Salmonella enterica;100.0%	57	5636	3.61	SAL_XA7230AA_AS
ANI_2016_UnitedStates_Indiana_NA_SRR6367143_SAL_XA7499AA_AS	SAL_NA0962AA	OSF072148	SRR6367143;ILLUMINA;Paired;500;SRX3462627;156105800;235	SAL_NA0962AA	Poultry	Poultry	Ground Component Chicken	2016				North America	United States	Indiana										FDA Center for Food Safety and Applied Nutrition			PRJNA186035	SRP018785	SAMN08102515	SRS2750766	2017-12-12	2017-12-11	Assembled	33	94239	4729487	Salmonella enterica;99.03%	108	35647	3.61	SAL_XA7499AA_AS
ANI_2016_UnitedStates_Indiana_NA_SRR6366727_SAL_XA7495AA_AS	SAL_NA0966AA	OSF072146	SRR6366727;ILLUMINA;Paired;500;SRX3462211;817163410;217	SAL_NA0966AA	Poultry	Poultry	Ground Component Chicken	2016				North America	United States	Indiana										FDA Center for Food Safety and Applied Nutrition			PRJNA186035	SRP018785	SAMN08102476	SRS2750350	2017-12-12	2017-12-11	Assembled	172	735576	4737237	Salmonella enterica;100.0%	51	1087	3.61	SAL_XA7495AA_AS
ANI_2016_UnitedStates_Indiana_NA_SRR6366517_SAL_XA7476AA_AS	SAL_NA0985AA	OSF072153	SRR6366517;ILLUMINA;Paired;500;SRX3462015;203231040;240	SAL_NA0985AA	Poultry	Poultry	Ground Component Chicken	2016				North America	United States	Indiana										FDA Center for Food Safety and Applied Nutrition			PRJNA186035	SRP018785	SAMN08102468	SRS2750175	2017-12-12	2017-12-11	Assembled	42	204903	4736642	Salmonella enterica;100.0%	67	14853	3.61	SAL_XA7476AA_AS
ENV_2017_UnitedStates_Washington_NA_SRR6366511_SAL_XA7473AA_AS	SAL_NA0988AA	FDA0441268-001-005	SRR6366511;ILLUMINA;Paired;500;SRX3462009;400402618;209	SAL_NA0988AA	Animal Feed	ND/Others	food (fresh):foodon_00002457, food (raw):foodon_03311126, pet food:foodon_00002682; animal feed; pet food raw fresh	2017	11			North America	United States	Washington										FDA Center for Food Safety and Applied Nutrition			PRJNA186035	SRP018785	SAMN08114316	SRS2750170	2017-12-12	2017-12-11	Assembled	83	683672	4772980	Salmonella enterica;97.23%	41	4086	3.61	SAL_XA7473AA_AS
ENV_2017_UnitedStates_Washington_NA_SRR6366485_SAL_XA7992AA_AS	SAL_NA1256AA	FDA0441269-001-001	SRR6366485;ILLUMINA;Paired;500;SRX3461983;403683192;212	SAL_NA1256AA	Animal Feed	ND/Others	food (fresh):foodon_00002457, food (raw):foodon_03311126, pet food:foodon_00002682; animal feed; pet food raw fresh	2017	11			North America	United States	Washington										FDA Center for Food Safety and Applied Nutrition			PRJNA186035	SRP018785	SAMN08114312	SRS2750144	2017-12-14	2017-12-11	Assembled	84	735808	4766371	Salmonella enterica;88.64%	53	4198	3.61	SAL_XA7992AA_AS
ANI_2016_UnitedStates_Indiana_NA_SRR6376032_SAL_XA8489AA_AS	SAL_NA1421AA	OSF071464	SRR6376032;ILLUMINA;Paired;500;SRX3470855;189542880;240	SAL_NA1421AA	Poultry	Poultry	Ground Component Chicken	2016				North America	United States	Indiana										FDA Center for Food Safety and Applied Nutrition			PRJNA186035	SRP018785	SAMN08017021	SRS2757535	2017-12-15	2017-12-14	Assembled	39	683642	4773024	Salmonella enterica;100.0%	47	10900	3.61	SAL_XA8489AA_AS
ANI_2016_UnitedStates_Indiana_NA_SRR6376025_SAL_XA8485AA_AS	SAL_NA1425AA	OSF072144	SRR6376025;ILLUMINA;Paired;500;SRX3470848;203432448;232	SAL_NA1425AA	Poultry	Poultry	Ground Component Chicken	2016				North America	United States	Indiana										FDA Center for Food Safety and Applied Nutrition			PRJNA186035	SRP018785	SAMN08102449	SRS2757527	2017-12-15	2017-12-14	Assembled	43	68862	4725145	Salmonella enterica;100.0%	142	27446	3.61	SAL_XA8485AA_AS
ANI_2016_UnitedStates_Indiana_NA_SRR6376023_SAL_XA8483AA_AS	SAL_NA1427AA	OSF072143	SRR6376023;ILLUMINA;Paired;500;SRX3470846;151329550;227	SAL_NA1427AA	Poultry	Poultry	Ground Component Chicken	2016				North America	United States	Indiana										FDA Center for Food Safety and Applied Nutrition			PRJNA186035	SRP018785	SAMN08102472	SRS2757524	2017-12-15	2017-12-14	Assembled	32	56967	4724083	Salmonella enterica;100.0%	170	38814	3.61	SAL_XA8483AA_AS
ANI_2016_UnitedStates_Indiana_NA_SRR6376018_SAL_XA8480AA_AS	SAL_NA1430AA	OSF072140	SRR6376018;ILLUMINA;Paired;500;SRX3470841;256710888;236	SAL_NA1430AA	Poultry	Poultry	Ground Component Chicken	2016				North America	United States	Indiana										FDA Center for Food Safety and Applied Nutrition			PRJNA186035	SRP018785	SAMN08102477	SRS2757518	2017-12-15	2017-12-14	Assembled	54	114497	4726487	Salmonella enterica;97.56%	96	14710	3.61	SAL_XA8480AA_AS
ANI_2016_UnitedStates_Indiana_NA_SRR6376017_SAL_XA8479AA_AS	SAL_NA1431AA	OSF072142	SRR6376017;ILLUMINA;Paired;500;SRX3470840;289382940;231	SAL_NA1431AA	Poultry	Poultry	Ground Component Chicken	2016				North America	United States	Indiana										FDA Center for Food Safety and Applied Nutrition			PRJNA186035	SRP018785	SAMN08102471	SRS2757514	2017-12-15	2017-12-14	Assembled	61	631356	4736234	Salmonella enterica;100.0%	54	6045	3.61	SAL_XA8479AA_AS
ANI_2017_UnitedStates_Minnesota_NA_SRR6373592_SAL_XA8170AA_AS	SAL_NA1738AA	FSIS11705840	SRR6373592;ILLUMINA;Paired;300;SRX3468439;524370336;149	SAL_NA1738AA	Poultry	Poultry	Animal-Turkey-Young Turkey	2017				North America	United States	Minnesota						Hadar	I			USDA FSIS			PRJNA292666	SRP062916	SAMN08167603	SRS2756149	2017-12-15	2017-12-13	Assembled	110	644880	4765168	Salmonella enterica;94.99%	57	2825	3.61	SAL_XA8170AA_AS
HUM_2017_UnitedStates_noReg_NA_SRR6373513_SAL_XA8139AA_AS	SAL_NA1769AA	PNUSAS027399	SRR6373513;ILLUMINA;Paired;;SRX3468360;583638340;145	SAL_NA1769AA	Human	Human	Age: 60-69; urine	2017	10			North America	United States											PulseNet Next Generation Subtyping Methods Unit			PRJNA230403	SRP040281	SAMN08134102	SRS2756052	2017-12-15	2017-12-13	Assembled	122	428891	4783700	Salmonella enterica;91.85%	129	4801	3.61	SAL_XA8139AA_AS
ANI_2017_UnitedStates_Georgia_NA_SRR6373140_SAL_XA8048AA_AS	SAL_NA1860AA	FSIS11705871	SRR6373140;ILLUMINA;Paired;300;SRX3468175;370037100;150	SAL_NA1860AA	Poultry	Poultry	comminuted chicken	2017				North America	United States	Georgia						Hadar	I			USDA FSIS			PRJNA242847	SRP040648	SAMN08169327	SRS2755886	2017-12-15	2017-12-13	Assembled	79	300682	4681326	Salmonella enterica;100.0%	49	5824	3.61	SAL_XA8048AA_AS
ANI_2016_UnitedStates_Indiana_NA_SRR6384739_SAL_XA8803AA_AS	SAL_NA2115AA	OSF073499	SRR6384739;ILLUMINA;Paired;500;SRX3478348;425590640;235	SAL_NA2115AA	Poultry	Poultry	Ground Component Chicken	2016				North America	United States	Indiana										FDA Center for Food Safety and Applied Nutrition			PRJNA186035	SRP018785	SAMN08196786	SRS2764337	2017-12-18	2017-12-18	Assembled	89	124560	4773568	Salmonella enterica;100.0%	94	11218	3.61	SAL_XA8803AA_AS
ANI_2017_UnitedStates_California_NA_SRR6389481_SAL_XA9289AA_AS	SAL_NA2615AA	CFSAN068444	SRR6389481;ILLUMINA;Paired;;SRX3482926;827613792;144	SAL_NA2615AA	Poultry	Poultry	Poultry manure (Meleagris gallopavo)	2017	5			North America	United States	California										FDA			PRJNA186035	SRP018785	SAMN07781622	SRS2768682	2017-12-20	2017-12-19	Assembled	174	613785	4740966	Salmonella enterica;95.83%	55	384	3.61	SAL_XA9289AA_AS
ANI_2017_UnitedStates_California_NA_SRR6389482_SAL_XA9288AA_AS	SAL_NA2616AA	CFSAN068443	SRR6389482;ILLUMINA;Paired;;SRX3482925;933457954;143	SAL_NA2616AA	Poultry	Poultry	Poultry manure (Meleagris gallopavo)	2017	5			North America	United States	California										FDA			PRJNA186035	SRP018785	SAMN07781623	SRS2768681	2017-12-20	2017-12-19	Assembled	196	391091	4741297	Salmonella enterica;97.91%	56	542	3.61	SAL_XA9288AA_AS
ANI_2017_UnitedStates_California_NA_SRR6389483_SAL_XA9287AA_AS	SAL_NA2617AA	CFSAN068442	SRR6389483;ILLUMINA;Paired;;SRX3482924;683642960;143	SAL_NA2617AA	Poultry	Poultry	Poultry manure (Meleagris gallopavo)	2017	5			North America	United States	California										FDA			PRJNA186035	SRP018785	SAMN07781624	SRS2768680	2017-12-20	2017-12-19	Assembled	143	371745	4752653	Salmonella enterica;95.67%	72	2876	3.61	SAL_XA9287AA_AS
HUM_2017_UnitedStates_noReg_NA_SRR6412970_SAL_YA0059AA_AS	SAL_NA3019AA	PNUSAS030085	SRR6412970;ILLUMINA;Paired;;SRX3505985;397639640;230	SAL_NA3019AA	Human	Human	Age: 30-39; stool	2017	11			North America	United States											PulseNet Next Generation Subtyping Methods Unit			PRJNA230403	SRP040281	SAMN08182984	SRS2783538	2017-12-23	2017-12-22	Assembled	83	91486	4739033	Salmonella enterica;98.99%	105	9588	3.61	SAL_YA0059AA_AS
HUM_2017_UnitedStates_noReg_NA_SRR6412898_SAL_XA9990AA_AS	SAL_NA3088AA	PNUSAS030326	SRR6412898;ILLUMINA;Paired;;SRX3505913;400840526;199	SAL_NA3088AA	Human	Human	Age: 20-29; stool	2017	11			North America	United States											PulseNet Next Generation Subtyping Methods Unit			PRJNA230403	SRP040281	SAMN08182431	SRS2783466	2017-12-23	2017-12-22	Assembled	84	714733	4740619	Salmonella enterica;100.0%	46	2642	3.61	SAL_XA9990AA_AS
HUM_2017_UnitedStates_noReg_NA_SRR6425507_SAL_YA0362AA_AS	SAL_NA3189AA	PNUSAS030198	SRR6425507;ILLUMINA;Paired;;SRX3517770;376890800;242	SAL_NA3189AA	Human	Human	Age: 40-49; stool	2017	12			North America	United States											PulseNet Next Generation Subtyping Methods Unit			PRJNA230403	SRP040281	SAMN08199377	SRS2792689	2017-12-28	2017-12-27	Assembled	78	243554	4774982	Salmonella enterica;100.0%	68	7370	3.61	SAL_YA0362AA_AS
HUM_2017_UnitedStates_noReg_NA_SRR6434138_SAL_YA0830AA_AS	SAL_NA3652AA	PNUSAS030692	SRR6434138;ILLUMINA;Paired;;SRX3525722;493156696;244	SAL_NA3652AA	Human	Human	Age: 50-59; stool	2017	11			North America	United States											CDC			PRJNA230403	SRP040281	SAMN08240048	SRS2801601	2018-01-03	2018-01-02	Assembled	103	512830	4768828	Salmonella enterica;100.0%	47	7246	3.61	SAL_YA0830AA_AS
HUM_2017_UnitedStates_noReg_NA_SRR6440568_SAL_YA1456AA_AS	SAL_NA4025AA	PNUSAS030570	SRR6440568;ILLUMINA;Paired;;SRX3531924;259981400;233	SAL_NA4025AA	Human	Human	Age: 20-29; stool	2017	12			North America	United States											PulseNet Next Generation Subtyping Methods Unit			PRJNA230403	SRP040281	SAMN08286618	SRS2807374	2018-01-05	2018-01-04	Assembled	54	66386	4767936	Salmonella enterica;99.33%	155	17756	3.61	SAL_YA1456AA_AS
ANI_2017_UnitedStates_Washington_NA_SRR6440547_SAL_YA1435AA_AS	SAL_NA4046AA	FSIS11706537	SRR6440547;ILLUMINA;Paired;300;SRX3531903;564665896;149	SAL_NA4046AA	Poultry	Poultry	raw intact chicken	2017				North America	United States	Washington						Hadar	I			United States Department of Agriculture, Food Safety and Inspection Service			PRJNA242847	SRP040648	SAMN08291421	SRS2807352	2018-01-05	2018-01-04	Assembled	118	541365	4777561	Salmonella enterica;91.48%	61	2946	3.61	SAL_YA1435AA_AS
ANI_2017_UnitedStates_Arkansas_NA_SRR6440530_SAL_YA1434AA_AS	SAL_NA4047AA	FSIS11706817	SRR6440530;ILLUMINA;Paired;300;SRX3531898;377012912;149	SAL_NA4047AA	Poultry	Poultry	Comminuted Turkey	2017				North America	United States	Arkansas						Hadar	I			USDA FSIS			PRJNA242847	SRP040648	SAMN08291474	SRS2807347	2018-01-05	2018-01-04	Assembled	79	430311	4732277	Salmonella enterica;100.0%	54	5062	3.61	SAL_YA1434AA_AS
ANI_2017_UnitedStates_Missouri_NA_SRR6447542_SAL_YA1972AA_AS	SAL_NA4384AA	FSIS21720890	SRR6447542;ILLUMINA;Paired;300;SRX3538514;395253300;150	SAL_NA4384AA	Poultry	Poultry	Comminuted Turkey	2017				North America	United States	Missouri						Hadar	I			USDA FSIS			PRJNA242847	SRP040648	SAMN08321121	SRS2813690	2018-01-07	2018-01-05	Assembled	82	646274	4809929	Salmonella enterica;100.0%	43	3786	3.61	SAL_YA1972AA_AS
ENV_2017_UnitedStates_noReg_NA_SRR6475288_SAL_YA2859AA_AS	SAL_NA5182AA	FDA441273-001-003	SRR6475288;ILLUMINA;Paired;500;SRX3565154;588581070;231	SAL_NA5182AA	Animal Feed	Avian	Duck with organic vegetables meals for dogs	2017	12			North America	United States											FDA Center for Food Safety and Applied Nutrition			PRJNA186035	SRP018785	SAMN08217892	SRS2837343	2018-01-16	2018-01-16	Assembled	123	735150	4781472	Salmonella enterica;89.79%	53	1920	3.61	SAL_YA2859AA_AS
HUM_2017_UnitedStates_noReg_NA_SRR6481161_SAL_YA3866AA_AS	SAL_NA5526AA	PNUSAS031239	SRR6481161;ILLUMINA;Paired;;SRX3571021;721649832;237	SAL_NA5526AA	Human	Human	Age: 70-79; stool	2017	12			North America	United States											PulseNet Next Generation Subtyping Methods Unit			PRJNA230403	SRP040281	SAMN08367533	SRS2842009	2018-01-19	2018-01-18	Assembled	153	735378	4699742	Salmonella enterica;94.6%	45	2059	3.61	SAL_YA3866AA_AS
ANI_2018_UnitedStates_Minnesota_NA_SRR6498032_SAL_YA4818AA_AS	SAL_NA6309AA	FSIS21820948	SRR6498032;ILLUMINA;Paired;300;SRX3586956;323362800;150	SAL_NA6309AA	Poultry	Poultry	Comminuted Turkey	2018				North America	United States	Minnesota						Hadar	I			USDA FSIS			PRJNA242847	SRP040648	SAMN08384046	SRS2859532	2018-01-24	2018-01-24	Assembled	68	151737	4727539	Salmonella enterica;98.68%	81	11054	3.61	SAL_YA4818AA_AS
ANI_2017_UnitedStates_Ohio_NA_SRR6497650_SAL_YA4802AA_AS	SAL_NA6325AA	FSIS11807014	SRR6497650;ILLUMINA;Paired;300;SRX3586661;343728000;150	SAL_NA6325AA	Poultry	Poultry	Animal-Turkey-Turkey Carcass Sponge	2017				North America	United States	Ohio						Hadar	I			United States Department of Agriculture, Food Safety and Inspection Service			PRJNA242847	SRP040648	SAMN08377178	SRS2855218	2018-01-24	2018-01-24	Assembled	72	257852	4716383	Salmonella enterica;98.15%	62	8394	3.61	SAL_YA4802AA_AS
HUM_2017_UnitedStates_noReg_NA_SRR6491262_SAL_YA4579AA_AS	SAL_NA6548AA	PNUSAS032336	SRR6491262;ILLUMINA;Paired;;SRX3581109;402098410;245	SAL_NA6548AA	Human	Human	Age: 30-39; stool	2017	12			North America	United States											PulseNet Next Generation Subtyping Methods Unit			PRJNA230403	SRP040281	SAMN08379472	SRS2850338	2018-01-24	2018-01-23	Assembled	84	714884	4738706	Salmonella enterica;100.0%	48	3350	3.61	SAL_YA4579AA_AS
HUM_2017_UnitedStates_noReg_NA_SRR6514870_SAL_YA5360AA_AS	SAL_NA6757AA	PNUSAS029380	SRR6514870;ILLUMINA;Paired;;SRX3603163;;	SAL_NA6757AA	Human	Human	Age: 50-59; blood	2017	11			North America	United States											PulseNet Next Generation Subtyping Methods Unit			PRJNA230403	SRP040281	SAMN08386649	SRS2871082	2018-01-26	2018-01-26	Assembled	79	735382	4714553	Salmonella enterica;100.0%	49	6919	3.61	SAL_YA5360AA_AS
HUM_2017_UnitedStates_noReg_NA_SRR6514809_SAL_YA5310AA_AS	SAL_NA6806AA	PNUSAS030794	SRR6514809;ILLUMINA;Paired;;SRX3602799;;	SAL_NA6806AA	Human	Human	Age: 10-19; blood	2017	11			North America	United States											PulseNet Next Generation Subtyping Methods Unit			PRJNA230403	SRP040281	SAMN08330779	SRS2870722	2018-01-26	2018-01-26	Assembled	69	261718	4738937	Salmonella enterica;98.39%	68	4648	3.61	SAL_YA5310AA_AS
HUM_2018_UnitedStates_noReg_NA_SRR6663598_SAL_YA7205AA_AS	SAL_NA8414AA	PNUSAS032747	SRR6663598;ILLUMINA;Paired;;SRX3640467;;	SAL_NA8414AA	Human	Human	Age: 30-39; stool	2018	1			North America	United States											PulseNet Next Generation Subtyping Methods Unit			PRJNA230403	SRP040281	SAMN08436881	SRS2906667	2018-02-06	2018-02-01	Assembled	91	735675	4698069	Salmonella enterica;93.54%	39	1594	3.61	SAL_YA7205AA_AS
ANI_2018_UnitedStates_SouthDakota_NA_SRR6671406_SAL_YA7707AA_AS	SAL_NA8779AA	FSIS11807262	SRR6671406;ILLUMINA;Paired;300;SRX3648109;;	SAL_NA8779AA	Poultry	Poultry	Animal-Turkey-Young Turkey	2018				North America	United States	South Dakota						Hadar	I			USDA FSIS			PRJNA292666	SRP062916	SAMN08458119	SRS2912725	2018-02-07	2018-02-05	Assembled	183	551194	4744050	Salmonella enterica;93.99%	56	1588	3.61	SAL_YA7707AA_AS
ANI_2018_UnitedStates_NorthCarolina_NA_SRR6667979_SAL_YA7532AA_AS	SAL_NA8951AA	FSIS11807268	SRR6667979;ILLUMINA;Paired;300;SRX3644684;;	SAL_NA8951AA	Livestock	Swine	animal-swine-sow	2018				North America	United States	North Carolina						Hadar	I			USDA FSIS			PRJNA292666	SRP062916	SAMN08457876	SRS2909455	2018-02-07	2018-02-02	Assembled	71	100995	4674767	Salmonella enterica;100.0%	86	10178	3.61	SAL_YA7532AA_AS
HUM_2018_UnitedStates_noReg_NA_SRR6682100_SAL_YA8477AA_AS	SAL_NA9439AA	PNUSAS033141	SRR6682100;ILLUMINA;Paired;;SRX3658406;;	SAL_NA9439AA	Human	Human	Age: 40-49; stool	2018	1			North America	United States											PulseNet Next Generation Subtyping Methods Unit			PRJNA230403	SRP040281	SAMN08467140	SRS2922254	2018-02-08	2018-02-07	Assembled	80	573395	4767612	Salmonella enterica;93.48%	67	5453	3.61	SAL_YA8477AA_AS
ANI_2018_UnitedStates_Texas_NA_SRR6691676_SAL_YA8326AA_AS	SAL_NA9671AA	FSIS21821046	SRR6691676;ILLUMINA;Paired;300;SRX3666177;;	SAL_NA9671AA	Poultry	Poultry	raw intact chicken	2018				North America	United States	Texas						Hadar	I			USDA FSIS			PRJNA242847	SRP040648	SAMN08499088	SRS2928445	2018-02-09	2018-02-08	Assembled	97	430485	4748897	Salmonella enterica;91.08%	58	3860	3.61	SAL_YA8326AA_AS
ANI_2018_UnitedStates_Iowa_NA_SRR6741478_SAL_YA9440AA_AS	SAL_OA0537AA	FSIS31800145	SRR6741478;ILLUMINA;Paired;300;SRX3714410;;	SAL_OA0537AA	Poultry	Poultry	Comminuted Turkey	2018				North America	United States	Iowa						Hadar	I			USDA FSIS			PRJNA242847	SRP040648	SAMN08555381	SRS2972804	2018-02-16	2018-02-16	Assembled	280	430369	4736515	Salmonella enterica;100.0%	58	2297	3.61	SAL_YA9440AA_AS
ANI_2018_UnitedStates_Minnesota_NA_SRR6743198_SAL_YA9568AA_AS	SAL_OA0786AA	FSIS11807533	SRR6743198;ILLUMINA;Paired;300;SRX3715898;;	SAL_OA0786AA	Poultry	Poultry	Animal-Turkey-Young Turkey	2018				North America	United States	Minnesota						Hadar	I			USDA FSIS			PRJNA292666	SRP062916	SAMN08558094	SRS2974282	2018-02-17	2018-02-16	Assembled	89	683284	4736552	Salmonella enterica;100.0%	52	3869	3.61	SAL_YA9568AA_AS
ANI_2018_UnitedStates_Iowa_NA_SRR6764191_SAL_FB8872AA_AS	SAL_OA1457AA	FSIS11807725	SRR6764191;ILLUMINA;Paired;300;SRX3735396;;	SAL_OA1457AA	Poultry	Poultry	Animal-Turkey-Young Turkey	2018				North America	United States	Iowa						Hadar	I			USDA FSIS			PRJNA292666	SRP062916	SAMN08581887	SRS2992310	2018-02-23	2018-02-22	Assembled	136	668932	4733654	Salmonella enterica;100.0%	47	27031	4	SAL_FB8872AA_AS
ANI_2018_UnitedStates_Minnesota_NA_SRR6764171_SAL_FB9266AA_AS	SAL_OA1471AA	FSIS11807782	SRR6764171;ILLUMINA;Paired;300;SRX3735376;;	SAL_OA1471AA	Poultry	Poultry	Comminuted Turkey	2018				North America	United States	Minnesota						Hadar	I			USDA FSIS			PRJNA242847	SRP040648	SAMN08581712	SRS2992292	2018-02-23	2018-02-22	Assembled	93	480254	4733827	Salmonella enterica;100.0%	51	31964	4	SAL_FB9266AA_AS
ENV_2016_UnitedStates_California_NA_SRR6782844_SAL_ZA2717AA_AS	SAL_OA1611AA	OSF075632	SRR6782844;ILLUMINA;Paired;500;SRX3742570;;	SAL_OA1611AA	Environment	Water/River	water	2016				North America	United States	California						Hadar (Predicted)	I			FDA Center for Food Safety and Applied Nutrition			PRJNA186035	SRP018785	SAMN08452511	SRS2999074	2018-02-26	2018-02-26	Assembled	58	756284	4723203	Salmonella enterica;97.3%	51	17850	4	SAL_ZA2717AA_AS
HUM_2018_UnitedStates_noReg_NA_SRR6791686_SAL_ZA2993AA_AS	SAL_OA1972AA	PNUSAS035150	SRR6791686;ILLUMINA;Paired;;SRX3750876;;	SAL_OA1972AA	Human	Human	Age: 10-19; stool	2018	2			North America	United States											Centers for Disease Control and Prevention Enteric Diseases Laboratory Branch			PRJNA230403	SRP040281	SAMN08622840	SRS3007114	2018-02-28	2018-02-28	Assembled	78	683582	4692802	Salmonella enterica;97.37%	46	13660	4	SAL_ZA2993AA_AS
ANI_2017_UnitedStates_SouthDakota_NA_SRR6796576_SAL_ZA3343AA_AS	SAL_OA2165AA	ADRDL-1667	SRR6796576;ILLUMINA;Paired;500;SRX3755435;;	SAL_OA2165AA	Wild Animal	Avian	Duck liver,intestine (pool-tissue) (Anas platyrhynchos domesticus)	2017	8			North America	United States	South Dakota						Hadar	I			FDA Center for Food Safety and Applied Nutrition			PRJNA280335	SRP059853	SAMN08579905	SRS3011331	2018-03-02	2018-03-01	Assembled	108	682927	4726890	Salmonella enterica;94.43%	43	53032	4	SAL_ZA3343AA_AS
ANI_2018_UnitedStates_Wisconsin_NA_SRR6837721_SAL_FB9479AA_AS	SAL_OA3706AA	FSIS21821243	SRR6837721;ILLUMINA;Paired;500;SRX3793586;;	SAL_OA3706AA	Poultry	Poultry	Comminuted Turkey	2018				North America	United States	Wisconsin						Hadar	I			USDA FSIS			PRJNA242847	SRP040648	SAMN08714131	SRS3045769	2018-03-15	2018-03-15	Assembled	106	372271	4737279	Salmonella enterica;100.0%	61	28927	4	SAL_FB9479AA_AS
ANI_2018_UnitedStates_Virginia_NA_SRR6848352_SAL_ZA4924AA_AS	SAL_OA3830AA	FSIS21821202	SRR6848352;ILLUMINA;Paired;300;SRX3803622;;	SAL_OA3830AA	Poultry	Poultry	Comminuted Turkey	2018				North America	United States	Virginia						Hadar	I			USDA FSIS			PRJNA242847	SRP040648	SAMN08723995	SRS3055255	2018-03-17	2018-03-16	Assembled	74	462542	4735042	Salmonella enterica;100.0%	60	24474	4	SAL_ZA4924AA_AS
HUM_2017_UnitedStates_noReg_NA_SRR6895879_SAL_ZA8743AA_AS	SAL_OA4253AA	PNUSAS028163	SRR6895879;ILLUMINA;Paired;;SRX3845749;;	SAL_OA4253AA	Human	Human	Age: 40-49; stool	2017	10			North America	United States											Centers for Disease Control and Prevention Enteric Diseases Laboratory Branch			PRJNA230403	SRP040281	SAMN08794915	SRS3090245	2018-03-27	2018-03-26	Assembled	35	88787	4719286	Salmonella enterica;99.08%	113	62895	4	SAL_ZA8743AA_AS
ENV_2018_UnitedStates_Washington_NA_SRR6889332_SAL_ZA8623AA_AS	SAL_OA4373AA	FDA1042728-001-001	SRR6889332;ILLUMINA;Paired;500;SRX3839865;;	SAL_OA4373AA	Animal Feed	Avian	dog food:foodon_03302645, duck:foodon_03411316, food (raw):foodon_03311126; animal feed; raw duck dog food	2018	2			North America	United States	Washington										FDA Center for Food Safety and Applied Nutrition			PRJNA186035	SRP018785	SAMN08744591	SRS3087127	2018-03-27	2018-03-23	Assembled	37	619807	4870290	Salmonella enterica;81.48%	58	23333	4	SAL_ZA8623AA_AS
ANI_2018_UnitedStates_Minnesota_NA_SRR6876316_SAL_ZA5415AA_AS	SAL_OA5634AA	FSIS11808321	SRR6876316;ILLUMINA;Paired;500;SRX3829370;;	SAL_OA5634AA	Poultry	Poultry	Comminuted Turkey	2018				North America	United States	Minnesota						Hadar	I			USDA FSIS			PRJNA242847	SRP040648	SAMN08767330	SRS3077592	2018-03-27	2018-03-21	Assembled	65	225617	4734606	Salmonella enterica;100.0%	74	31904	4	SAL_ZA5415AA_AS
HUM_2015_UnitedKingdom_noReg_EU_SRR6868295_SAL_ZA5111AA_AS	SAL_OA5935AA	100731	SRR6868295;ILLUMINA;Paired;;SRX3822770;;	SAL_OA5935AA	Human	Human	Homo sapiens; human	2015	4			Europe	United Kingdom							Hadar	I			Public Health England			PRJNA248792	SRP042645	SAMN08741655	SRS3072399	2018-03-27	2018-03-21	Assembled	47	181205	4741988	Salmonella enterica;100.0%	82	25408	4	SAL_ZA5111AA_AS
ANI_2018_UnitedStates_Minnesota_NA_SRR6902582_SAL_ZA5820AA_AS	SAL_OA7315AA	FSIS31800273	SRR6902582;ILLUMINA;Paired;500;SRX3851433;;	SAL_OA7315AA	Poultry	Poultry	Comminuted Turkey	2018				North America	United States	Minnesota						Hadar	I			USDA FSIS			PRJNA242847	SRP040648	SAMN08799038	SRS3095711	2018-03-27	2018-03-27	Assembled	105	209394	4741438	Salmonella enterica;98.61%	80	66460	4	SAL_ZA5820AA_AS
HUM_2017_UnitedStates_noReg_NA_SRR6902859_SAL_ZA5983AA_AS	SAL_OA7422AA	PNUSAS036847	SRR6902859;ILLUMINA;Paired;;SRX3851690;;	SAL_OA7422AA	Human	Human	Age: 50-59; stool	2017	12			North America	United States											Centers for Disease Control and Prevention Enteric Diseases Laboratory Branch			PRJNA230403	SRP040281	SAMN08799918	SRS3095924	2018-03-27	2018-03-27	Assembled	101	631355	4743327	Salmonella enterica;97.3%	45	14675	4	SAL_ZA5983AA_AS
ANI_2018_UnitedStates_Minnesota_NA_SRR6904889_SAL_ZA7645AA_AS	SAL_OA7479AA	FSIS11808587	SRR6904889;ILLUMINA;Paired;300;SRX3853561;;	SAL_OA7479AA	Poultry	Poultry	Comminuted Turkey	2018				North America	United States	Minnesota						Hadar	I			USDA FSIS			PRJNA242847	SRP040648	SAMN08801773	SRS3097689	2018-03-28	2018-03-27	Assembled	119	668795	4736953	Salmonella enterica;100.0%	52	33059	4	SAL_ZA7645AA_AS
HUM_2017_UnitedStates_noReg_NA_SRR6908100_SAL_ZA7825AA_AS	SAL_OA7839AA	PNUSAS035725	SRR6908100;ILLUMINA;Paired;;SRX3856284;;	SAL_OA7839AA	Human	Human	Age: 20-29; stool	2017	12			North America	United States											Centers for Disease Control and Prevention Enteric Diseases Laboratory Branch			PRJNA230403	SRP040281	SAMN08804655	SRS3099853	2018-03-28	2018-03-28	Assembled	81	101050	4741953	Salmonella enterica;98.93%	104	46139	4	SAL_ZA7825AA_AS
ANI_2016_UnitedStates_Indiana_NA_SRR6914833_SAL_ZA8879AA_AS	SAL_OA8005AA	OSF078027	SRR6914833;ILLUMINA;Paired;500;SRX3862560;;	SAL_OA8005AA	Poultry	Poultry	Ground Component Turkey	2016				North America	United States	Indiana										FDA Center for Food Safety and Applied Nutrition			PRJNA186035	SRP018785	SAMN08719742	SRS3104662	2018-03-29	2018-03-29	Assembled	49	244040	4768452	Salmonella enterica;98.57%	77	21957	4	SAL_ZA8879AA_AS
ANI_2016_UnitedStates_Indiana_NA_SRR6914781_SAL_ZA8873AA_AS	SAL_OA8011AA	OSF078028	SRR6914781;ILLUMINA;Paired;500;SRX3862508;;	SAL_OA8011AA	Poultry	Poultry	Ground Component Turkey	2016				North America	United States	Indiana										FDA Center for Food Safety and Applied Nutrition			PRJNA186035	SRP018785	SAMN08719802	SRS3104635	2018-03-29	2018-03-29	Assembled	67	683531	4765765	Salmonella enterica;100.0%	44	17677	4	SAL_ZA8873AA_AS
HUM_2018_UnitedStates_noReg_NA_SRR6916394_SAL_ZA8915AA_AS	SAL_OA8070AA	PNUSAS037769	SRR6916394;ILLUMINA;Paired;;SRX3864034;;	SAL_OA8070AA	Human	Human	Age: 80-89; stool	2018	2			North America	United States											Centers for Disease Control and Prevention Enteric Diseases Laboratory Branch			PRJNA230403	SRP040281	SAMN08815103	SRS3106055	2018-03-30	2018-03-29	Assembled	45	397508	4744571	Salmonella enterica;95.65%	55	55371	4	SAL_ZA8915AA_AS
HUM_2018_UnitedStates_noReg_NA_SRR6920511_SAL_ZA9198AA_AS	SAL_OA8183AA	PNUSAS037187	SRR6920511;ILLUMINA;Paired;;SRX3867906;;	SAL_OA8183AA	Human	Human	Age: 90-99; urine	2018	2			North America	United States											Centers for Disease Control and Prevention Enteric Diseases Laboratory Branch			PRJNA230403	SRP040281	SAMN08823403	SRS3110877	2018-03-30	2018-03-30	Assembled	62	714281	4734521	Salmonella enterica;100.0%	48	15279	4	SAL_ZA9198AA_AS
ANI_2016_UnitedStates_Indiana_NA_SRR6927016_SAL_AB0647AA_AS	SAL_OA9544AA	OSF078066	SRR6927016;ILLUMINA;Paired;500;SRX3873053;;	SAL_OA9544AA	Poultry	Poultry	Ground Component Turkey	2016				North America	United States	Indiana										FDA Center for Food Safety and Applied Nutrition			PRJNA186035	SRP018785	SAMN08719807	SRS3114433	2018-04-02	2018-04-02	Assembled	52	144173	4742860	Salmonella enterica;100.0%	106	18242	4	SAL_AB0647AA_AS
ANI_2016_UnitedStates_Indiana_NA_SRR6927012_SAL_AB0645AA_AS	SAL_OA9546AA	OSF078067	SRR6927012;ILLUMINA;Paired;500;SRX3873049;;	SAL_OA9546AA	Poultry	Poultry	Ground Component Turkey	2016				North America	United States	Indiana										FDA Center for Food Safety and Applied Nutrition			PRJNA186035	SRP018785	SAMN08719750	SRS3114429	2018-04-02	2018-04-02	Assembled	50	178821	4772905	Salmonella enterica;96.43%	219	34794	4	SAL_AB0645AA_AS
ANI_2016_UnitedStates_Indiana_NA_SRR6927870_SAL_AB0668AA_AS	SAL_OA9635AA	OSF078069	SRR6927870;ILLUMINA;Paired;500;SRX3873801;;	SAL_OA9635AA	Poultry	Poultry	Finished Ground Turkey	2016				North America	United States	Indiana										FDA Center for Food Safety and Applied Nutrition			PRJNA186035	SRP018785	SAMN08719832	SRS3115042	2018-04-03	2018-04-02	Assembled	40	346123	4745654	Salmonella enterica;97.31%	98	23305	4	SAL_AB0668AA_AS
ANI_2018_UnitedStates_California_NA_SRR6933293_SAL_AB0899AA_AS	SAL_OA9781AA	FSIS11808388	SRR6933293;ILLUMINA;Paired;500;SRX3878470;;	SAL_OA9781AA	Poultry	Poultry	Comminuted Turkey	2018				North America	United States	California						Hadar	I			USDA FSIS			PRJNA242847	SRP040648	SAMN08851631	SRS3118454	2018-04-04	2018-04-03	Assembled	91	395133	4742976	Salmonella enterica;98.0%	57	36143	4	SAL_AB0899AA_AS
ANI_2018_UnitedStates_Minnesota_NA_SRR6933278_SAL_AB0884AA_AS	SAL_OA9796AA	FSIS11808552	SRR6933278;ILLUMINA;Paired;500;SRX3878455;;	SAL_OA9796AA	Poultry	Poultry	Comminuted Turkey	2018				North America	United States	Minnesota						Hadar	I			USDA FSIS			PRJNA242847	SRP040648	SAMN08851643	SRS3118439	2018-04-04	2018-04-03	Assembled	101	372270	4733214	Salmonella enterica;100.0%	55	27104	4	SAL_AB0884AA_AS
HUM_2018_UnitedStates_noReg_NA_SRR6994900_SAL_AB2731AA_AS	SAL_PA1472AA	PNUSAS037098	SRR6994900;ILLUMINA;Paired;;SRX3929646;;	SAL_PA1472AA	Human	Human	Age: 40-49; stool	2018	2			North America	United States											Centers for Disease Control and Prevention Enteric Diseases Laboratory Branch			PRJNA230403	SRP040281	SAMN08922757	SRS3162719	2018-04-12	2018-04-12	Assembled	132	735373	4765152	Salmonella enterica;91.11%	68	117946	4	SAL_AB2731AA_AS
ANI_2016_UnitedStates_Indiana_NA_SRR7010497_SAL_AB3068AA_AS	SAL_PA1828AA	OSF078677	SRR7010497;ILLUMINA;Paired;500;SRX3942976;;	SAL_PA1828AA	Poultry	Poultry	Ground Component Turkey	2016				North America	United States	Indiana										FDA Center for Food Safety and Applied Nutrition			PRJNA186035	SRP018785	SAMN08923903	SRS3173536	2018-04-16	2018-04-16	Assembled	39	366695	4762343	Salmonella enterica;97.5%	57	45711	4	SAL_AB3068AA_AS
ANI_2018_UnitedStates_Iowa_NA_SRR7030843_SAL_AB3591AA_AS	SAL_PA2146AA	FSIS11808968	SRR7030843;ILLUMINA;Paired;300;SRX3963011;;	SAL_PA2146AA	Poultry	Poultry	Comminuted Turkey	2018				North America	United States	Iowa						Hadar	I			USDA FSIS			PRJNA242847	SRP040648	SAMN08950955	SRS3192992	2018-04-19	2018-04-18	Assembled	116	326069	4736307	Salmonella enterica;100.0%	62	42140	4	SAL_AB3591AA_AS
ANI_2016_UnitedStates_Indiana_NA_SRR7040543_SAL_AB3705AA_AS	SAL_PA2421AA	OSF078648	SRR7040543;ILLUMINA;Paired;500;SRX3972581;;	SAL_PA2421AA	Poultry	Poultry	Ground Component Turkey	2016				North America	United States	Indiana										FDA Center for Food Safety and Applied Nutrition			PRJNA186035	SRP018785	SAMN08923817	SRS3198063	2018-04-19	2018-04-19	Assembled	83	664107	4736893	Salmonella enterica;100.0%	70	15990	4	SAL_AB3705AA_AS
ANI_2016_UnitedStates_Indiana_NA_SRR7064569_SAL_AB4487AA_AS	SAL_PA3326AA	OSF078702	SRR7064569;ILLUMINA;Paired;500;SRX3995378;;	SAL_PA3326AA	Poultry	Poultry	Ground Component Turkey	2016				North America	United States	Indiana										FDA Center for Food Safety and Applied Nutrition			PRJNA186035	SRP018785	SAMN08923810	SRS3219540	2018-04-26	2018-04-25	Assembled	71	683784	4736682	Salmonella enterica;92.5%	48	22169	4	SAL_AB4487AA_AS
ANI_2016_UnitedStates_Indiana_NA_SRR7064467_SAL_AB4476AA_AS	SAL_PA3337AA	OSF078696	SRR7064467;ILLUMINA;Paired;500;SRX3995321;;	SAL_PA3337AA	Poultry	Poultry	Ground Component Turkey	2016				North America	United States	Indiana										FDA Center for Food Safety and Applied Nutrition			PRJNA186035	SRP018785	SAMN08923987	SRS3219483	2018-04-26	2018-04-25	Assembled	67	365668	4736794	Salmonella enterica;97.78%	53	26489	4	SAL_AB4476AA_AS
ANI_2017_UnitedStates_Indiana_NA_SRR7064621_SAL_AB4763AA_AS	SAL_PA3549AA	OSF079991	SRR7064621;ILLUMINA;Paired;500;SRX3995430;;	SAL_PA3549AA	Poultry	Poultry	Ground Component Turkey	2017				North America	United States	Indiana										FDA Center for Food Safety and Applied Nutrition			PRJNA186035	SRP018785	SAMN08956228	SRS3219591	2018-04-26	2018-04-25	Assembled	67	458954	4738391	Salmonella enterica;97.96%	56	17626	4	SAL_AB4763AA_AS
ANI_2016_UnitedStates_Indiana_NA_SRR7064615_SAL_AB4761AA_AS	SAL_PA3551AA	OSF078703	SRR7064615;ILLUMINA;Paired;500;SRX3995424;;	SAL_PA3551AA	Poultry	Poultry	Ground Component Turkey	2016				North America	United States	Indiana										FDA Center for Food Safety and Applied Nutrition			PRJNA186035	SRP018785	SAMN08923822	SRS3219587	2018-04-26	2018-04-25	Assembled	44	476275	4738144	Salmonella enterica;81.25%	52	25348	4	SAL_AB4761AA_AS
ANI_2016_UnitedStates_Indiana_NA_SRR7064611_SAL_AB4758AA_AS	SAL_PA3554AA	OSF078704	SRR7064611;ILLUMINA;Paired;500;SRX3995420;;	SAL_PA3554AA	Poultry	Poultry	Ground Component Turkey	2016				North America	United States	Indiana										FDA Center for Food Safety and Applied Nutrition			PRJNA186035	SRP018785	SAMN08923909	SRS3219581	2018-04-26	2018-04-25	Assembled	49	302438	4750845	Salmonella enterica;85.08%	93	35649	4	SAL_AB4758AA_AS
ANI_2016_UnitedStates_Indiana_NA_SRR6927874_SAL_AB5597AA_AS	SAL_PA4331AA	OSF078627	SRR6927874;ILLUMINA;Paired;500;SRX3873805;;	SAL_PA4331AA	Poultry	Poultry	Ground Component Turkey	2016				North America	United States	Indiana										FDA Center for Food Safety and Applied Nutrition			PRJNA186035	SRP018785	SAMN08923850	SRS3223170	2018-05-02	2018-04-02	Assembled	36	345934	4735943	Salmonella enterica;100.0%	52	21437	4	SAL_AB5597AA_AS
ANI_2016_UnitedStates_Indiana_NA_SRR6927015_SAL_AB5588AA_AS	SAL_PA4340AA	OSF078626	SRR6927015;ILLUMINA;Paired;500;SRX3873052;;	SAL_PA4340AA	Poultry	Poultry	Carcass Rinse Turkey	2016				North America	United States	Indiana										FDA Center for Food Safety and Applied Nutrition			PRJNA186035	SRP018785	SAMN08923873	SRS3223139	2018-05-02	2018-04-02	Assembled	78	735376	4736808	Salmonella enterica;100.0%	54	15231	4	SAL_AB5588AA_AS
ANI_2018_UnitedStates_Minnesota_NA_SRR7095739_SAL_AB5978AA_AS	SAL_PA4553AA	FSIS11809546	SRR7095739;ILLUMINA;Paired;300;SRX4024150;;	SAL_PA4553AA	Poultry	Poultry	Animal-Turkey-Young Turkey	2018				North America	United States	Minnesota						Hadar	I			USDA FSIS			PRJNA292666	SRP062916	SAMN09013810	SRS3244558	2018-05-03	2018-05-03	Assembled	84	561876	4741482	Salmonella enterica;100.0%	50	32869	4	SAL_AB5978AA_AS
HUM_2018_UnitedStates_noReg_NA_SRR7105181_SAL_AB6058AA_AS	SAL_PA4678AA	PNUSAS039920	SRR7105181;ILLUMINA;Paired;;SRX4033521;;	SAL_PA4678AA	Human	Human	Age: 60-69; urine	2018	1			North America	United States											Centers for Disease Control and Prevention Enteric Diseases Laboratory Branch			PRJNA230403	SRP040281	SAMN09045354	SRS3253080	2018-05-03	2018-05-03	Assembled	187	735807	4735980	Salmonella enterica;100.0%	56	14875	4	SAL_AB6058AA_AS
ANI_2016_UnitedStates_Indiana_NA_SRR7123204_SAL_AB6460AA_AS	SAL_PA4916AA	OSF080484	SRR7123204;ILLUMINA;Paired;500;SRX4044273;;	SAL_PA4916AA	Poultry	Poultry	Ground Component Turkey	2016				North America	United States	Indiana										FDA Center for Food Safety and Applied Nutrition			PRJNA186035	SRP018785	SAMN09071674	SRS3261701	2018-05-08	2018-05-04	Assembled	50	656526	4749127	Salmonella enterica;100.0%	69	32625	4	SAL_AB6460AA_AS
HUM_2017_UnitedKingdom_noReg_EU_SRR7122393_SAL_AB6394AA_AS	SAL_PA4978AA	423144	SRR7122393;ILLUMINA;Paired;;SRX4043942;;	SAL_PA4978AA	Human	Human	Homo sapiens; human	2017	9			Europe	United Kingdom							Hadar	I			Public Health England			PRJNA248792	SRP042645	SAMN09074973	SRS3261380	2018-05-08	2018-05-05	Assembled	57	241276	4710329	Salmonella enterica;96.61%	64	22630	4	SAL_AB6394AA_AS
ANI_2016_UnitedStates_Indiana_NA_SRR7122212_SAL_AB6381AA_AS	SAL_PA4991AA	OSF080485	SRR7122212;ILLUMINA;Paired;500;SRX4043761;;	SAL_PA4991AA	Poultry	Poultry	Ground Component Turkey	2016				North America	United States	Indiana										FDA Center for Food Safety and Applied Nutrition			PRJNA186035	SRP018785	SAMN09071562	SRS3261201	2018-05-08	2018-05-04	Assembled	54	354543	4746405	Salmonella enterica;100.0%	68	31007	4	SAL_AB6381AA_AS
ANI_2017_UnitedStates_Indiana_NA_SRR7122206_SAL_AB6376AA_AS	SAL_PA4996AA	OSF080489	SRR7122206;ILLUMINA;Paired;500;SRX4043755;;	SAL_PA4996AA	Poultry	Poultry	Ground Component Turkey	2017				North America	United States	Indiana										FDA Center for Food Safety and Applied Nutrition			PRJNA186035	SRP018785	SAMN09071703	SRS3261196	2018-05-08	2018-05-04	Assembled	71	423423	4741377	Salmonella enterica;97.83%	57	19833	4	SAL_AB6376AA_AS
ANI_2016_UnitedStates_Indiana_NA_SRR7121089_SAL_AB6330AA_AS	SAL_PA5039AA	OSF080458	SRR7121089;ILLUMINA;Paired;500;SRX4042641;;	SAL_PA5039AA	Poultry	Poultry	Finished Ground Turkey	2016				North America	United States	Indiana										FDA Center for Food Safety and Applied Nutrition			PRJNA186035	SRP018785	SAMN09071702	SRS3260086	2018-05-08	2018-05-04	Assembled	42	213888	4774078	Salmonella enterica;98.41%	72	26143	4	SAL_AB6330AA_AS
ANI_2016_UnitedStates_Indiana_NA_SRR7120844_SAL_AB6323AA_AS	SAL_PA5046AA	OSF080455	SRR7120844;ILLUMINA;Paired;500;SRX4042396;;	SAL_PA5046AA	Poultry	Poultry	Ground Component Turkey	2016				North America	United States	Indiana										FDA Center for Food Safety and Applied Nutrition			PRJNA186035	SRP018785	SAMN09071595	SRS3259844	2018-05-08	2018-05-04	Assembled	60	506061	4774768	Salmonella enterica;98.12%	63	23610	4	SAL_AB6323AA_AS
ANI_2017_UnitedStates_Indiana_NA_SRR7128253_SAL_AB6678AA_AS	SAL_PA5233AA	OSF080495	SRR7128253;ILLUMINA;Paired;500;SRX4049254;;	SAL_PA5233AA	Poultry	Poultry	Ground Component Turkey	2017				North America	United States	Indiana										FDA Center for Food Safety and Applied Nutrition			PRJNA186035	SRP018785	SAMN09071662	SRS3266371	2018-05-08	2018-05-07	Assembled	46	376848	4736708	Salmonella enterica;100.0%	59	17226	4	SAL_AB6678AA_AS
ANI_2017_UnitedStates_Indiana_NA_SRR7128248_SAL_AB6673AA_AS	SAL_PA5238AA	OSF080496	SRR7128248;ILLUMINA;Paired;500;SRX4049249;;	SAL_PA5238AA	Poultry	Poultry	Ground Component Turkey	2017				North America	United States	Indiana										FDA Center for Food Safety and Applied Nutrition			PRJNA186035	SRP018785	SAMN09071651	SRS3266366	2018-05-08	2018-05-07	Assembled	42	454919	4741510	Salmonella enterica;95.84%	57	22097	4	SAL_AB6673AA_AS
ANI_2017_UnitedStates_Indiana_NA_SRR7127988_SAL_AB6659AA_AS	SAL_PA5252AA	OSF080580	SRR7127988;ILLUMINA;Paired;500;SRX4048990;;	SAL_PA5252AA	Poultry	Poultry	Ground Component Turkey	2017				North America	United States	Indiana										FDA Center for Food Safety and Applied Nutrition			PRJNA186035	SRP018785	SAMN09005536	SRS3266107	2018-05-08	2018-05-07	Assembled	67	476370	4735302	Salmonella enterica;100.0%	56	15099	4	SAL_AB6659AA_AS
ANI_2017_UnitedStates_Indiana_NA_SRR7127920_SAL_AB6647AA_AS	SAL_PA5264AA	OSF080584	SRR7127920;ILLUMINA;Paired;500;SRX4048922;;	SAL_PA5264AA	Poultry	Poultry	Ground Component Turkey	2017				North America	United States	Indiana										FDA Center for Food Safety and Applied Nutrition			PRJNA186035	SRP018785	SAMN09005526	SRS3266039	2018-05-08	2018-05-07	Assembled	68	668853	4741935	Salmonella enterica;98.0%	59	21463	4	SAL_AB6647AA_AS
ANI_2017_UnitedStates_Indiana_NA_SRR7127667_SAL_AB6641AA_AS	SAL_PA5270AA	OSF080582	SRR7127667;ILLUMINA;Paired;500;SRX4048674;;	SAL_PA5270AA	Poultry	Poultry	Ground Component Turkey	2017				North America	United States	Indiana										FDA Center for Food Safety and Applied Nutrition			PRJNA186035	SRP018785	SAMN09005531	SRS3265791	2018-05-08	2018-05-07	Assembled	69	670026	4741010	Salmonella enterica;97.72%	52	19658	4	SAL_AB6641AA_AS
ANI_2017_UnitedStates_Indiana_NA_SRR7127665_SAL_AB6639AA_AS	SAL_PA5272AA	OSF080583	SRR7127665;ILLUMINA;Paired;500;SRX4048672;;	SAL_PA5272AA	Poultry	Poultry	Ground Component Turkey	2017				North America	United States	Indiana										FDA Center for Food Safety and Applied Nutrition			PRJNA186035	SRP018785	SAMN09005532	SRS3265789	2018-05-08	2018-05-07	Assembled	63	145983	4747169	Salmonella enterica;97.8%	105	20784	4	SAL_AB6639AA_AS
ANI_2017_UnitedStates_Indiana_NA_SRR7125363_SAL_AB6555AA_AS	SAL_PA5356AA	OSF080585	SRR7125363;ILLUMINA;Paired;500;SRX4046382;;	SAL_PA5356AA	Poultry	Poultry	Ground Component Turkey	2017				North America	United States	Indiana										FDA Center for Food Safety and Applied Nutrition			PRJNA186035	SRP018785	SAMN09005533	SRS3263757	2018-05-08	2018-05-07	Assembled	54	735608	4741686	Salmonella enterica;97.73%	56	21517	4	SAL_AB6555AA_AS
ANI_2017_UnitedStates_Indiana_NA_SRR7125299_SAL_AB6542AA_AS	SAL_PA5369AA	OSF080494	SRR7125299;ILLUMINA;Paired;500;SRX4046318;;	SAL_PA5369AA	Poultry	Poultry	Ground Component Turkey	2017				North America	United States	Indiana										FDA Center for Food Safety and Applied Nutrition			PRJNA186035	SRP018785	SAMN09071587	SRS3263697	2018-05-08	2018-05-07	Assembled	44	454700	4740789	Salmonella enterica;97.92%	56	22036	4	SAL_AB6542AA_AS
ANI_2017_UnitedStates_Indiana_NA_SRR7125270_SAL_AB6538AA_AS	SAL_PA5373AA	OSF080490	SRR7125270;ILLUMINA;Paired;500;SRX4046299;;	SAL_PA5373AA	Poultry	Poultry	Ground Component Turkey	2017				North America	United States	Indiana										FDA Center for Food Safety and Applied Nutrition			PRJNA186035	SRP018785	SAMN09071743	SRS3263678	2018-05-08	2018-05-07	Assembled	37	430824	4740107	Salmonella enterica;97.88%	56	24740	4	SAL_AB6538AA_AS
ANI_2017_UnitedStates_Indiana_NA_SRR7125269_SAL_AB6537AA_AS	SAL_PA5374AA	OSF080491	SRR7125269;ILLUMINA;Paired;500;SRX4046298;;	SAL_PA5374AA	Poultry	Poultry	Ground Component Turkey	2017				North America	United States	Indiana										FDA Center for Food Safety and Applied Nutrition			PRJNA186035	SRP018785	SAMN09071579	SRS3263677	2018-05-08	2018-05-07	Assembled	33	509172	4741235	Salmonella enterica;100.0%	59	25547	4	SAL_AB6537AA_AS
ANI_2017_UnitedStates_Indiana_NA_SRR7125266_SAL_AB6534AA_AS	SAL_PA5377AA	OSF080492	SRR7125266;ILLUMINA;Paired;500;SRX4046295;;	SAL_PA5377AA	Poultry	Poultry	Ground Component Turkey	2017				North America	United States	Indiana										FDA Center for Food Safety and Applied Nutrition			PRJNA186035	SRP018785	SAMN09071646	SRS3263674	2018-05-08	2018-05-07	Assembled	36	346123	4747929	Salmonella enterica;98.15%	62	31451	4	SAL_AB6534AA_AS
ANI_2018_UnitedStates_Illinois_NA_SRR7138710_SAL_AB6903AA_AS	SAL_PA5549AA	FSIS11809563	SRR7138710;ILLUMINA;Paired;300;SRX4059582;;	SAL_PA5549AA	Livestock	Swine	animal-swine-market swine	2018				North America	United States	Illinois						Hadar	I			United States Department of Agriculture, Food Safety and Inspection Service			PRJNA292666	SRP062916	SAMN09098761	SRS3276305	2018-05-09	2018-05-09	Assembled	71	145660	4734267	Salmonella enterica;97.23%	81	40023	4	SAL_AB6903AA_AS
HUM_2018_UnitedKingdom_Scotland_EU_traces-0AgpYxj_SAL_AB7172AA_AS	SAL_PA5819AA	18-18-18-8100287-W	traces-0AgpYxj;ILLUMINA;Paired;;NA;;	SAL_PA5819AA	Human	Human		2018				Europe	United Kingdom	Scotland						Hadar				D. Brown (Scotland)							2018-05-11	2018-11-13	Assembled	85	683559	4789505	Salmonella enterica;100.0%	63	11980	4	SAL_AB7172AA_AS
HUM_2015_UnitedKingdom_noReg_EU_SRR7157763_SAL_AB7478AA_AS	SAL_PA6249AA	190646	SRR7157763;ILLUMINA;Paired;;SRX4076979;;	SAL_PA6249AA	Human	Human	Homo sapiens; human	2015	11			Europe	United Kingdom							Hadar	I			Public Health England			PRJNA248792	SRP042645	SAMN09203667	SRS3294557	2018-05-14	2018-05-13	Assembled	55	355727	4695910	Salmonella enterica;100.0%	53	10951	4	SAL_AB7478AA_AS
ANI_2018_UnitedStates_Wisconsin_NA_SRR7162926_SAL_AB7753AA_AS	SAL_PA6454AA	FSIS21821628	SRR7162926;ILLUMINA;Paired;500;SRX4081224;;	SAL_PA6454AA	Poultry	Poultry	Comminuted Turkey	2018				North America	United States	Wisconsin						Hadar	I			USDA FSIS			PRJNA242847	SRP040648	SAMN09206683	SRS3298451	2018-05-15	2018-05-14	Assembled	180	288718	4740008	Salmonella enterica;98.15%	60	46165	4	SAL_AB7753AA_AS
ANI_2018_UnitedStates_Indiana_NA_SRR7167946_SAL_AB8508AA_AS	SAL_PA6539AA	FSIS31800382	SRR7167946;ILLUMINA;Paired;500;SRX4085912;;	SAL_PA6539AA	Poultry	Poultry	Comminuted Turkey	2018				North America	United States	Indiana						Hadar	I			USDA FSIS			PRJNA242847	SRP040648	SAMN09211324	SRS3302908	2018-05-16	2018-05-15	Assembled	123	293912	4768456	Salmonella enterica;100.0%	52	42774	4	SAL_AB8508AA_AS
ANI_2017_UnitedStates_Indiana_NA_SRR7174975_SAL_AB8693AA_AS	SAL_PA7170AA	OSF080862	SRR7174975;ILLUMINA;Paired;500;SRX4092547;;	SAL_PA7170AA	Poultry	Poultry	Ground Component Turkey	2017				North America	United States	Indiana										FDA Center for Food Safety and Applied Nutrition			PRJNA186035	SRP018785	SAMN09217643	SRS3309077	2018-05-17	2018-05-17	Assembled	34	476385	4734434	Salmonella enterica;100.0%	52	18532	4	SAL_AB8693AA_AS
ANI_2017_UnitedStates_Indiana_NA_SRR7174856_SAL_AB8689AA_AS	SAL_PA7174AA	OSF080940	SRR7174856;ILLUMINA;Paired;500;SRX4092428;;	SAL_PA7174AA	Poultry	Poultry	Ground Component Turkey	2017				North America	United States	Indiana										FDA Center for Food Safety and Applied Nutrition			PRJNA186035	SRP018785	SAMN09217617	SRS3309049	2018-05-17	2018-05-17	Assembled	56	735306	4734080	Salmonella enterica;100.0%	49	16495	4	SAL_AB8689AA_AS
ANI_2017_UnitedStates_Indiana_NA_SRR7174832_SAL_AB8685AA_AS	SAL_PA7178AA	OSF080873	SRR7174832;ILLUMINA;Paired;500;SRX4092404;;	SAL_PA7178AA	Poultry	Poultry	Ground Component Turkey	2017				North America	United States	Indiana										FDA Center for Food Safety and Applied Nutrition			PRJNA186035	SRP018785	SAMN09217519	SRS3309036	2018-05-17	2018-05-17	Assembled	41	735376	4739875	Salmonella enterica;97.56%	48	23425	4	SAL_AB8685AA_AS
ANI_2017_UnitedStates_Indiana_NA_SRR7174828_SAL_AB8684AA_AS	SAL_PA7179AA	OSF080874	SRR7174828;ILLUMINA;Paired;500;SRX4092400;;	SAL_PA7179AA	Poultry	Poultry	Ground Component Turkey	2017				North America	United States	Indiana										FDA Center for Food Safety and Applied Nutrition			PRJNA186035	SRP018785	SAMN09217515	SRS3309032	2018-05-17	2018-05-17	Assembled	32	345817	4734092	Salmonella enterica;100.0%	60	23391	4	SAL_AB8684AA_AS
ANI_2017_UnitedStates_Indiana_NA_SRR7174827_SAL_AB8683AA_AS	SAL_PA7180AA	OSF080866	SRR7174827;ILLUMINA;Paired;500;SRX4092399;;	SAL_PA7180AA	Poultry	Poultry	Ground Component Turkey	2017				North America	United States	Indiana										FDA Center for Food Safety and Applied Nutrition			PRJNA186035	SRP018785	SAMN09217513	SRS3309030	2018-05-17	2018-05-17	Assembled	24	156253	4734981	Salmonella enterica;100.0%	85	49605	4	SAL_AB8683AA_AS
ANI_2017_UnitedStates_Indiana_NA_SRR7174814_SAL_AB8681AA_AS	SAL_PA7182AA	OSF080904	SRR7174814;ILLUMINA;Paired;500;SRX4092386;;	SAL_PA7182AA	Poultry	Poultry	Ground Component Turkey	2017				North America	United States	Indiana										FDA Center for Food Safety and Applied Nutrition			PRJNA186035	SRP018785	SAMN09217529	SRS3309017	2018-05-17	2018-05-17	Assembled	50	631519	4736753	Salmonella enterica;95.45%	55	17488	4	SAL_AB8681AA_AS
ANI_2017_UnitedStates_Indiana_NA_SRR7174810_SAL_AB8678AA_AS	SAL_PA7185AA	OSF080864	SRR7174810;ILLUMINA;Paired;500;SRX4092382;;	SAL_PA7185AA	Poultry	Poultry	Ground Component Turkey	2017				North America	United States	Indiana										FDA Center for Food Safety and Applied Nutrition			PRJNA186035	SRP018785	SAMN09217528	SRS3309013	2018-05-17	2018-05-17	Assembled	20	121653	4728700	Salmonella enterica;97.8%	101	90899	4	SAL_AB8678AA_AS
ANI_2017_UnitedStates_Indiana_NA_SRR7174797_SAL_AB8673AA_AS	SAL_PA7190AA	OSF080863	SRR7174797;ILLUMINA;Paired;500;SRX4092369;;	SAL_PA7190AA	Poultry	Poultry	Ground Component Turkey	2017				North America	United States	Indiana										FDA Center for Food Safety and Applied Nutrition			PRJNA186035	SRP018785	SAMN09217530	SRS3309006	2018-05-17	2018-05-17	Assembled	32	481116	4737217	Salmonella enterica;95.83%	56	23260	4	SAL_AB8673AA_AS
ANI_2017_UnitedStates_Indiana_NA_SRR7174674_SAL_AB8672AA_AS	SAL_PA7191AA	OSF080869	SRR7174674;ILLUMINA;Paired;500;SRX4092246;;	SAL_PA7191AA	Poultry	Poultry	Ground Component Turkey	2017				North America	United States	Indiana										FDA Center for Food Safety and Applied Nutrition			PRJNA186035	SRP018785	SAMN09217514	SRS3308931	2018-05-17	2018-05-17	Assembled	39	556415	4741791	Salmonella enterica;95.84%	59	22712	4	SAL_AB8672AA_AS
ANI_2017_UnitedStates_Indiana_NA_SRR7174623_SAL_AB8668AA_AS	SAL_PA7195AA	OSF080867	SRR7174623;ILLUMINA;Paired;500;SRX4092195;;	SAL_PA7195AA	Poultry	Poultry	Ground Component Turkey	2017				North America	United States	Indiana										FDA Center for Food Safety and Applied Nutrition			PRJNA186035	SRP018785	SAMN09217489	SRS3308880	2018-05-17	2018-05-16	Assembled	34	648566	4743409	Salmonella enterica;93.75%	56	27818	4	SAL_AB8668AA_AS
ANI_2017_UnitedStates_Indiana_NA_SRR7174621_SAL_AB8666AA_AS	SAL_PA7197AA	OSF080868	SRR7174621;ILLUMINA;Paired;500;SRX4092193;;	SAL_PA7197AA	Poultry	Poultry	Ground Component Turkey	2017				North America	United States	Indiana										FDA Center for Food Safety and Applied Nutrition			PRJNA186035	SRP018785	SAMN09217471	SRS3308878	2018-05-17	2018-05-16	Assembled	31	335732	4741121	Salmonella enterica;94.44%	63	29857	4	SAL_AB8666AA_AS
ANI_2017_UnitedStates_Indiana_NA_SRR7174317_SAL_AB8657AA_AS	SAL_PA7206AA	OSF080871	SRR7174317;ILLUMINA;Paired;500;SRX4091889;;	SAL_PA7206AA	Poultry	Poultry	Ground Component Turkey	2017				North America	United States	Indiana										FDA Center for Food Safety and Applied Nutrition			PRJNA186035	SRP018785	SAMN09217408	SRS3308630	2018-05-17	2018-05-16	Assembled	53	245052	4739315	Salmonella enterica;100.0%	80	15777	4	SAL_AB8657AA_AS
ANI_2017_UnitedStates_Indiana_NA_SRR7173056_SAL_AB8615AA_AS	SAL_PA7246AA	OSF080919	SRR7173056;ILLUMINA;Paired;500;SRX4090698;;	SAL_PA7246AA	Poultry	Poultry	Ground Component Turkey	2017				North America	United States	Indiana										FDA Center for Food Safety and Applied Nutrition			PRJNA186035	SRP018785	SAMN09216716	SRS3307439	2018-05-17	2018-05-16	Assembled	45	715015	4744312	Salmonella enterica;93.62%	57	24599	4	SAL_AB8615AA_AS
ANI_2017_UnitedStates_Indiana_NA_SRR7172935_SAL_AB8614AA_AS	SAL_PA7247AA	OSF080886	SRR7172935;ILLUMINA;Paired;500;SRX4090676;;	SAL_PA7247AA	Poultry	Poultry	Ground Component Turkey	2017				North America	United States	Indiana										FDA Center for Food Safety and Applied Nutrition			PRJNA186035	SRP018785	SAMN09216715	SRS3307417	2018-05-17	2018-05-16	Assembled	34	290266	4735558	Salmonella enterica;98.18%	63	22419	4	SAL_AB8614AA_AS
ANI_2017_UnitedStates_Indiana_NA_SRR7175687_SAL_AB8726AA_AS	SAL_PA7308AA	OSF080938	SRR7175687;ILLUMINA;Paired;500;SRX4093216;;	SAL_PA7308AA	Poultry	Poultry	Ground Component Turkey	2017				North America	United States	Indiana										FDA Center for Food Safety and Applied Nutrition			PRJNA186035	SRP018785	SAMN09219456	SRS3309729	2018-05-17	2018-05-17	Assembled	69	671362	4735863	Salmonella enterica;100.0%	52	15513	4	SAL_AB8726AA_AS
ANI_2017_UnitedStates_Indiana_NA_SRR7177912_SAL_AB8735AA_AS	SAL_PA7319AA	OSF080925	SRR7177912;ILLUMINA;Paired;500;SRX4095441;;	SAL_PA7319AA	Poultry	Poultry	Ground Component Turkey	2017				North America	United States	Indiana										FDA Center for Food Safety and Applied Nutrition			PRJNA186035	SRP018785	SAMN09220704	SRS3311931	2018-05-17	2018-05-17	Assembled	34	717388	4744361	Salmonella enterica;93.48%	55	28523	4	SAL_AB8735AA_AS
HUM_2017_UnitedStates_noReg_NA_SRR7179420_SAL_AB8832AA_AS	SAL_PA7370AA	PNUSAS039740	SRR7179420;ILLUMINA;Paired;;SRX4096675;;	SAL_PA7370AA	Human	Human	Age: 50-59	2017	12			North America	United States											Centers for Disease Control and Prevention Enteric Diseases Laboratory Branch			PRJNA230403	SRP040281	SAMN09221875	SRS3313165	2018-05-17	2018-05-17	Assembled	89	683385	4736465	Salmonella enterica;100.0%	53	26432	4	SAL_AB8832AA_AS
ANI_2017_UnitedStates_Indiana_NA_SRR7179801_SAL_AB8874AA_AS	SAL_PA7433AA	OSF080889	SRR7179801;ILLUMINA;Paired;500;SRX4097008;;	SAL_PA7433AA	Poultry	Poultry	Ground Component Turkey	2017				North America	United States	Indiana										FDA Center for Food Safety and Applied Nutrition			PRJNA186035	SRP018785	SAMN09222014	SRS3313466	2018-05-17	2018-05-17	Assembled	50	670864	4735172	Salmonella enterica;97.62%	53	16820	4	SAL_AB8874AA_AS
ANI_2017_UnitedStates_Indiana_NA_SRR7179765_SAL_AB8872AA_AS	SAL_PA7435AA	OSF080887	SRR7179765;ILLUMINA;Paired;500;SRX4096972;;	SAL_PA7435AA	Poultry	Poultry	Ground Component Turkey	2017				North America	United States	Indiana										FDA Center for Food Safety and Applied Nutrition			PRJNA186035	SRP018785	SAMN09222003	SRS3313448	2018-05-17	2018-05-17	Assembled	57	461678	4736240	Salmonella enterica;100.0%	56	15329	4	SAL_AB8872AA_AS
ANI_2017_UnitedStates_Indiana_NA_SRR7179816_SAL_AB8877AA_AS	SAL_PA7465AA	OSF080888	SRR7179816;ILLUMINA;Paired;500;SRX4097023;;	SAL_PA7465AA	Poultry	Poultry	Ground Component Turkey	2017				North America	United States	Indiana										FDA Center for Food Safety and Applied Nutrition			PRJNA186035	SRP018785	SAMN09222034	SRS3313481	2018-05-18	2018-05-17	Assembled	53	715017	4735944	Salmonella enterica;100.0%	52	15540	4	SAL_AB8877AA_AS
ANI_2018_UnitedStates_California_NA_SRR7184503_SAL_AB9092AA_AS	SAL_PA7670AA	FSIS21821647	SRR7184503;ILLUMINA;Paired;300;SRX4101276;;	SAL_PA7670AA	Poultry	Poultry	Comminuted Turkey	2018				North America	United States	California						Hadar	I			USDA FSIS			PRJNA242847	SRP040648	SAMN09225330	SRS3317386	2018-05-19	2018-05-18	Assembled	97	346122	4739261	Salmonella enterica;97.83%	54	39165	4	SAL_AB9092AA_AS
HUM_2016_UnitedKingdom_noReg_EU_SRR7184440_SAL_AB9122AA_AS	SAL_PA7798AA	250734	SRR7184440;ILLUMINA;Paired;;SRX4101213;;	SAL_PA7798AA	Human	Human	Homo sapiens; human	2016	5			Europe	United Kingdom							Hadar	I			Public Health England			PRJNA248792	SRP042645	SAMN09225649	SRS3317325	2018-05-20	2018-05-19	Assembled	55	285606	4764770	Salmonella enterica;94.0%	53	21557	4	SAL_AB9122AA_AS
HUM_2017_UnitedKingdom_noReg_EU_SRR7184435_SAL_AB9117AA_AS	SAL_PA7803AA	419120	SRR7184435;ILLUMINA;Paired;;SRX4101208;;	SAL_PA7803AA	Human	Human	Homo sapiens; human	2017	9			Europe	United Kingdom							Hadar	I			Public Health England			PRJNA248792	SRP042645	SAMN09225646	SRS3317319	2018-05-20	2018-05-19	Assembled	43	224014	4758648	Salmonella enterica;94.64%	61	25113	4	SAL_AB9117AA_AS
HUM_2017_UnitedKingdom_noReg_EU_SRR7188012_SAL_AB9486AA_AS	SAL_PA7838AA	360320	SRR7188012;ILLUMINA;Paired;;SRX4104737;;	SAL_PA7838AA	Human	Human	Homo sapiens; human	2017	4			Europe	United Kingdom							Hadar	I			Public Health England			PRJNA248792	SRP042645	SAMN09228889	SRS3320628	2018-05-21	2018-05-21	Assembled	99	356231	4680939	Salmonella enterica;100.0%	60	17762	4	SAL_AB9486AA_AS
HUM_2017_UnitedKingdom_noReg_EU_SRR7187266_SAL_AB9360AA_AS	SAL_PA7964AA	383769	SRR7187266;ILLUMINA;Paired;;SRX4104026;;	SAL_PA7964AA	Human	Human	Homo sapiens; human	2017	6			Europe	United Kingdom							Hadar	I			Public Health England			PRJNA248792	SRP042645	SAMN09228002	SRS3319961	2018-05-21	2018-05-20	Assembled	97	30738	4678883	Salmonella enterica;99.08%	330	91458	4	SAL_AB9360AA_AS
HUM_2015_UnitedKingdom_noReg_EU_SRR7187192_SAL_AB9299AA_AS	SAL_PA8025AA	192913	SRR7187192;ILLUMINA;Paired;;SRX4103952;;	SAL_PA8025AA	Human	Human	Homo sapiens; human	2015	12			Europe	United Kingdom							Hadar	I			Public Health England			PRJNA248792	SRP042645	SAMN09227929	SRS3319887	2018-05-21	2018-05-20	Assembled	53	353217	4688526	Salmonella enterica;100.0%	38	8960	4	SAL_AB9299AA_AS
HUM_2018_UnitedKingdom_noReg_EU_SRR7216053_SAL_BB0223AA_AS	SAL_PA8509AA	475786	SRR7216053;ILLUMINA;Paired;;SRX4122964;;	SAL_PA8509AA	Human	Human	Homo sapiens; human	2018	1			Europe	United Kingdom							Hadar	I			Public Health England			PRJNA248792	SRP042645	SAMN09257914	SRS3337592	2018-05-25	2018-05-25	Assembled	52	252611	4732797	Salmonella enterica;96.3%	57	25068	4	SAL_BB0223AA_AS
HUM_2016_UnitedKingdom_noReg_EU_SRR7215995_SAL_BB0212AA_AS	SAL_PA8520AA	262690	SRR7215995;ILLUMINA;Paired;;SRX4122918;;	SAL_PA8520AA	Human	Human	Homo sapiens; human	2016	6			Europe	United Kingdom							Hadar	I			Public Health England			PRJNA248792	SRP042645	SAMN09257905	SRS3337544	2018-05-25	2018-05-25	Assembled	96	398542	4686152	Salmonella enterica;91.9%	58	29850	4	SAL_BB0212AA_AS
HUM_2016_UnitedKingdom_noReg_EU_SRR7209559_SAL_BB0148AA_AS	SAL_PA8584AA	236249	SRR7209559;ILLUMINA;Paired;;SRX4118436;;	SAL_PA8584AA	Human	Human	Homo sapiens; human	2016	3			Europe	United Kingdom							Hadar	I			Public Health England			PRJNA248792	SRP042645	SAMN09244429	SRS3333716	2018-05-25	2018-05-24	Assembled	83	500093	4716141	Salmonella enterica;98.21%	53	24376	4	SAL_BB0148AA_AS
ANI_2018_UnitedStates_Wisconsin_NA_SRR7207850_SAL_BB0107AA_AS	SAL_PA8625AA	FSIS31800451	SRR7207850;ILLUMINA;Paired;500;SRX4116785;;	SAL_PA8625AA	Poultry	Poultry	Comminuted Turkey	2018				North America	United States	Wisconsin						Hadar	I			USDA FSIS			PRJNA242847	SRP040648	SAMN09238135	SRS3332066	2018-05-25	2018-05-23	Assembled	137	485284	4764882	Salmonella enterica;93.99%	70	66098	4	SAL_BB0107AA_AS
HUM_2018_UnitedKingdom_noReg_EU_SRR7204621_SAL_BB0090AA_AS	SAL_PA8642AA	529260	SRR7204621;ILLUMINA;Paired;;SRX4113618;;	SAL_PA8642AA	Human	Human	Homo sapiens; human	2018	4			Europe	United Kingdom							Hadar	I			Public Health England			PRJNA248792	SRP042645	SAMN09238935	SRS3329049	2018-05-25	2018-05-23	Assembled	99	435668	4735130	Salmonella enterica;98.24%	54	15871	4	SAL_BB0090AA_AS
HUM_2017_UnitedKingdom_noReg_EU_SRR7204334_SAL_AB9982AA_AS	SAL_PA8750AA	430183	SRR7204334;ILLUMINA;Paired;;SRX4113331;;	SAL_PA8750AA	Human	Human	Homo sapiens; human	2017	9			Europe	United Kingdom							Hadar	I			Public Health England			PRJNA248792	SRP042645	SAMN09238821	SRS3328764	2018-05-25	2018-05-23	Assembled	62	433633	4705847	Salmonella enterica;93.61%	51	24284	4	SAL_AB9982AA_AS
HUM_2016_UnitedKingdom_noReg_EU_SRR7221415_SAL_BB0726AA_AS	SAL_PA9001AA	256567	SRR7221415;ILLUMINA;Paired;;SRX4127948;;	SAL_PA9001AA	Human	Human	Homo sapiens; human	2016	5			Europe	United Kingdom							Hadar	I			Public Health England			PRJNA248792	SRP042645	SAMN09267104	SRS3342402	2018-05-30	2018-05-26	Assembled	89	395616	4743650	Salmonella enterica;96.36%	52	19124	4	SAL_BB0726AA_AS
HUM_2015_UnitedKingdom_noReg_EU_SRR7221382_SAL_BB0693AA_AS	SAL_PA9033AA	159683	SRR7221382;ILLUMINA;Paired;;SRX4127915;;	SAL_PA9033AA	Human	Human	Homo sapiens; human	2015	9			Europe	United Kingdom							Hadar	I			Public Health England			PRJNA248792	SRP042645	SAMN09267047	SRS3342370	2018-05-30	2018-05-26	Assembled	78	438961	4689268	Salmonella enterica;100.0%	50	14004	4	SAL_BB0693AA_AS
[truncated: 674 more rows]
